# Supplementary material for: Molecular mechanism of ethylene stimulation of latex yield in rubber tree (Hevea brasiliensis) revealed by de novo sequencing and transcriptome analysis
Source: BMC Genomics. 2016 Mar 24;17:257. doi: 10.1186/s12864-016-2587-4 (PMC4806457; doi:10.1186/s12864-016-2587-4)
Supplement: Additional file 1: — Summary of functional annotations of unigenes by aligning to the Nr, Nt, Swiss-Prot, COG, GO and KEGG databases. (XLS 24813 kb) [file 12864_2016_2587_MOESM1_ESM.xls]

Unigene	Length	Nr-Score	Nr-Evalue	Nr-ID	Nr-Annotation	Nt-Score	Nt-Evalue	Nt-ID	Nt-Annotation	SwissProt-Score	SwissProt-Evalue	SwissProt-ID	SwissProt-Annotation	KEGG-Score	KEGG-Evalue	KEGG-ID	KEGG-Annotation	COG-Score	COG-Evalue	COG-ID	COG-Annotation
Unigene43475_All	213	--	--	--	--	58.0	4e-06	gi|147852238|emb|AM428083.2|	Vitis vinifera contig VV78X033853.6, whole genome shotgun sequence	--	--	--	--	--	--	--	--	--	--	--	--
CL2438.Contig1_All	1605	585.9	6e-166	gi|297852956|ref|XP_002894359.1|	hypothetical protein ARALYDRAFT_474332 [Arabidopsis lyrata subsp. lyrata] >gi|297340201|gb|EFH70618.1| hypothetical protein ARALYDRAFT_474332 [Arabidopsis lyrata subsp. lyrata]	69.9	8e-09	gi|460254451|gb|GABL01016612.1|	TSA: Camelina sativa comp33869_c1_seq1 transcribed RNA sequence	--	--	--	--	115	2e-25	cre:CHLREDRAFT_171949	TRZ4; RNase Z-like protein; K00784 ribonuclease Z [EC:3.1.26.11]	57.4	7e-08	TP0819	---
Unigene23336_All	243	--	--	--	--	58.0	4e-06	gi|452726200|ref|NM_001255341.2|	Glycine max bifunctional dihydroflavonol 4-reductase/flavanone 4-reductase-like (LOC100794209), mRNA	--	--	--	--	--	--	--	--	--	--	--	--
CL4976.Contig4_All	909	57.0	5e-07	gi|358344754|ref|XP_003636452.1|	EMBYO FLOWERING 1-like protein [Medicago truncatula] >gi|355502387|gb|AES83590.1| EMBYO FLOWERING 1-like protein [Medicago truncatula]	248	9e-63	gi|255551009|ref|XM_002516507.1|	Ricinus communis hypothetical protein, mRNA	--	--	--	--	--	--	--	--	--	--	--	--
Unigene39418_All	241	65.1	3e-10	gi|357124341|ref|XP_003563859.1|	PREDICTED: 60S ribosomal protein L24-like [Brachypodium distachyon]	--	--	--	--	61.2	1e-10	sp|O65743|RL24_CICAR	60S ribosomal protein L24 OS=Cicer arietinum GN=RPL24 PE=2 SV=1	62.4	2e-10	gmx:100499720	uncharacterized LOC100499720; K02896 large subunit ribosomal protein L24e	--	--	--	--
Unigene5148_All	539	69.3	3e-11	gi|297596347|ref|NP_001042435.2|	Os01g0221900 [Oryza sativa Japonica Group] >gi|255673009|dbj|BAF04349.2| Os01g0221900, partial [Oryza sativa Japonica Group]	58.0	1e-05	gi|449524903|ref|XM_004169413.1|	PREDICTED: Cucumis sativus uncharacterized LOC101214789 (LOC101214789), mRNA	--	--	--	--	--	--	--	--	--	--	--	--
CL159.Contig5_All	1496	225.7	1e-57	gi|224144812|ref|XP_002325424.1|	predicted protein [Populus trichocarpa] >gi|222862299|gb|EEE99805.1| predicted protein [Populus trichocarpa]	101	2e-18	gi|393714907|dbj|AB733196.1|	Pyrus pyrifolia DNA, complete sequence, microsatellite: TsuGNH049, cultivar: Housui	129	4e-30	sp|P80073|MYB2_PHYPA	Myb-related protein Pp2 OS=Physcomitrella patens subsp. patens GN=PP2 PE=2 SV=1	142	2e-33	mtr:MTR_6g012690	MYB transcription factor; K09422 myb proto-oncogene protein, plant	50.4	8e-06	SPAC644.12	---
CL10097.Contig1_All	1796	504.6	2e-141	gi|462399784|gb|EMJ05452.1|	hypothetical protein PRUPE_ppa002120mg [Prunus persica]	131	3e-27	gi|147845502|emb|AM441211.2|	Vitis vinifera contig VV78X191802.6, whole genome shotgun sequence	60.5	3e-09	sp|Q9LFI1|PP280_ARATH	Pentatricopeptide repeat-containing protein At3g53360, mitochondrial OS=Arabidopsis thaliana GN=PCMP-E86 PE=2 SV=1	65.9	2e-10	ota:Ot04g02830	methionyl-tRNA synthetase of possible bacterial origi (ISS); K01874 methionyl-tRNA synthetase [EC:6.1.1.10]	191	5e-48	Cgl0868	---
Unigene34030_All	362	51.6	4e-06	gi|397625569|gb|EJK67845.1|	hypothetical protein THAOC_11060 [Thalassiosira oceanica]	81.8	4e-13	gi|226507093|ref|NM_001147588.1|	Zea mays uncharacterized LOC100273141 (LOC100273141), mRNA >gi|194702451|gb|BT040305.1| Zea mays full-length cDNA clone ZM_BFc0080D10 mRNA, complete cds	--	--	--	--	115	2e-26	zma:100273141	uncharacterized LOC100273141; K00616 transaldolase [EC:2.2.1.2]	48.9	2e-06	AGl812	---
Unigene494_All	2262	414.8	3e-114	gi|222619159|gb|EEE55291.1|	hypothetical protein OsJ_03239 [Oryza sativa Japonica Group]	87.7	5e-14	gi|330250293|gb|CP002685.1|	Arabidopsis thaliana chromosome 2, complete sequence	--	--	--	--	--	--	--	--	--	--	--	--
Unigene29476_All	761	250.8	1e-65	gi|297610933|ref|NP_001065397.2|	Os10g0563000 [Oryza sativa Japonica Group] >gi|78709012|gb|ABB47987.1| Palmitoyl protein thioesterase containing protein, expressed [Oryza sativa Japonica Group] >gi|255679636|dbj|BAF27234.2| Os10g0563000 [Oryza sativa Japonica Group]	63.9	2e-07	gi|202070590|gb|AC189297.2|	Brassica rapa subsp. pekinensis clone KBrB027O09, complete sequence	--	--	--	--	182	5e-46	vvi:100249424	palmitoyl-protein thioesterase 1-like; K01074 palmitoyl-protein thioesterase [EC:3.1.2.22]	76.6	4e-14	SPBC530.12c_1	---
Unigene8308_All	947	54.3	3e-06	gi|255577318|ref|XP_002529540.1|	Phytosulfokine receptor precursor, putative [Ricinus communis] >gi|223530988|gb|EEF32843.1| Phytosulfokine receptor precursor, putative [Ricinus communis]	--	--	--	--	--	--	--	--	--	--	--	--	--	--	--	--
CL2768.Contig2_All	1732	427.6	3e-118	gi|460385348|ref|XP_004238366.1|	PREDICTED: thaumatin-like protein 1-like [Solanum lycopersicum]	65.9	1e-07	gi|460385347|ref|XM_004238318.1|	PREDICTED: Solanum lycopersicum thaumatin-like protein 1-like (LOC101265231), mRNA	178	8e-45	sp|P12670|NP24_SOLLC	Protein NP24 OS=Solanum lycopersicum PE=1 SV=2	--	--	--	--	--	--	--	--
CL1095.Contig2_All	2874	1138.2	0.0	gi|460411549|ref|XP_004251171.1|	PREDICTED: uncharacterized protein LOC101245026 [Solanum lycopersicum]	722	0.0	gi|460173527|gb|GABL01082735.1|	TSA: Camelina sativa comp63205_c0_seq1 transcribed RNA sequence	50.4	6e-06	sp|Q7XJR9|CDPKG_ARATH	Calcium-dependent protein kinase 16 OS=Arabidopsis thaliana GN=CPK16 PE=1 SV=1	116	2e-25	ota:Ot18g00860	Casein kinase (serine/threonine/tyrosine protein kinase) (ISS); K08815 tau tubulin kinase [EC:2.7.11.26]	51.2	1e-05	MYPU_6850	---
CL2670.Contig1_All	1297	55.1	3e-06	gi|255569311|ref|XP_002525623.1|	anthranilate synthase component I, putative [Ricinus communis] >gi|223535059|gb|EEF36741.1| anthranilate synthase component I, putative [Ricinus communis]	61.9	2e-06	gi|357444916|ref|XM_003592688.1|	Medicago truncatula Anthranilate synthase alpha (MTR_1g114520) mRNA, complete cds	78.2	1e-14	sp|P32068|TRPE_ARATH	Anthranilate synthase component I-1, chloroplastic OS=Arabidopsis thaliana GN=ASA1 PE=2 SV=1	56.2	1e-10	ota:Ot07g00990	anthranilate synthase alpha subunit (ISS); K01657 anthranilate synthase component I [EC:4.1.3.27]	--	--	--	--
CL2711.Contig4_All	2136	248.4	0.0	gi|357133270|ref|XP_003568249.1|	PREDICTED: alanine--glyoxylate aminotransferase 2 homolog 3, mitochondrial-like [Brachypodium distachyon]	161	4e-36	gi|123693469|emb|AM434971.1|	Vitis vinifera, whole genome shotgun sequence, contig VV78X228290.9, clone ENTAV 115	72.0	2e-16	sp|Q85WB7|GSA_BRANA	Glutamate-1-semialdehyde 2,1-aminomutase, chloroplastic OS=Brassica napus GN=GSA PE=2 SV=1	426	1e-118	vvi:100243935	alanine--glyoxylate aminotransferase 2 homolog 1, mitochondrial-like; K00827 alanine-glyoxylate transaminase / (R)-3-amino-2-methylpropionate-pyruvate transaminase [EC:2.6.1.44 2.6.1.40]	113	1e-47	PAB0086	---
CL2722.Contig4_All	2368	80.1	1e-13	gi|359485378|ref|XP_002274123.2|	PREDICTED: probable ubiquitin-conjugating enzyme E2 26-like [Vitis vinifera]	91.7	3e-15	gi|470134553|ref|XM_004303065.1|	PREDICTED: Fragaria vesca subsp. vesca probable ubiquitin-conjugating enzyme E2 25-like (LOC101308002), mRNA	59.3	1e-08	sp|Q9SLE4|UBC29_ARATH	Ubiquitin-conjugating enzyme E2 29 OS=Arabidopsis thaliana GN=UBC29 PE=2 SV=1	64.3	8e-10	zma:100280571	csu456(uce); LOC100280571; K06689 ubiquitin-conjugating enzyme E2 D/E [EC:6.3.2.19]	53.9	1e-06	SPAC11E3.04c	---
CL6790.Contig3_All	2176	379.8	1e-103	gi|297745693|emb|CBI40978.3|	unnamed protein product [Vitis vinifera]	117	5e-23	gi|356502215|ref|XR_136343.1|	PREDICTED: Glycine max uncharacterized LOC100811404 (LOC100811404), miscRNA	--	--	--	--	--	--	--	--	--	--	--	--
Unigene6697_All	267	50.8	7e-06	gi|460365839|ref|XP_004228804.1|	PREDICTED: nitrogen regulatory protein P-II homolog [Solanum lycopersicum]	61.9	3e-07	gi|357511442|ref|XM_003625962.1|	Medicago truncatula Nitrogen regulatory protein P-II (MTR_7g109970) mRNA, complete cds	46.2	4e-06	sp|Q6AUR2|GLNB_ORYSJ	Nitrogen regulatory protein P-II homolog OS=Oryza sativa subsp. japonica GN=GLB PE=2 SV=1	--	--	--	--	--	--	--	--
CL9704.Contig1_All	2210	77.8	3e-59	gi|261865347|gb|ACY01928.1|	hypothetical protein [Beta vulgaris]	--	--	--	--	--	--	--	--	--	--	--	--	--	--	--	--
CL9715.Contig1_All	352	50.4	9e-06	gi|325181980|emb|CCA16434.1|	conserved hypothetical protein [Albugo laibachii Nc14]	--	--	--	--	45.4	7e-06	sp|P40620|HMGL_VICFA	HMG1/2-like protein OS=Vicia faba PE=2 SV=1	52.8	1e-07	ota:Ot06g02420	COG0550: Topoisomerase IA (ISS); K03168 DNA topoisomerase I [EC:5.99.1.2]	48.1	4e-06	SPAC57A10.09c	---
CL489.Contig6_All	1721	454.5	2e-126	gi|18395068|ref|NP_564156.1|	transcription factor TGA3 [Arabidopsis thaliana] >gi|44888358|sp|Q39234.1|TGA3_ARATH RecName: Full=Transcription factor TGA3; AltName: Full=bZIP transcription factor 22; Short=AtbZIP22 >gi|304113|gb|AAA32873.1| transcription factor [Arabidopsis thaliana] >gi|109946423|gb|ABG48390.1| At1g22070 [Arabidopsis thaliana] >gi|332192072|gb|AEE30193.1| transcription factor TGA3 [Arabidopsis thaliana]	101	2e-18	gi|356552850|ref|XM_003544728.1|	PREDICTED: Glycine max transcription factor TGA7-like (LOC100775882), mRNA	314	9e-86	sp|Q9SX27|PAN_ARATH	Transcription factor PERIANTHIA OS=Arabidopsis thaliana GN=PAN PE=1 SV=1	346	6e-95	mtr:MTR_8g040120	TGA transcription factor; K14431 transcription factor TGA	--	--	--	--
Unigene16689_All	4125	2023.0	0.0	gi|11993471|gb|AAG42754.1|AF302663_1	ubiquitin-specific protease 12 [Arabidopsis thaliana]	1158	0.0	gi|357493434|ref|XM_003616958.1|	Medicago truncatula Ubiquitin carboxyl-terminal hydrolase (MTR_5g086700) mRNA, complete cds	55.1	3e-07	sp|O22207|UBP5_ARATH	Ubiquitin carboxyl-terminal hydrolase 5 OS=Arabidopsis thaliana GN=UBP5 PE=1 SV=2	402	2e-111	osa:4324616	Os01g0771400; K11838 ubiquitin carboxyl-terminal hydrolase 7 [EC:3.1.2.15]	57.4	2e-07	SPBC18H10.08c	---
CL10798.Contig6_All	1117	282.3	1e-74	gi|222628919|gb|EEE61051.1|	hypothetical protein OsJ_14907 [Oryza sativa Japonica Group]	69.9	5e-09	gi|54400776|gb|AC134322.25|	Medicago truncatula clone mth2-17i21, complete sequence	49.7	3e-06	sp|Q8H0U8|RH42_ARATH	DEAD-box ATP-dependent RNA helicase 42 OS=Arabidopsis thaliana GN=RH42 PE=1 SV=2	--	--	--	--	50.4	5e-06	NMA0905	---
CL455.Contig7_All	4929	62.8	7e-08	gi|460378707|ref|XP_004235110.1|	PREDICTED: uncharacterized protein LOC101253262 [Solanum lycopersicum]	61.9	6e-06	gi|51889820|gb|AC150444.7|	Medicago truncatula clone mth2-101c13, complete sequence	--	--	--	--	--	--	--	--	--	--	--	--
CL10040.Contig3_All	789	59.3	8e-08	gi|388509692|gb|AFK42912.1|	unknown [Lotus japonicus]	63.9	2e-07	gi|297718717|gb|HM114227.1|	Medicago sativa type II homeodomain-leucine zipper protein (MSHB1) gene, complete cds	90.1	1e-18	sp|P46600|HAT1_ARATH	Homeobox-leucine zipper protein HAT1 OS=Arabidopsis thaliana GN=HAT1 PE=2 SV=1	62.0	1e-09	ath:AT1G70920	HB18; homeobox-leucine zipper protein ATHB-X; K09338 homeobox-leucine zipper protein	--	--	--	--
Unigene11963_All	1242	136.0	1e-30	gi|449532163|ref|XP_004173052.1|	PREDICTED: uncharacterized LOC101207751, partial [Cucumis sativus]	60.0	6e-06	gi|470101185|ref|XM_004287011.1|	PREDICTED: Fragaria vesca subsp. vesca uncharacterized LOC101291364 (LOC101291364), mRNA	--	--	--	--	--	--	--	--	--	--	--	--
Unigene22357_All	536	131.0	9e-30	gi|115447177|ref|NP_001047368.1|	Os02g0604300 [Oryza sativa Japonica Group] >gi|113536899|dbj|BAF09282.1| Os02g0604300 [Oryza sativa Japonica Group]	83.8	2e-13	gi|460171431|gb|GABL01084558.1|	TSA: Camelina sativa comp63497_c0_seq13 transcribed RNA sequence	133	5e-32	sp|Q8GY97|CSTR2_ARATH	CMP-sialic acid transporter 2 OS=Arabidopsis thaliana GN=At2g43240 PE=2 SV=1	--	--	--	--	--	--	--	--
CL2426.Contig2_All	808	213.0	4e-54	gi|449464196|ref|XP_004149815.1|	PREDICTED: 60S ribosomal protein L35-like [Cucumis sativus]	143	3e-31	gi|460388215|ref|XM_004239717.1|	PREDICTED: Solanum lycopersicum 60S ribosomal protein L35-like (LOC101256286), mRNA	118	5e-27	sp|Q8L805|RL35_WHEAT	60S ribosomal protein L35 OS=Triticum aestivum GN=RPL35 PE=1 SV=1	144	1e-34	olu:OSTLU_31613	RPL35; Ribosomal protein L35, component of cytosolic 80S ribosome and 60S large subunit; K02918 large subunit ribosomal protein L35e	60.1	4e-09	ECU10g0070	---
Unigene15440_All	1400	466.5	5e-130	gi|357448331|ref|XP_003594441.1|	FAR1-related protein [Medicago truncatula] >gi|355483489|gb|AES64692.1| FAR1-related protein [Medicago truncatula]	67.9	3e-08	gi|470139522|ref|XM_004305449.1|	PREDICTED: Fragaria vesca subsp. vesca protein FAR1-RELATED SEQUENCE 8-like (LOC101292441), mRNA	167	1e-41	sp|Q9SY66|FRS11_ARATH	Protein FAR1-RELATED SEQUENCE 11 OS=Arabidopsis thaliana GN=FRS11 PE=2 SV=1	--	--	--	--	--	--	--	--
CL2404.Contig2_All	3500	84.3	1e-14	gi|462422294|gb|EMJ26557.1|	hypothetical protein PRUPE_ppa000912mg [Prunus persica]	65.9	3e-07	gi|460366247|ref|XM_004228952.1|	PREDICTED: Solanum lycopersicum calmodulin-binding transcription factor SR3 (LOC101055610), mRNA	301	2e-81	sp|Q9LSP8|CMTA6_ARATH	Calmodulin-binding transcription activator 6 OS=Arabidopsis thaliana GN=CMTA6 PE=2 SV=1	--	--	--	--	--	--	--	--
Unigene26931_All	624	261.2	8e-69	gi|460411284|ref|XP_004251043.1|	PREDICTED: fatty acyl-CoA reductase 3-like [Solanum lycopersicum]	75.8	5e-11	gi|356543579|ref|XM_003540190.1|	PREDICTED: Glycine max fatty acyl-CoA reductase 3-like (LOC100805776), mRNA	163	6e-41	sp|B9TSP7|FACR6_ARATH	Fatty acyl-CoA reductase 6, chloroplastic OS=Arabidopsis thaliana GN=FAR6 PE=2 SV=1	195	4e-50	osa:4347887	Os09g0567500; K13356 fatty acyl-CoA reductase [EC:1.2.1.-]	--	--	--	--
CL8129.Contig2_All	933	303.1	4e-81	gi|218191618|gb|EEC74045.1|	hypothetical protein OsI_09033 [Oryza sativa Indica Group]	396	1e-107	gi|349723811|emb|FQ388045.1|	Vitis vinifera clone SS0AEB24YH02	248	5e-66	sp|Q9FH13|RRAA3_ARATH	Regulator of ribonuclease-like protein 3 OS=Arabidopsis thaliana GN=At5g56260 PE=2 SV=1	137	2e-32	ota:Ot05g01820	COG0684: Demethylmenaquinone methyltransferase (ISS); K02553 regulator of ribonuclease activity A	60.1	5e-09	BH1938	---
CL1060.Contig4_All	2110	268.1	4e-70	gi|224065048|ref|XP_002301645.1|	predicted protein [Populus trichocarpa] >gi|222843371|gb|EEE80918.1| predicted protein [Populus trichocarpa]	93.7	7e-16	gi|460233956|gb|GABL01033732.1|	TSA: Camelina sativa comp46617_c0_seq1 transcribed RNA sequence	758	0.0	sp|F4ISV6|THG2_ARATH	tRNA(His) guanylyltransferase 2 OS=Arabidopsis thaliana GN=THG2 PE=1 SV=1	269	1e-71	cre:CHLREDRAFT_113708	THG1; histidine tRNA 5'-guanylyltransferase; K10761 tRNA(His) guanylyltransferase [EC:2.7.7.79]	72.8	2e-12	MTH972	---
CL8053.Contig1_All	2633	656.4	0.0	gi|357127344|ref|XP_003565342.1|	PREDICTED: gamma-glutamyltranspeptidase 1-like [Brachypodium distachyon]	83.8	9e-13	gi|357500970|ref|XM_003620726.1|	Medicago truncatula Gamma-glutamyltranspeptidase (MTR_6g090280) mRNA, complete cds	575	4e-164	sp|Q8VYW6|GAGT1_ARATH	Gamma-glutamyltranspeptidase 1 OS=Arabidopsis thaliana GN=GGT1 PE=2 SV=1	91.7	6e-18	osa:4336033	Os04g0457500; K00681 gamma-glutamyltranspeptidase [EC:2.3.2.2]	226	2e-58	AGpA750	---
Unigene41382_All	266	75.9	2e-13	gi|147853311|emb|CAN78540.1|	hypothetical protein VITISV_025505 [Vitis vinifera]	81.8	3e-13	gi|255542309|ref|XM_002512172.1|	Ricinus communis aldo/keto reductase, putative, mRNA	46.2	4e-06	sp|Q9C5B9|AKR1_ARATH	Probable aldo-keto reductase 1 OS=Arabidopsis thaliana GN=At1g10810 PE=2 SV=1	--	--	--	--	47.0	8e-06	DR2261	---
CL4560.Contig1_All	734	85.9	7e-16	gi|384248674|gb|EIE22157.1|	hypothetical protein COCSUDRAFT_47768 [Coccomyxa subellipsoidea C-169]	103	3e-19	gi|116637380|emb|CT828536.1|	Oryza sativa (indica cultivar-group) cDNA clone:OSIGCSN068M07, full insert sequence	49.7	2e-06	sp|Q9MUL5|YCF20_MESVI	Uncharacterized protein ycf20 OS=Mesostigma viride GN=ycf20 PE=3 SV=1	--	--	--	--	--	--	--	--
CL4582.Contig1_All	1243	45.1	1e-38	gi|260223734|emb|CAZ15514.1|	basic-leucine zipper [Humulus lupulus]	60.0	6e-06	gi|356515346|ref|XM_003526314.1|	PREDICTED: Glycine max ABSCISIC ACID-INSENSITIVE 5-like protein 2-like (LOC100811685), mRNA	48.5	8e-06	sp|O24646|HY5_ARATH	Transcription factor HY5 OS=Arabidopsis thaliana GN=HY5 PE=1 SV=1	102	1e-21	aly:ARALYDRAFT_907132	AREB3; aba-responsive element binding protein 3; K14432 ABA responsive element binding factor	--	--	--	--
CL8031.Contig1_All	1159	111.7	2e-52	gi|357138159|ref|XP_003570665.1|	PREDICTED: NEP1-interacting protein-like 2-like [Brachypodium distachyon]	73.8	4e-10	gi|147817750|emb|AM425046.2|	Vitis vinifera contig VV78X069721.21, whole genome shotgun sequence	65.1	7e-11	sp|P0C035|ATL60_ARATH	RING-H2 finger protein ATL60 OS=Arabidopsis thaliana GN=ATL60 PE=2 SV=1	50.1	7e-06	bdi:100834834	E3 ubiquitin-protein ligase RING1-like; K11982 E3 ubiquitin-protein ligase RNF115/126 [EC:6.3.2.19]	57.0	6e-08	ECU07g0330	---
Unigene34077_All	231	51.6	4e-06	gi|119714|sp|P13983.1|EXTN_TOBAC	RecName: Full=Extensin; AltName: Full=Cell wall hydroxyproline-rich glycoprotein; Flags: Precursor	--	--	--	--	45.1	1e-05	sp|Q9LJ64|PLRX1_ARATH	Pollen-specific leucine-rich repeat extensin-like protein 1 OS=Arabidopsis thaliana GN=PEX1 PE=2 SV=1	47.0	7e-06	vcn:VOLCADRAFT_104214	hypothetical protein; K14709 solute carrier family 39 (zinc transporter), member 1/2/3	--	--	--	--
Unigene37760_All	207	50.8	7e-06	gi|302758676|ref|XP_002962761.1|	hypothetical protein SELMODRAFT_165305 [Selaginella moellendorffii] >gi|300169622|gb|EFJ36224.1| hypothetical protein SELMODRAFT_165305 [Selaginella moellendorffii]	67.9	4e-09	gi|335318354|gb|GU278267.1|	Populus balsamifera isolate WHR03 haplotype B UDP-glucoronosyl/UDP-glucosyl transferase family protein gene, partial sequence	55.8	6e-09	sp|Q9LKU8|PP401_ARATH	Pentatricopeptide repeat-containing protein At5g28460 OS=Arabidopsis thaliana GN=At5g28460 PE=2 SV=1	51.2	4e-07	vvi:100259391	tRNA (cytosine-5-)-methyltransferase-like; K15336 tRNA (cytosine38-C5)-methyltransferase [EC:2.1.1.204]	--	--	--	--
CL7803.Contig1_All	291	34.3	1e-06	gi|224082530|ref|XP_002306730.1|	predicted protein [Populus trichocarpa] >gi|222856179|gb|EEE93726.1| predicted protein [Populus trichocarpa]	--	--	--	--	--	--	--	--	--	--	--	--	--	--	--	--
Unigene1624_All	602	--	--	--	--	97.6	1e-17	gi|46326688|gb|AY486832.1|	Hevea brasiliensis clone gHbCIRA2711 microsatellite sequences	--	--	--	--	--	--	--	--	--	--	--	--
CL6217.Contig2_All	1038	271.2	2e-71	gi|357483881|ref|XP_003612227.1|	SKP1-like protein [Medicago truncatula] >gi|109255190|gb|ABG27020.1| SKP1-like b [Medicago truncatula] >gi|355513562|gb|AES95185.1| SKP1-like protein [Medicago truncatula]	200	2e-48	gi|357144994|ref|XM_003573438.1|	PREDICTED: Brachypodium distachyon SKP1-like protein 1B-like, transcript variant 1 (LOC100843377), mRNA	73.9	1e-13	sp|Q8LF97|ASK21_ARATH	SKP1-like protein 21 OS=Arabidopsis thaliana GN=ASK21 PE=2 SV=1	198	1e-50	ath:AT3G21860	SK10; S-phase kinase-associated protein 1; K03094 S-phase kinase-associated protein 1	58.2	2e-08	ECU03g0300	---
Unigene39853_All	502	53.9	1e-06	gi|24461860|gb|AAN62347.1|AF506028_14	CTV.20 [Citrus trifoliata]	--	--	--	--	--	--	--	--	--	--	--	--	--	--	--	--
Unigene28362_All	493	182.6	2e-45	gi|388510184|gb|AFK43158.1|	unknown [Lotus japonicus]	125	5e-26	gi|255547535|ref|XM_002514779.1|	Ricinus communis Biotin carboxyl carrier protein subunit of of Het-ACCase (BCCP1), mRNA	46.6	7e-06	sp|Q9S740|AGP19_ARATH	Lysine-rich arabinogalactan protein 19 OS=Arabidopsis thaliana GN=AGP19 PE=2 SV=2	47.8	8e-06	cre:CHLREDRAFT_149709	DLA1; dihydrolipoamide acetyltransferase (EC:2.3.1.12); K00627 pyruvate dehydrogenase E2 component (dihydrolipoamide acetyltransferase) [EC:2.3.1.12]	94.0	1e-19	SA1358	---
CL6205.Contig3_All	1624	632.1	8e-180	gi|326533262|dbj|BAJ93603.1|	predicted protein [Hordeum vulgare subsp. vulgare]	224	2e-55	gi|31581011|dbj|AP006380.1|	Lotus japonicus genomic DNA, chromosome 4, clone: LjT01O24, TM0227, complete sequence	49.7	5e-06	sp|Q41008|ACCA_PEA	Acetyl-coenzyme A carboxylase carboxyl transferase subunit alpha, chloroplastic OS=Pisum sativum GN=ACCA PE=1 SV=1	51.6	4e-06	pop:POPTR_560869	acetyl-CoA carboxylase (EC:6.4.1.2); K01962 acetyl-CoA carboxylase carboxyl transferase subunit alpha [EC:6.4.1.2]	194	4e-49	PAB1769	---
Unigene15487_All	1445	578.6	9e-164	gi|326488121|dbj|BAJ89899.1|	predicted protein [Hordeum vulgare subsp. vulgare]	139	9e-30	gi|147804997|emb|AM429629.2|	Vitis vinifera contig VV78X094111.4, whole genome shotgun sequence	--	--	--	--	125	2e-28	vcn:VOLCADRAFT_56553	rfc4; DNA replication factor C complex subunit 4; K10755 replication factor C subunit 2/4	102	2e-21	SPAC1687.03c	---
Unigene22792_All	942	311.2	1e-83	gi|115436526|ref|NP_001043021.1|	Os01g0360600 [Oryza sativa Japonica Group] >gi|113532552|dbj|BAF04935.1| Os01g0360600 [Oryza sativa Japonica Group]	75.8	7e-11	gi|356505551|ref|XM_003521506.1|	PREDICTED: Glycine max dephospho-CoA kinase domain-containing protein-like, transcript variant 2 (LOC100782228), mRNA	--	--	--	--	81.6	2e-15	ota:Ot16g00630	Dephospho-CoA kinase (ISS); K00859 dephospho-CoA kinase [EC:2.7.1.24]	114	2e-25	YPO3430	---
CL4623.Contig4_All	1347	246.5	7e-64	gi|358348703|ref|XP_003638383.1|	Nuclear transcription factor Y subunit A-7, partial [Medicago truncatula] >gi|355504318|gb|AES85521.1| Nuclear transcription factor Y subunit A-7, partial [Medicago truncatula]	157	4e-35	gi|357448494|ref|XM_003594475.1|	Medicago truncatula Nuclear transcription factor Y subunit A-7 (MTR_2g030170) mRNA, complete cds	91.3	1e-18	sp|Q9M9X4|NFYA2_ARATH	Nuclear transcription factor Y subunit A-2 OS=Arabidopsis thaliana GN=NFYA2 PE=2 SV=1	129	1e-29	osa:4331796	Os03g0174900; K08064 nuclear transcription factor Y, alpha	55.8	2e-07	ECU03g1510	---
CL1772.Contig9_All	2854	68.2	1e-26	gi|357438487|ref|XP_003589519.1|	Vacuolar protein sorting [Medicago truncatula] >gi|355478567|gb|AES59770.1| Vacuolar protein sorting [Medicago truncatula]	264	5e-67	gi|460377492|ref|XM_004234479.1|	PREDICTED: Solanum lycopersicum vacuolar protein sorting-associated protein 35B-like (LOC101243768), mRNA	775	0.0	sp|A8R7K9|VP35C_ARATH	Vacuolar protein sorting-associated protein 35C OS=Arabidopsis thaliana GN=VPS35C PE=2 SV=1	--	--	--	--	--	--	--	--
CL8041.Contig2_All	1833	165.2	3e-39	gi|297847268|ref|XP_002891515.1|	SWIB complex BAF60b domain-containing protein [Arabidopsis lyrata subsp. lyrata] >gi|297337357|gb|EFH67774.1| SWIB complex BAF60b domain-containing protein [Arabidopsis lyrata subsp. lyrata]	61.9	2e-06	gi|42562625|ref|NM_103840.2|	Arabidopsis thaliana SWIB complex BAF60b domain-containing protein (AT1G49520) mRNA, complete cds	53.9	3e-07	sp|Q9SIV5|C3H19_ARATH	Zinc finger CCCH domain-containing protein 19 OS=Arabidopsis thaliana GN=NERD PE=1 SV=3	150	5e-36	gmx:100804281	uncharacterized LOC100804281; K15223 upstream activation factor subunit UAF30	53.5	1e-06	SPAC23G3.10c	---
Unigene12942_All	860	109.4	7e-23	gi|414587600|tpg|DAA38171.1|	TPA: hypothetical protein ZEAMMB73_657807 [Zea mays]	61.9	1e-06	gi|460380936|ref|XM_004236161.1|	PREDICTED: Solanum lycopersicum uncharacterized LOC101251460 (LOC101251460), mRNA	--	--	--	--	--	--	--	--	--	--	--	--
Unigene33801_All	773	52.8	7e-06	gi|358348853|ref|XP_003638456.1|	Cytochrome B5 [Medicago truncatula] >gi|355504391|gb|AES85594.1| Cytochrome B5 [Medicago truncatula]	79.8	4e-12	gi|32994161|dbj|AK108952.1|	Oryza sativa Japonica Group cDNA clone:002-153-C06, full insert sequence	48.9	3e-06	sp|P49102|NIA3_MAIZE	Nitrate reductase [NADH] 3 OS=Zea mays PE=3 SV=1	140	2e-33	cme:CMM045C	stearoyl-CoA desaturase; K00507 stearoyl-CoA desaturase (delta-9 desaturase) [EC:1.14.19.1]	88.6	1e-17	SPCC1281.06c_1	---
CL634.Contig26_All	602	--	--	--	--	67.9	1e-08	gi|470147562|ref|XR_185424.1|	PREDICTED: Fragaria vesca subsp. vesca uncharacterized LOC101304826 (LOC101304826), misc_RNA	--	--	--	--	--	--	--	--	--	--	--	--
CL4529.Contig14_All	874	60.5	4e-08	gi|357508919|ref|XP_003624748.1|	Frataxin-like protein [Medicago truncatula] >gi|355499763|gb|AES80966.1| Frataxin-like protein [Medicago truncatula]	79.8	4e-12	gi|255581047|ref|XM_002531294.1|	Ricinus communis Frataxin, mitochondrial precursor, putative, mRNA	48.1	1e-10	sp|Q9ZR07|FRDA_ARATH	Frataxin, mitochondrial OS=Arabidopsis thaliana GN=FH PE=2 SV=2	--	--	--	--	--	--	--	--
CL4328.Contig1_All	297	111.7	3e-24	gi|326493434|dbj|BAJ85178.1|	predicted protein [Hordeum vulgare subsp. vulgare]	77.8	6e-12	gi|226502687|ref|NM_001155396.1|	Zea mays pre-mRNA-splicing factor cwc24 (LOC100282487), mRNA >gi|195622745|gb|EU961085.1| Zea mays clone 232718 pre-mRNA-splicing factor cwc24 mRNA, complete cds	--	--	--	--	--	--	--	--	--	--	--	--
CL8373.Contig1_All	1514	567.4	2e-160	gi|326507992|dbj|BAJ86739.1|	predicted protein [Hordeum vulgare subsp. vulgare]	194	2e-46	gi|42572440|ref|NM_202587.1|	Arabidopsis thaliana uroporphyrinogen decarboxylase 1 (HEME1) mRNA, complete cds	376	2e-104	sp|Q42855|DCUP_HORVU	Uroporphyrinogen decarboxylase (Fragment) OS=Hordeum vulgare GN=DCUP PE=2 SV=1	359	6e-99	cre:CHLREDRAFT_132194	UROD1; uroporphyrinogen-iii decarboxylase (EC:4.1.1.37); K01599 uroporphyrinogen decarboxylase [EC:4.1.1.37]	200	5e-51	mll4487	---
Unigene4122_All	1176	342.0	1e-92	gi|357161543|ref|XP_003579124.1|	PREDICTED: protease Do-like 5, chloroplastic-like [Brachypodium distachyon]	75.8	9e-11	gi|116639349|emb|CT829510.1|	Oryza sativa (indica cultivar-group) cDNA clone:OSIGCSA055M11, full insert sequence	49.3	4e-06	sp|Q9FIV6|DGP10_ARATH	Protease Do-like 10, mitochondrial OS=Arabidopsis thaliana GN=DEGP10 PE=2 SV=1	108	2e-23	ota:Ot01g04880	RNA helicase (ISS); K14810 ATP-dependent RNA helicase DDX56/DBP9 [EC:3.6.4.13]	123	5e-28	ML1078	---
CL2769.Contig1_All	1197	166.0	1e-39	gi|449446017|ref|XP_004140768.1|	PREDICTED: sec-independent protein translocase protein TATB, chloroplastic-like [Cucumis sativus]	95.6	1e-16	gi|460189261|gb|GABL01070368.1|	TSA: Camelina sativa comp60556_c0_seq1 transcribed RNA sequence	56.6	3e-08	sp|Q9XH46|TATA_PEA	Sec-independent protein translocase protein TATA, chloroplastic OS=Pisum sativum GN=TATA PE=1 SV=1	50.1	7e-06	olu:OSTLU_10686	Tat family transporter: pH-dependent thylakoid protein export into thylakoid; K03116 sec-independent protein translocase protein TatA	56.2	1e-07	PA5069	---
CL2746.Contig2_All	1368	546.6	3e-154	gi|449452084|ref|XP_004143790.1|	PREDICTED: probable leucine-rich repeat receptor-like protein kinase At1g35710-like [Cucumis sativus]	168	1e-38	gi|460204001|gb|GABL01057967.1|	TSA: Camelina sativa comp57247_c0_seq1 transcribed RNA sequence	134	9e-32	sp|Q9SYQ8|CLV1_ARATH	Receptor protein kinase CLAVATA1 OS=Arabidopsis thaliana GN=CLV1 PE=1 SV=3	84.0	5e-16	aly:ARALYDRAFT_491347	BAK1; bri1-associated receptor kinase; K13416 brassinosteroid insensitive 1-associated receptor kinase 1 [EC:2.7.10.1 2.7.11.1]	51.6	3e-06	lin0372	---
Unigene7106_All	3027	793.5	0.0	gi|296085979|emb|CBI31420.3|	unnamed protein product [Vitis vinifera]	143	1e-30	gi|328689962|gb|HQ430247.1|	Helianthus annuus isolate 90b LDL1 gene, partial cds	120	5e-27	sp|Q9FNA2|PAO1_ARATH	Polyamine oxidase 1 OS=Arabidopsis thaliana GN=PAO1 PE=1 SV=1	639	0.0	osa:4344644	Os08g0143400; K11450 lysine-specific histone demethylase 1 [EC:1.-.-.-]	54.3	1e-06	DRA0274	---
CL381.Contig4_All	2998	26.6	1e-28	gi|38347289|emb|CAE02465.2|	OSJNBa0042D13.18 [Oryza sativa Japonica Group]	101	4e-18	gi|224922880|gb|AC235116.1|	Glycine max strain Williams 82 clone GM_WBa0024K23, complete sequence	105	2e-22	sp|P92523|M860_ARATH	Uncharacterized mitochondrial protein AtMg00860 OS=Arabidopsis thaliana GN=AtMg00860 PE=4 SV=1	67.4	1e-10	vvi:100253596	uncharacterized LOC100253596; K15360 centromere protein X	206	2e-53	SPAC13D1.01c	---
CL3324.Contig38_All	600	53.1	3e-06	gi|462402196|gb|EMJ07753.1|	hypothetical protein PRUPE_ppa019994mg [Prunus persica]	67.9	1e-08	gi|255586058|ref|XM_002533650.1|	Ricinus communis basic helix-loop-helix-containing protein, putative, mRNA	--	--	--	--	--	--	--	--	--	--	--	--
Unigene7852_All	318	71.6	4e-12	gi|357134289|ref|XP_003568750.1|	PREDICTED: receptor-like serine/threonine-protein kinase ALE2-like isoform 2 [Brachypodium distachyon]	58.0	6e-06	gi|195632049|gb|EU964565.1|	Zea mays clone 280037 serine/threonine-protein kinase NAK mRNA, complete cds	48.9	7e-07	sp|Q0V7T5|Y1864_ARATH	Probable receptor-like protein kinase At1g80640 OS=Arabidopsis thaliana GN=At1g80640 PE=2 SV=1	47.0	7e-06	zma:100283091	si606018d05; LOC100283091; K13430 serine/threonine-protein kinase PBS1 [EC:2.7.11.1]	--	--	--	--
Unigene9945_All	1427	468.4	1e-130	gi|115477815|ref|NP_001062503.1|	Os08g0559600 [Oryza sativa Japonica Group] >gi|113624472|dbj|BAF24417.1| Os08g0559600 [Oryza sativa Japonica Group]	280	4e-72	gi|460173042|gb|GABL01083150.1|	TSA: Camelina sativa comp63274_c0_seq4 transcribed RNA sequence	--	--	--	--	270	6e-72	cme:CMI142C	dihydroxy-acid dehydratase; K01687 dihydroxy-acid dehydratase [EC:4.2.1.9]	226	1e-58	APE0013	---
CL4240.Contig1_All	3153	479.9	1e-133	gi|414865873|tpg|DAA44430.1|	TPA: patatin-like protein 3 [Zea mays]	83.8	1e-12	gi|330250293|gb|CP002685.1|	Arabidopsis thaliana chromosome 2, complete sequence	128	2e-29	sp|Q2MY51|PATM3_SOLTU	Patatin group M-3 OS=Solanum tuberosum PE=2 SV=1	--	--	--	--	91.7	7e-18	all2302	---
Unigene5013_All	280	60.5	9e-09	gi|147852240|emb|CAN80132.1|	hypothetical protein VITISV_012031 [Vitis vinifera]	--	--	--	--	--	--	--	--	--	--	--	--	--	--	--	--
Unigene12507_All	351	51.2	5e-06	gi|298205256|emb|CBI17315.3|	unnamed protein product [Vitis vinifera]	--	--	--	--	--	--	--	--	--	--	--	--	--	--	--	--
CL9737.Contig1_All	2231	90.5	1e-16	gi|218186683|gb|EEC69110.1|	hypothetical protein OsI_38022 [Oryza sativa Indica Group] >gi|222616923|gb|EEE53055.1| hypothetical protein OsJ_35790 [Oryza sativa Japonica Group]	220	5e-54	gi|460187033|gb|GABL01072192.1|	TSA: Camelina sativa comp61010_c0_seq1 transcribed RNA sequence	84.3	3e-16	sp|O49543|NFS1_ARATH	Cysteine desulfurase 1, mitochondrial OS=Arabidopsis thaliana GN=NIFS PE=1 SV=1	85.1	4e-16	bdi:100825765	cysteine desulfurase 1, mitochondrial-like; K04487 cysteine desulfurase [EC:2.8.1.7]	281	3e-75	SP0869	---
CL4303.Contig4_All	1146	287.7	2e-76	gi|326495770|dbj|BAJ85981.1|	predicted protein [Hordeum vulgare subsp. vulgare]	129	7e-27	gi|297820195|ref|XM_002877935.1|	Arabidopsis lyrata subsp. lyrata skp1-interacting partner 5 (SKIP5), mRNA	329	2e-90	sp|Q94FT2|SKIP5_ARATH	F-box protein SKIP5 OS=Arabidopsis thaliana GN=SKIP5 PE=1 SV=1	--	--	--	--	--	--	--	--
CL1190.Contig29_All	2945	85.1	1e-164	gi|388503602|gb|AFK39867.1|	unknown [Medicago truncatula]	125	3e-25	gi|47104781|gb|BT013366.1|	Lycopersicon esculentum clone 135370F, mRNA sequence	--	--	--	--	96.7	2e-19	cme:CMS202C	FAD synthetase (FMN adenyleltransferase) FAD1; K00953 FAD synthetase [EC:2.7.7.2]	53.9	2e-06	VC1252	---
Unigene19626_All	1654	496.1	7e-139	gi|470104266|ref|XP_004288529.1|	PREDICTED: UDP-glycosyltransferase 91A1-like [Fragaria vesca subsp. vesca]	60.0	8e-06	gi|147855976|emb|AM445458.2|	Vitis vinifera contig VV78X023869.5, whole genome shotgun sequence	164	1e-40	sp|Q8W491|U73B3_ARATH	UDP-glycosyltransferase 73B3 OS=Arabidopsis thaliana GN=UGT73B3 PE=2 SV=1	125	3e-28	ath:AT1G01420	UGT72B3; hydroquinone glucosyltransferase; K08237 hydroquinone glucosyltransferase [EC:2.4.1.218]	--	--	--	--
CL1169.Contig5_All	1977	681.0	0.0	gi|326516136|dbj|BAJ88091.1|	predicted protein [Hordeum vulgare subsp. vulgare]	174	2e-40	gi|357137987|ref|XM_003570532.1|	PREDICTED: Brachypodium distachyon splicing factor 3A subunit 3-like (LOC100837688), mRNA	--	--	--	--	53.1	2e-06	cme:CMQ406C	similar to splicing factor 3a, subunit 3; K12827 splicing factor 3A subunit 3	67.8	7e-11	ECU07g1140	---
CL1146.Contig6_All	2041	57.8	8e-07	gi|357156419|ref|XP_003577450.1|	PREDICTED: E3 ubiquitin-protein ligase RNF25-like isoform 3 [Brachypodium distachyon]	61.9	2e-06	gi|460242706|gb|GABL01026350.1|	TSA: Camelina sativa comp41968_c0_seq1 transcribed RNA sequence	--	--	--	--	86.3	2e-16	osa:4350739	Os11g0565400; K10640 E3 ubiquitin-protein ligase RNF25 [EC:6.3.2.19]	--	--	--	--
Unigene23248_All	285	62.8	1e-09	gi|470116490|ref|XP_004294415.1|	PREDICTED: serine/threonine-protein phosphatase PP-X isozyme 2-like [Fragaria vesca subsp. vesca]	85.7	2e-14	gi|332002898|gb|CP002688.1|	Arabidopsis thaliana chromosome 5, complete sequence	48.1	1e-06	sp|O04951|PP2A5_ARATH	Serine/threonine-protein phosphatase PP2A-5 catalytic subunit OS=Arabidopsis thaliana GN=PP2A5 PE=1 SV=1	50.8	5e-07	mtr:MTR_118s0036	Serine/threonine protein phosphatase; K04382 protein phosphatase 2 (formerly 2A), catalytic subunit [EC:3.1.3.16]	47.8	5e-06	ECU04g0700	---
Unigene147_All	6717	460.3	2e-127	gi|297743976|emb|CBI36946.3|	unnamed protein product [Vitis vinifera]	268	7e-68	gi|357442264|ref|XM_003591362.1|	Medicago truncatula WD-40 repeat protein-like protein (MTR_1g087120) mRNA, complete cds	71.6	6e-12	sp|P49026|GBLP_TOBAC	Guanine nucleotide-binding protein subunit beta-like protein OS=Nicotiana tabacum GN=ARCA PE=2 SV=1	87.4	3e-16	aly:ARALYDRAFT_911935	transducin family protein; K14963 COMPASS component SWD3	63.2	6e-09	ECU01g1300	---
CL6547.Contig3_All	532	233.0	1e-60	gi|470111481|ref|XP_004291976.1|	PREDICTED: 5-methyltetrahydropteroyltriglutamate--homocysteine methyltransferase-like [Fragaria vesca subsp. vesca]	274	9e-71	gi|309756514|gb|HQ270475.1|	Amaranthus retroflexus pollen allergen MetE mRNA, partial cds	92.4	1e-19	sp|Q39586|METE_CHLRE	5-methyltetrahydropteroyltriglutamate--homocysteine methyltransferase OS=Chlamydomonas reinhardtii PE=2 SV=1	218	4e-57	ath:AT3G03780	MS2; methionine synthase 2; K00549 5-methyltetrahydropteroyltriglutamate--homocysteine methyltransferase [EC:2.1.1.14]	106	2e-23	XF2272	---
Unigene34739_All	--	--	--	--	--	--	--	--	--	50.1	3e-07	sp|Q0GZS3|USP_CUCME	UDP-sugar pyrophospharylase OS=Cucumis melo GN=USP PE=1 SV=1	46.6	9e-06	pop:POPTR_551400	UDP-sugar pyrophosphorylase; K12447 UDP-sugar pyrophosphorylase [EC:2.7.7.64]	--	--	--	--
CL10085.Contig2_All	963	99.4	9e-20	gi|356572182|ref|XP_003554249.1|	PREDICTED: uncharacterized protein LOC100782596 [Glycine max]	85.7	8e-14	gi|255559455|ref|XM_002520702.1|	Ricinus communis conserved hypothetical protein, mRNA	--	--	--	--	--	--	--	--	--	--	--	--
Unigene13709_All	1146	218.8	1e-55	gi|356545752|ref|XP_003541299.1|	PREDICTED: uncharacterized protein LOC100780833 [Glycine max]	61.9	1e-06	gi|470102346|ref|XM_004287568.1|	PREDICTED: Fragaria vesca subsp. vesca uncharacterized LOC101314596 (LOC101314596), mRNA	--	--	--	--	--	--	--	--	--	--	--	--
Unigene5495_All	1562	227.3	6e-58	gi|363807124|ref|NP_001242339.1|	uncharacterized protein LOC100815475 [Glycine max]	91.7	2e-15	gi|356556899|ref|XM_003546710.1|	PREDICTED: Glycine max uncharacterized protein LOC100812621 (LOC100812621), mRNA	--	--	--	--	--	--	--	--	135	1e-31	sll0096	---
Unigene12989_All	1206	197.6	3e-49	gi|470141887|ref|XP_004306657.1|	PREDICTED: transcription factor bHLH13-like [Fragaria vesca subsp. vesca]	101	2e-18	gi|195593053|gb|AF283507.2|	Catharanthus roseus MYC2 (myc2) mRNA, complete cds	68.6	7e-12	sp|Q9LSL1|BH093_ARATH	Transcription factor bHLH93 OS=Arabidopsis thaliana GN=BHLH93 PE=1 SV=1	55.8	1e-07	ath:AT1G09530	PIF3; transcription factor PIF3; K12126 phytochrome-interacting factor 3	--	--	--	--
CL775.Contig7_All	2642	334.7	5e-90	gi|255563452|ref|XP_002522728.1|	DNA binding protein, putative [Ricinus communis] >gi|223537966|gb|EEF39579.1| DNA binding protein, putative [Ricinus communis]	85.7	2e-13	gi|332189094|gb|CP002684.1|	Arabidopsis thaliana chromosome 1, complete sequence	--	--	--	--	--	--	--	--	--	--	--	--
CL126.Contig5_All	1016	201.8	1e-50	gi|470129614|ref|XP_004300704.1|	PREDICTED: E3 ubiquitin-protein ligase RNF167-like [Fragaria vesca subsp. vesca]	65.9	8e-08	gi|123719784|emb|AM435907.1|	Vitis vinifera, whole genome shotgun sequence, contig VV78X199308.8, clone ENTAV 115	57.4	1e-08	sp|Q9ZT50|RHA2A_ARATH	E3 ubiquitin-protein ligase RHA2A OS=Arabidopsis thaliana GN=RHA2A PE=1 SV=1	49.3	1e-05	gmx:100787523	E3 ubiquitin-protein ligase RING1-like; K11982 E3 ubiquitin-protein ligase RNF115/126 [EC:6.3.2.19]	56.6	7e-08	ECU07g0330	---
CL1444.Contig6_All	2448	340.1	1e-91	gi|357137178|ref|XP_003570178.1|	PREDICTED: uncharacterized protein LOC100844178 [Brachypodium distachyon]	278	3e-71	gi|335321768|gb|GU281681.1|	Populus balsamifera isolate POR11 haplotype B protein kinase family gene, partial sequence	--	--	--	--	53.9	1e-06	osa:4337831	Os05g0151000; K03006 DNA-directed RNA polymerase II subunit RPB1 [EC:2.7.7.6]	51.2	8e-06	XF1267	---
CL8384.Contig1_All	727	161.0	1e-38	gi|224132258|ref|XP_002328224.1|	cc-nbs-lrr resistance protein [Populus trichocarpa] >gi|222837739|gb|EEE76104.1| cc-nbs-lrr resistance protein [Populus trichocarpa]	65.9	5e-08	gi|359495025|ref|XM_003634852.1|	PREDICTED: Vitis vinifera uncharacterized LOC100854556 (LOC100854556), mRNA	48.1	5e-06	sp|A7XGN8|LOV1B_ARATH	Disease susceptibility protein LOV1 OS=Arabidopsis thaliana GN=LOV1 PE=1 SV=1	124	2e-28	vvi:100258335	DNA-directed RNA polymerases I, II, and III subunit RPABC1-like; K03013 DNA-directed RNA polymerases I, II, and III subunit RPABC1	--	--	--	--
CL1153.Contig24_All	1238	538.9	6e-152	gi|162463310|ref|NP_001105079.1|	histone-lysine N-methyltransferase EZ3 [Zea mays] >gi|33112287|sp|Q8S4P4.1|EZ3_MAIZE RecName: Full=Histone-lysine N-methyltransferase EZ3; AltName: Full=Enhancer of zeste protein 3 >gi|20152911|gb|AAM13422.1|AF443598_1 enhancer of zeste-like protein 3 [Zea mays]	216	4e-53	gi|374306303|gb|JN944601.1|	Aquilegia coerulea SWN-like protein mRNA, complete cds	51.2	1e-06	sp|Q9C5P1|SUVH7_ARATH	Histone-lysine N-methyltransferase, H3 lysine-9 specific SUVH7 OS=Arabidopsis thaliana GN=SUVH7 PE=2 SV=1	439	6e-123	ppp:PHYPADRAFT_187038	SDG1501; polycomb group protein; K11430 enhancer of zeste [EC:2.1.1.43]	60.5	6e-09	XF1478	---
CL3982.Contig9_All	848	179.5	6e-44	gi|462401474|gb|EMJ07031.1|	hypothetical protein PRUPE_ppa010999mg [Prunus persica]	65.9	6e-08	gi|332640072|gb|CP002686.1|	Arabidopsis thaliana chromosome 3, complete sequence	56.2	2e-08	sp|Q9C6P3|CDPKX_ARATH	Calcium-dependent protein kinase 33 OS=Arabidopsis thaliana GN=CPK33 PE=2 SV=1	58.9	1e-08	ath:AT4G04700	CPK27; calcium-dependent protein kinase 27; K13412 calcium-dependent protein kinase [EC:2.7.11.1]	53.1	6e-07	SPAC3A12.14	---
CL6141.Contig1_All	718	83.2	4e-15	gi|414868572|tpg|DAA47129.1|	TPA: SR repressor protein [Zea mays]	143	3e-31	gi|224112762|ref|XM_002316249.1|	Populus trichocarpa predicted protein, mRNA	47.4	8e-06	sp|Q9SEU4|SR33_ARATH	Serine/arginine-rich splicing factor 33 OS=Arabidopsis thaliana GN=SR33 PE=1 SV=1	--	--	--	--	--	--	--	--
CL6472.Contig1_All	297	53.5	1e-06	gi|297815044|ref|XP_002875405.1|	ribosomal protein L12-B [Arabidopsis lyrata subsp. lyrata] >gi|297321243|gb|EFH51664.1| ribosomal protein L12-B [Arabidopsis lyrata subsp. lyrata]	--	--	--	--	45.1	1e-05	sp|P36688|RK12_NICSY	50S ribosomal protein L12, chloroplastic OS=Nicotiana sylvestris PE=2 SV=1	49.7	1e-06	ath:AT3G27840	RPL12-B; 50S ribosomal protein L12-2; K02935 large subunit ribosomal protein L7/L12	--	--	--	--
CL3290.Contig6_All	3332	56.6	3e-06	gi|222625760|gb|EEE59892.1|	hypothetical protein OsJ_12496 [Oryza sativa Japonica Group]	141	5e-30	gi|356570992|ref|XM_003553618.1|	PREDICTED: Glycine max protein fat-free homolog (LOC100818916), mRNA	53.5	8e-07	sp|Q8S3U9|EXOC2_ARATH	Exocyst complex component 2 OS=Arabidopsis thaliana GN=SEC5A PE=1 SV=1	--	--	--	--	--	--	--	--
CL8691.Contig3_All	1968	75.1	5e-12	gi|147833028|emb|CAN72812.1|	hypothetical protein VITISV_004748 [Vitis vinifera]	167	6e-38	gi|332640072|gb|CP002686.1|	Arabidopsis thaliana chromosome 3, complete sequence	108	1e-23	sp|Q0DBW8|C3H42_ORYSJ	Zinc finger CCCH domain-containing protein 42 OS=Oryza sativa subsp. japonica GN=Os06g0519400 PE=2 SV=1	85.1	4e-16	vcn:VOLCADRAFT_107956	hypothetical protein; K08852 serine/threonine-protein kinase/endoribonuclease IRE1 [EC:2.7.11.1 3.1.26.-]	--	--	--	--
CL999.Contig40_All	1309	62.8	1e-08	gi|297722159|ref|NP_001173443.1|	Os03g0374575 [Oryza sativa Japonica Group] >gi|255674538|dbj|BAH92171.1| Os03g0374575 [Oryza sativa Japonica Group]	105	1e-19	gi|460159594|gb|GABL01086677.1|	TSA: Camelina sativa comp63809_c0_seq13 transcribed RNA sequence	48.5	8e-06	sp|Q9SEE9|SR45_ARATH	Arginine/serine-rich protein 45 OS=Arabidopsis thaliana GN=SR45 PE=1 SV=1	55.1	3e-07	gmx:100796243	multiple RNA-binding domain-containing protein 1-like; K14787 multiple RNA-binding domain-containing protein 1	50.4	7e-06	all2777	---
Unigene15663_All	782	76.3	6e-13	gi|326488028|dbj|BAJ89853.1|	predicted protein [Hordeum vulgare subsp. vulgare]	79.8	4e-12	gi|160960660|emb|CU232968.1|	Populus EST from severe drought-stressed opposite wood	--	--	--	--	--	--	--	--	--	--	--	--
CL10360.Contig3_All	2709	59.3	4e-07	gi|356518346|ref|XP_003527840.1|	PREDICTED: probable glycosyltransferase At5g03795-like [Glycine max]	91.7	4e-15	gi|460399282|ref|XM_004245123.1|	PREDICTED: Solanum lycopersicum probable glycosyltransferase At5g03795-like (LOC101256021), mRNA	84.7	2e-16	sp|Q9ZUV3|IRX7_ARATH	Probable glucuronoxylan glucuronosyltransferase IRX7 OS=Arabidopsis thaliana GN=IRX7 PE=2 SV=1	--	--	--	--	--	--	--	--
Unigene8743_All	919	87.0	4e-16	gi|357495121|ref|XP_003617849.1|	Red chlorophyll catabolite reductase [Medicago truncatula] >gi|355519184|gb|AET00808.1| Red chlorophyll catabolite reductase [Medicago truncatula]	141	1e-30	gi|164565497|gb|AC216469.1|	Populus trichocarpa clone POP036-C22, complete sequence	90.9	9e-19	sp|Q8LDU4|RCCR_ARATH	Red chlorophyll catabolite reductase, chloroplastic OS=Arabidopsis thaliana GN=RCCR PE=1 SV=2	90.9	3e-18	ath:AT4G37000	ACD2; red chlorophyll catabolite reductase; K13545 red chlorophyll catabolite reductase [EC:1.3.1.80]	--	--	--	--
CL4646.Contig3_All	1731	115.5	2e-24	gi|357508237|ref|XP_003624407.1|	hypothetical protein MTR_7g082850 [Medicago truncatula] >gi|355499422|gb|AES80625.1| hypothetical protein MTR_7g082850 [Medicago truncatula]	71.9	2e-09	gi|156523313|gb|AC209042.1|	Populus trichocarpa clone POP052-O09, complete sequence	--	--	--	--	--	--	--	--	--	--	--	--
Unigene7417_All	587	80.5	1e-14	gi|224148877|ref|XP_002336726.1|	predicted protein [Populus trichocarpa] >gi|222836612|gb|EEE75005.1| predicted protein [Populus trichocarpa]	60.0	3e-06	gi|470134509|ref|XM_004303043.1|	PREDICTED: Fragaria vesca subsp. vesca uncharacterized LOC101301698 (LOC101301698), mRNA	--	--	--	--	--	--	--	--	--	--	--	--
CL84.Contig11_All	2775	162.2	4e-38	gi|226492531|ref|NP_001147585.1|	LOC100281194 [Zea mays] >gi|195612334|gb|ACG27997.1| diacylglycerol kinase [Zea mays] >gi|413923329|gb|AFW63261.1| diacylglycerol kinase [Zea mays]	85.7	2e-13	gi|42459650|emb|BX832161.1|	Arabidopsis thaliana Full-length cDNA Complete sequence from clone GSLTPGH55ZF07 of Hormone Treated Callus of strain col-0 of Arabidopsis thaliana (thale cress)	65.9	1e-10	sp|Q9LRB0|LCBK1_ARATH	Sphingoid long-chain bases kinase 1 OS=Arabidopsis thaliana GN=LCBK1 PE=1 SV=1	51.2	9e-06	osa:4327845	Os01g0782200; K04718 sphingosine kinase [EC:2.7.1.91]	52.4	4e-06	SPAC4A8.07c	---
Unigene6650_All	1083	131.3	2e-29	gi|302781272|ref|XP_002972410.1|	hypothetical protein SELMODRAFT_97426 [Selaginella moellendorffii] >gi|302804981|ref|XP_002984242.1| hypothetical protein SELMODRAFT_156345 [Selaginella moellendorffii] >gi|300148091|gb|EFJ14752.1| hypothetical protein SELMODRAFT_156345 [Selaginella moellendorffii] >gi|300159877|gb|EFJ26496.1| hypothetical protein SELMODRAFT_97426 [Selaginella moellendorffii]	60.0	5e-06	gi|195607603|gb|EU953514.1|	Zea mays clone 1428762 mRNA sequence	48.5	7e-06	sp|Q9FMP0|MD19A_ARATH	Mediator of RNA polymerase II transcription subunit 19a OS=Arabidopsis thaliana GN=MED19A PE=1 SV=1	70.9	3e-12	gmx:100779915	splicing factor U2af large subunit B-like; K12837 splicing factor U2AF 65 kDa subunit	--	--	--	--
CL9702.Contig3_All	1483	478.4	1e-133	gi|18394761|ref|NP_564091.1|	gamma carbonic anhydrase 1 [Arabidopsis thaliana] >gi|75172889|sp|Q9FWR5.1|GCA1_ARATH RecName: Full=Gamma carbonic anhydrase 1, mitochondrial; Short=AtCA1; Short=GAMMA CA1; Flags: Precursor >gi|332191749|gb|AEE29870.1| gamma carbonic anhydrase 1 [Arabidopsis thaliana]	331	1e-87	gi|151419774|dbj|AK251126.1|	Hordeum vulgare subsp. vulgare cDNA clone: FLbaf108g19, mRNA sequence	77.8	2e-14	sp|Q9SX77|UMP6_ARATH	Uncharacterized protein At1g47420, mitochondrial OS=Arabidopsis thaliana GN=At1g47420 PE=1 SV=1	--	--	--	--	129	1e-29	MA1134	---
Unigene14285_All	596	--	--	--	--	63.9	2e-07	gi|255576132|ref|XM_002528915.1|	Ricinus communis conserved hypothetical protein, mRNA	--	--	--	--	--	--	--	--	--	--	--	--
CL4018.Contig2_All	2795	58.9	5e-07	gi|359492082|ref|XP_002282159.2|	PREDICTED: B3 domain-containing protein Os01g0723500-like [Vitis vinifera]	63.9	9e-07	gi|194305412|emb|CU914524.3|	S.lycopersicum DNA sequence from clone LE_HBa-107D6 on chromosome 4, complete sequence	59.3	1e-08	sp|Q9FMZ4|Y5270_ARATH	B3 domain-containing protein At5g42700 OS=Arabidopsis thaliana GN=At5g42700 PE=2 SV=2	--	--	--	--	--	--	--	--
Unigene26492_All	455	60.1	1e-08	gi|78709026|gb|ABB48001.1|	expressed protein [Oryza sativa Japonica Group]	60.0	2e-06	gi|123677910|emb|AM482385.1|	Vitis vinifera contig VV78X166167.13, whole genome shotgun sequence	--	--	--	--	--	--	--	--	--	--	--	--
CL1093.Contig4_All	1882	46.6	5e-52	gi|57900093|dbj|BAD88155.1|	putative chloroplast SRP receptor cpFtsY precursor [Oryza sativa Japonica Group] >gi|215765041|dbj|BAG86738.1| unnamed protein product [Oryza sativa Japonica Group] >gi|218189770|gb|EEC72197.1| hypothetical protein OsI_05275 [Oryza sativa Indica Group] >gi|222619905|gb|EEE56037.1| hypothetical protein OsJ_04826 [Oryza sativa Japonica Group]	95.6	2e-16	gi|357514682|ref|XM_003627582.1|	Medicago truncatula Signal recognition 54 kDa protein (MTR_8g032340) mRNA, complete cds	73.9	4e-16	sp|P49971|SR541_SOLLC	Signal recognition particle 54 kDa protein 1 OS=Solanum lycopersicum PE=3 SV=1	100	1e-25	olu:OSTLU_39979	IISP family transporter: signal recognition particle protein (SRP54); K03106 signal recognition particle subunit SRP54	132	2e-39	Cgl2013	---
Unigene6474_All	495	177.2	9e-44	gi|356527159|ref|XP_003532180.1|	PREDICTED: cellulose synthase-like protein E1-like [Glycine max]	--	--	--	--	72.4	1e-13	sp|Q7XHV0|CSLF9_ORYSJ	Probable mixed-linked glucan synthase 9 OS=Oryza sativa subsp. japonica GN=CSLF9 PE=2 SV=1	72.4	3e-13	mtr:MTR_8g086600	Cellulose synthase; K10999 cellulose synthase A [EC:2.4.1.12]	--	--	--	--
Unigene42149_All	336	57.8	6e-08	gi|359495002|ref|XP_002265817.2|	PREDICTED: probable peptide/nitrate transporter At3g54450-like [Vitis vinifera]	91.7	4e-16	gi|224075849|ref|XM_002304760.1|	Populus trichocarpa predicted protein, mRNA	72.8	4e-14	sp|Q9SZY4|PTR27_ARATH	Nitrate transporter 1.4 OS=Arabidopsis thaliana GN=NRT1.4 PE=1 SV=1	84.0	5e-17	mtr:MTR_4g015080	Peptide transporter PTR1; K14638 solute carrier family 15 (peptide/histidine transporter), member 3/4	--	--	--	--
Unigene9634_All	384	59.3	2e-08	gi|426322795|gb|AFY26192.1|	calmodulin-1 [Vaccinium corymbosum]	167	1e-38	gi|151421598|dbj|AK252751.1|	Hordeum vulgare subsp. vulgare cDNA clone: FLbaf164d15, mRNA sequence	139	6e-34	sp|P17928|CALM_MEDSA	Calmodulin OS=Medicago sativa GN=CAL1 PE=2 SV=2	129	1e-30	ota:Ot01g03840	calmodulin mutant SYNCAM9 (ISS); K02183 calmodulin	48.1	4e-06	SPCC1682.04	---
Unigene2997_All	3397	890.6	0.0	gi|460369994|ref|XP_004230840.1|	PREDICTED: uncharacterized protein LOC101258203 [Solanum lycopersicum]	77.8	7e-11	gi|449502432|ref|XM_004161591.1|	PREDICTED: Cucumis sativus uncharacterized LOC101224861 (LOC101224861), mRNA	151	2e-36	sp|Q0DJ33|GPA1_ORYSJ	Guanine nucleotide-binding protein alpha-1 subunit OS=Oryza sativa subsp. japonica GN=GPA1 PE=1 SV=2	151	6e-36	osa:4338448	Os05g0333200; K04640 guanine nucleotide-binding protein subunit alpha, other	--	--	--	--
CL6174.Contig1_All	2075	829.3	0.0	gi|115488796|ref|NP_001066885.1|	Os12g0515400 [Oryza sativa Japonica Group] >gi|113649392|dbj|BAF29904.1| Os12g0515400 [Oryza sativa Japonica Group]	317	3e-83	gi|13877586|gb|AF370494.1|AF370494	Arabidopsis thaliana 2-oxoglutarate/malate translocator precursor-like protein (T24H18.30) mRNA, complete cds	457	1e-129	sp|Q9FMF8|DIT22_ARATH	Dicarboxylate transporter 2.2, chloroplastic OS=Arabidopsis thaliana GN=DIT2-2 PE=2 SV=1	418	2e-116	cre:CHLREDRAFT_205915	LCI20; 2-oxoglutarate/malate translocator; K03319 divalent anion:Na+ symporter, DASS family	273	8e-73	citT	---
Unigene8520_All	738	--	--	--	--	60.0	3e-06	gi|123680418|emb|AM456103.1|	Vitis vinifera contig VV78X003633.7, whole genome shotgun sequence	--	--	--	--	--	--	--	--	--	--	--	--
CL11108.Contig1_All	877	182.2	9e-45	gi|359481541|ref|XP_002276673.2|	PREDICTED: probable receptor-like protein kinase At5g15080-like [Vitis vinifera]	93.7	3e-16	gi|42469263|emb|BX820861.1|	Arabidopsis thaliana Full-length cDNA Complete sequence from clone GSLTPGH76ZB11 of Hormone Treated Callus of strain col-0 of Arabidopsis thaliana (thale cress)	102	2e-22	sp|Q6R2J8|SRF8_ARATH	Protein STRUBBELIG-RECEPTOR FAMILY 8 OS=Arabidopsis thaliana GN=SRF8 PE=2 SV=1	82.8	6e-16	ath:AT1G71830	SERK1; somatic embryogenesis receptor kinase 1; K13418 somatic embryogenesis receptor kinase 1 [EC:2.7.10.1 2.7.11.1]	50.4	4e-06	RSp0216	---
CL8086.Contig1_All	3447	232.3	4e-59	gi|255567864|ref|XP_002524910.1|	conserved hypothetical protein [Ricinus communis] >gi|223535873|gb|EEF37534.1| conserved hypothetical protein [Ricinus communis]	107	8e-20	gi|460257234|gb|GABL01014304.1|	TSA: Camelina sativa comp31457_c0_seq1 transcribed RNA sequence	57.4	6e-08	sp|Q9SV21|COPB1_ARATH	Coatomer subunit beta-1 OS=Arabidopsis thaliana GN=At4g31480 PE=1 SV=2	132	3e-30	mtr:MTR_5g034780	AP-1 complex subunit gamma-1; K12391 AP-1 complex subunit gamma-1	54.7	1e-06	SPBC146.14c	---
CL8119.Contig1_All	5001	58.9	0.0	gi|2853076|emb|CAA16926.1|	putative protein [Arabidopsis thaliana] >gi|7268745|emb|CAB78951.1| putative protein [Arabidopsis thaliana]	127	1e-25	gi|460209866|gb|GABL01053005.1|	TSA: Camelina sativa comp55465_c0_seq1 transcribed RNA sequence	--	--	--	--	--	--	--	--	--	--	--	--
Unigene1847_All	1263	124.0	5e-27	gi|460404656|ref|XP_004247797.1|	PREDICTED: uncharacterized protein LOC101246964 [Solanum lycopersicum]	60.0	6e-06	gi|449515703|ref|XM_004164840.1|	PREDICTED: Cucumis sativus uncharacterized LOC101211925 (LOC101211925), mRNA	--	--	--	--	--	--	--	--	--	--	--	--
Unigene6873_All	689	90.1	3e-17	gi|296085643|emb|CBI29442.3|	unnamed protein product [Vitis vinifera]	63.9	2e-07	gi|147772420|emb|AM441995.2|	Vitis vinifera contig VV78X037881.7, whole genome shotgun sequence	47.4	8e-06	sp|Q40289|UFOG7_MANES	Anthocyanidin 3-O-glucosyltransferase 7 (Fragment) OS=Manihot esculenta GN=GT7 PE=2 SV=1	86.7	3e-17	sbi:SORBI_01g001220	hypothetical protein; K13030 cyanohydrin beta-glucosyltransferase [EC:2.4.1.85]	--	--	--	--
CL3279.Contig16_All	1966	134.4	7e-30	gi|462423721|gb|EMJ27984.1|	hypothetical protein PRUPE_ppa017990mg, partial [Prunus persica]	131	3e-27	gi|356533898|ref|XM_003535447.1|	PREDICTED: Glycine max uncharacterized protein LOC100782920 (LOC100782920), mRNA	51.6	2e-06	sp|Q9LNG5|PPP7L_ARATH	Serine/threonine-protein phosphatase 7 long form homolog OS=Arabidopsis thaliana GN=At1g48120 PE=2 SV=1	--	--	--	--	--	--	--	--
CL6821.Contig5_All	635	28.5	5e-15	gi|32488719|emb|CAE03462.1|	OSJNBa0088H09.20 [Oryza sativa Japonica Group] >gi|38345821|emb|CAE01857.2| OSJNBa0070M12.2 [Oryza sativa Japonica Group]	61.9	7e-07	gi|147834117|emb|AM486012.2|	Vitis vinifera contig VV78X086574.9, whole genome shotgun sequence	64.7	4e-11	sp|Q9CAF2|NUD26_ARATH	Nudix hydrolase 26, chloroplastic OS=Arabidopsis thaliana GN=NUDT26 PE=1 SV=1	--	--	--	--	52.4	6e-07	SMc03785	---
Unigene41821_All	351	93.6	1e-18	gi|147806117|emb|CAN67762.1|	hypothetical protein VITISV_040650 [Vitis vinifera]	--	--	--	--	46.2	4e-06	sp|P10978|POLX_TOBAC	Retrovirus-related Pol polyprotein from transposon TNT 1-94 OS=Nicotiana tabacum PE=2 SV=1	48.9	2e-06	sbi:SORBI_0011s005450	hypothetical protein; K05356 all-trans-nonaprenyl-diphosphate synthase [EC:2.5.1.84 2.5.1.85]	--	--	--	--
Unigene24227_All	285	96.7	1e-19	gi|470139885|ref|XP_004305676.1|	PREDICTED: putative pentatricopeptide repeat-containing protein At5g09950-like [Fragaria vesca subsp. vesca]	95.6	2e-17	gi|356507247|ref|XM_003522333.1|	PREDICTED: Glycine max pentatricopeptide repeat-containing protein At4g16835, mitochondrial-like (LOC100793742), mRNA	75.9	5e-15	sp|Q9FJY7|PP449_ARATH	Pentatricopeptide repeat-containing protein At5g66520 OS=Arabidopsis thaliana GN=PCMP-H61 PE=2 SV=1	77.8	4e-15	vvi:100250139	structure-specific endonuclease subunit SLX1 homolog 2-like; K15078 structure-specific endonuclease subunit SLX1 [EC:3.6.1.-]	--	--	--	--
CL5257.Contig6_All	2696	236.9	1e-60	gi|460395702|ref|XP_004243420.1|	PREDICTED: mitogen-activated protein kinase kinase kinase 1-like [Solanum lycopersicum]	67.9	5e-08	gi|359486101|ref|XM_002274569.2|	PREDICTED: Vitis vinifera mitogen-activated protein kinase kinase kinase 1-like (LOC100241284), mRNA	105	1e-22	sp|Q8S8Y8|WNK6_ARATH	Probable serine/threonine-protein kinase WNK6 OS=Arabidopsis thaliana GN=WNK6 PE=2 SV=1	110	9e-24	aly:ARALYDRAFT_479642	ATMKK5; K13413 mitogen-activated protein kinase kinase 4/5, plant [EC:2.7.12.2]	74.7	8e-13	ECU03g0620	---
CL2701.Contig3_All	2300	164.9	5e-39	gi|186511491|ref|NP_001118924.1|	uncharacterized protein [Arabidopsis thaliana] >gi|332656889|gb|AEE82289.1| uncharacterized protein [Arabidopsis thaliana]	159	2e-35	gi|319428658|gb|HQ840770.1|	Phaseolus vulgaris clone BAC B1-157 genotype G19833, complete sequence	--	--	--	--	258	4e-68	osa:4326794	Os01g0935600; K00943 dTMP kinase [EC:2.7.4.9]	140	1e-32	APE2533	---
Unigene28103_All	694	90.5	2e-17	gi|222051766|dbj|BAH15356.1|	gonidia forming protein GlsA [Alstroemeria aurea]	61.9	8e-07	gi|359472799|ref|XM_002274684.2|	PREDICTED: Vitis vinifera dnaJ homolog subfamily C member 2-like (LOC100259545), mRNA	--	--	--	--	80.9	2e-15	bdi:100827837	dnaJ homolog subfamily C member 2-like; K09522 DnaJ homolog subfamily C member 2	--	--	--	--
Unigene34388_All	285	72.8	1e-12	gi|147845598|emb|CAN78483.1|	hypothetical protein VITISV_040842 [Vitis vinifera]	60.0	1e-06	gi|389616167|gb|AC235885.2|	Glycine max clone GM_WBc0022P15, complete sequence	--	--	--	--	--	--	--	--	--	--	--	--
Unigene43651_All	217	85.9	2e-16	gi|225461599|ref|XP_002282936.1|	PREDICTED: glutamate receptor 2.7-like [Vitis vinifera]	58.0	4e-06	gi|224061297|ref|XM_002300378.1|	Populus trichocarpa glutamate-gated kainate-type ion channel receptor subunit GluR5, mRNA	46.6	3e-06	sp|Q9LFN8|GLR26_ARATH	Glutamate receptor 2.6 OS=Arabidopsis thaliana GN=GLR2.6 PE=2 SV=2	46.6	9e-06	ath:AT5G11180	GLR2.6; glutamate receptor 2.6; K05387 glutamate receptor, ionotropic, other eukaryote	--	--	--	--
CL4262.Contig1_All	585	232.6	2e-60	gi|195635955|gb|ACG37446.1|	charged multivesicular body protein 3 [Zea mays]	131	9e-28	gi|195635954|gb|EU965328.1|	Zea mays clone 285296 charged multivesicular body protein 3 mRNA, complete cds	70.1	8e-13	sp|Q0WTY4|VPS2B_ARATH	Vacuolar protein sorting-associated protein 2 homolog 2 OS=Arabidopsis thaliana GN=VPS2.2 PE=1 SV=2	70.9	1e-12	aly:ARALYDRAFT_480224	SNF7 family protein; K12191 charged multivesicular body protein 2A	65.5	6e-11	YKL002w	---
Unigene4608_All	400	99.8	1e-20	gi|449448078|ref|XP_004141793.1|	PREDICTED: uncharacterized protein LOC101206211 [Cucumis sativus]	323	8e-86	gi|255549709|ref|XM_002515860.1|	Ricinus communis serine/threonine-specific receptor protein kinase, putative, mRNA	61.2	2e-10	sp|O64477|Y2913_ARATH	G-type lectin S-receptor-like serine/threonine-protein kinase At2g19130 OS=Arabidopsis thaliana GN=At2g19130 PE=2 SV=1	47.0	8e-06	ath:AT5G20480	EFR; LRR receptor-like serine/threonine-protein kinase EFR; K13428 LRR receptor-like serine/threonine-protein kinase EFR [EC:2.7.11.1]	--	--	--	--
CL11415.Contig3_All	2004	150.2	1e-34	gi|359480933|ref|XP_002267155.2|	PREDICTED: uncharacterized protein LOC100256285 [Vitis vinifera]	107	5e-20	gi|147859114|emb|AM433909.2|	Vitis vinifera contig VV78X061817.8, whole genome shotgun sequence	--	--	--	--	--	--	--	--	--	--	--	--
CL6525.Contig3_All	992	344.4	1e-93	gi|356576413|ref|XP_003556326.1|	PREDICTED: chaperonin CPN60-2, mitochondrial-like isoform 2 [Glycine max]	125	9e-26	gi|147856496|emb|AM446126.2|	Vitis vinifera contig VV78X221899.13, whole genome shotgun sequence	189	2e-48	sp|P51349|CH60_PORPU	60 kDa chaperonin, chloroplastic OS=Porphyra purpurea GN=groL PE=3 SV=1	194	2e-49	osa:4327993	Os02g0102900; K04077 chaperonin GroEL	238	1e-62	VC2664	---
Unigene29253_All	371	--	--	--	--	73.8	1e-10	gi|255573934|ref|XM_002527840.1|	Ricinus communis fructose-1,6-bisphosphatase, putative, mRNA	--	--	--	--	46.6	9e-06	rcu:RCOM_0086620	fructose-1,6-bisphosphatase, putative (EC:1.3.1.74); K03841 fructose-1,6-bisphosphatase I [EC:3.1.3.11]	--	--	--	--
CL248.Contig17_All	3547	55.8	6e-06	gi|357116782|ref|XP_003560156.1|	PREDICTED: uncharacterized protein LOC100837522 [Brachypodium distachyon]	89.7	2e-14	gi|357116781|ref|XM_003560108.1|	PREDICTED: Brachypodium distachyon uncharacterized LOC100837522 (LOC100837522), mRNA	--	--	--	--	93.2	3e-18	cme:CMF177C	similar to polymyositis-scleroderma overlap syndrome associated autoantigen; K12591 exosome complex exonuclease RRP6 [EC:3.1.13.-]	129	5e-29	YOR001w_2	---
CL4966.Contig3_All	289	140.2	9e-33	gi|255555051|ref|XP_002518563.1|	serine-threonine protein kinase, plant-type, putative [Ricinus communis] >gi|223542408|gb|EEF43950.1| serine-threonine protein kinase, plant-type, putative [Ricinus communis]	155	3e-35	gi|123677355|emb|AM482227.1|	Vitis vinifera, whole genome shotgun sequence, contig VV78X017599.22, clone ENTAV 115	143	2e-35	sp|Q8S9L6|CRK29_ARATH	Cysteine-rich receptor-like protein kinase 29 OS=Arabidopsis thaliana GN=CRK29 PE=2 SV=1	81.6	3e-16	osa:4333912	Os03g0717000; K00924 [EC:2.7.1.-]	47.0	8e-06	Cgl0042	---
CL8127.Contig4_All	3987	754.2	0.0	gi|460397212|ref|XP_004244162.1|	PREDICTED: formin-like protein 5-like [Solanum lycopersicum]	139	3e-29	gi|460397211|ref|XM_004244114.1|	PREDICTED: Solanum lycopersicum formin-like protein 5-like (LOC101260841), mRNA	361	2e-99	sp|Q0D519|FH13_ORYSJ	Formin-like protein 13 OS=Oryza sativa subsp. japonica GN=FH13 PE=2 SV=1	68.2	1e-10	mtr:MTR_8g014460	RNA polymerase II-associated factor-like protein; K15174 RNA polymerase II-associated factor 1	55.5	7e-07	Rv2560	---
CL4306.Contig12_All	1602	62.4	2e-08	gi|255579130|ref|XP_002530413.1|	hypothetical protein RCOM_0498450 [Ricinus communis] >gi|223530062|gb|EEF31983.1| hypothetical protein RCOM_0498450 [Ricinus communis]	63.9	5e-07	gi|160955929|emb|CU230938.1|	Populus EST from mild drought-stressed leaves	51.6	1e-06	sp|P10742|S25K_SOYBN	Stem 31 kDa glycoprotein (Fragment) OS=Glycine max GN=VSP25 PE=2 SV=2	66.2	1e-10	osa:4332737	Os03g0332500; K02866 large subunit ribosomal protein L10e	--	--	--	--
CL10084.Contig3_All	2314	79.3	3e-13	gi|297792623|ref|XP_002864196.1|	hypothetical protein ARALYDRAFT_918330 [Arabidopsis lyrata subsp. lyrata] >gi|297310031|gb|EFH40455.1| hypothetical protein ARALYDRAFT_918330 [Arabidopsis lyrata subsp. lyrata]	198	2e-47	gi|223947988|gb|BT063381.1|	Zea mays full-length cDNA clone ZM_BFc0058J20 mRNA, complete cds	96.3	7e-20	sp|O22212|PRP4L_ARATH	U4/U6 small nuclear ribonucleoprotein PRP4-like protein OS=Arabidopsis thaliana GN=EMB2776 PE=2 SV=1	141	4e-33	gmx:100785519	WD repeat-containing protein 5-like; K14963 COMPASS component SWD3	67.8	8e-11	mlr3303_1	---
Unigene23683_All	1061	332.0	1e-89	gi|470107009|ref|XP_004289844.1|	PREDICTED: peptidyl-prolyl cis-trans isomerase 1-like [Fragaria vesca subsp. vesca]	264	2e-67	gi|470107008|ref|XM_004289796.1|	PREDICTED: Fragaria vesca subsp. vesca peptidyl-prolyl cis-trans isomerase 1-like (LOC101304630), mRNA	116	2e-26	sp|Q9FJX0|PPIL2_ARATH	Peptidyl-prolyl cis-trans isomerase-like 2 OS=Arabidopsis thaliana GN=PUB49 PE=2 SV=1	227	3e-59	bdi:100836372	uncharacterized LOC100836372; K09566 peptidyl-prolyl isomerase G (cyclophilin G) [EC:5.2.1.8]	107	5e-23	Rv0009	---
Unigene43216_All	253	70.1	1e-11	gi|357124697|ref|XP_003564034.1|	PREDICTED: protease Do-like 9-like [Brachypodium distachyon]	--	--	--	--	49.7	4e-07	sp|Q9SHZ0|DEGP4_ARATH	Protease Do-like 4, mitochondrial OS=Arabidopsis thaliana GN=DEGP4 PE=2 SV=1	--	--	--	--	--	--	--	--
Unigene19937_All	2155	449.9	8e-125	gi|392522231|gb|AFM77982.1|	mevalonate diphosphate decarboxylase [Eleutherococcus senticosus]	307	3e-80	gi|186511042|ref|NM_115285.2|	Arabidopsis thaliana diphosphomevalonate decarboxylase (AT3G54250) mRNA, complete cds	--	--	--	--	413	7e-115	bdi:100830501	diphosphomevalonate decarboxylase-like; K01597 diphosphomevalonate decarboxylase [EC:4.1.1.33]	56.2	2e-07	SPy0877	---
Unigene2826_All	2429	401.4	4e-110	gi|297788079|ref|XP_002862209.1|	hypothetical protein ARALYDRAFT_359763 [Arabidopsis lyrata subsp. lyrata] >gi|297307472|gb|EFH38467.1| hypothetical protein ARALYDRAFT_359763 [Arabidopsis lyrata subsp. lyrata]	63.9	7e-07	gi|156231127|gb|AC130808.37|	Medicago truncatula clone mth2-34k9, complete sequence	--	--	--	--	40.4	1e-06	bdi:100830470	cleavage and polyadenylation specificity factor subunit 2-like; K14402 cleavage and polyadenylation specificity factor subunit 2	--	--	--	--
CL2736.Contig1_All	2029	194.5	7e-121	gi|358348291|ref|XP_003638181.1|	hypothetical protein MTR_121s0013 [Medicago truncatula] >gi|355504116|gb|AES85319.1| hypothetical protein MTR_121s0013 [Medicago truncatula]	87.7	4e-14	gi|460399280|ref|XM_004245122.1|	PREDICTED: Solanum lycopersicum probable glycosyltransferase At5g03795-like, transcript variant 2 (LOC101255517), mRNA	59.7	6e-09	sp|Q9ZUV3|IRX7_ARATH	Probable glucuronoxylan glucuronosyltransferase IRX7 OS=Arabidopsis thaliana GN=IRX7 PE=2 SV=1	--	--	--	--	--	--	--	--
CL2448.Contig2_All	2296	305.1	3e-81	gi|222617440|gb|EEE53572.1|	hypothetical protein OsJ_36804 [Oryza sativa Japonica Group]	85.7	2e-13	gi|297843873|ref|XM_002889772.1|	Arabidopsis lyrata subsp. lyrata Ulp1 protease family protein, mRNA	70.5	4e-12	sp|Q8GYL3|ULP1A_ARATH	Ubiquitin-like-specific protease 1A OS=Arabidopsis thaliana GN=ULP1A PE=2 SV=2	67.0	1e-10	mtr:MTR_4g119970	Sentrin-specific protease; K08592 sentrin-specific protease 1 [EC:3.4.22.-]	53.9	1e-06	YPL020c	---
Unigene12068_All	596	58.2	1e-07	gi|224150644|ref|XP_002336988.1|	predicted protein [Populus trichocarpa] >gi|222837525|gb|EEE75890.1| predicted protein [Populus trichocarpa]	--	--	--	--	--	--	--	--	--	--	--	--	--	--	--	--
Unigene30864_All	350	114.4	5e-25	gi|357138457|ref|XP_003570808.1|	PREDICTED: uncharacterized protein LOC100836033 [Brachypodium distachyon]	58.0	6e-06	gi|16117798|dbj|AB045222.1|	Pisum sativum mRNA for zinc-binding protein, complete cds	--	--	--	--	--	--	--	--	--	--	--	--
CL2758.Contig1_All	4490	38.9	1e-07	gi|462404041|gb|EMJ09598.1|	hypothetical protein PRUPE_ppa000848mg [Prunus persica]	107	1e-19	gi|460214860|gb|GABL01048896.1|	TSA: Camelina sativa comp53932_c0_seq1 transcribed RNA sequence	--	--	--	--	--	--	--	--	--	--	--	--
CL6207.Contig1_All	1527	390.6	4e-107	gi|242096302|ref|XP_002438641.1|	hypothetical protein SORBIDRAFT_10g023500 [Sorghum bicolor] >gi|241916864|gb|EER90008.1| hypothetical protein SORBIDRAFT_10g023500 [Sorghum bicolor]	67.9	3e-08	gi|449467374|ref|XM_004151351.1|	PREDICTED: Cucumis sativus NADP-dependent alkenal double bond reductase P1-like (LOC101210874), mRNA	325	3e-89	sp|Q6WAU0|PULR_MENPI	(+)-pulegone reductase OS=Mentha piperita PE=1 SV=1	312	8e-85	bdi:100828038	NADP-dependent alkenal double bond reductase P1-like; K07119	62.8	2e-09	BMEII0696	---
CL479.Contig5_All	386	51.2	5e-06	gi|224133226|ref|XP_002327991.1|	predicted protein [Populus trichocarpa] >gi|222837400|gb|EEE75779.1| predicted protein [Populus trichocarpa]	--	--	--	--	47.8	2e-06	sp|Q05196|PABP5_ARATH	Polyadenylate-binding protein 5 OS=Arabidopsis thaliana GN=PAB5 PE=1 SV=3	46.6	1e-05	bdi:100829057	polyadenylate-binding protein 2-like; K13126 polyadenylate-binding protein	--	--	--	--
CL6229.Contig1_All	2262	509.6	9e-143	gi|297830032|ref|XP_002882898.1|	hypothetical protein ARALYDRAFT_478905 [Arabidopsis lyrata subsp. lyrata] >gi|297328738|gb|EFH59157.1| hypothetical protein ARALYDRAFT_478905 [Arabidopsis lyrata subsp. lyrata]	61.9	3e-06	gi|449527622|ref|XM_004170761.1|	PREDICTED: Cucumis sativus uncharacterized LOC101210747 (LOC101210747), mRNA	--	--	--	--	89.7	2e-17	ppp:PHYPADRAFT_79481	hypothetical protein; K06636 structural maintenance of chromosome 1	--	--	--	--
Unigene10238_All	606	96.7	2e-19	gi|226504786|ref|NP_001150383.1|	LOC100284013 [Zea mays] >gi|226958344|ref|NP_001152949.1| LOC100285331 [Zea mays] >gi|195617480|gb|ACG30570.1| catalytic/ oxidoreductase, acting on NADH or NADPH [Zea mays] >gi|195638806|gb|ACG38871.1| catalytic/ oxidoreductase, acting on NADH or NADPH [Zea mays] >gi|195649027|gb|ACG43981.1| catalytic/ oxidoreductase, acting on NADH or NADPH [Zea mays] >gi|413948865|gb|AFW81514.1| catalytic/ oxid…	61.9	7e-07	gi|460225526|gb|GABL01040635.1|	TSA: Camelina sativa comp50235_c0_seq1 transcribed RNA sequence	--	--	--	--	--	--	--	--	--	--	--	--
Unigene27869_All	368	84.0	8e-16	gi|108710432|gb|ABF98227.1|	retrotransposon protein, putative, unclassified [Oryza sativa Japonica Group]	--	--	--	--	--	--	--	--	--	--	--	--	--	--	--	--
CL213.Contig50_All	6041	110.2	4e-22	gi|255579994|ref|XP_002530831.1|	lysosomal alpha-mannosidase, putative [Ricinus communis] >gi|223529595|gb|EEF31544.1| lysosomal alpha-mannosidase, putative [Ricinus communis]	551	1e-153	gi|356561135|ref|XM_003548793.1|	PREDICTED: Glycine max lysosomal alpha-mannosidase-like (LOC100806748), mRNA	275	3e-73	sp|Q9C9U2|CDKD1_ARATH	Cyclin-dependent kinase D-1 OS=Arabidopsis thaliana GN=CDKD-1 PE=1 SV=1	426	3e-118	vcn:VOLCADRAFT_127504	cdka1; cyclin dependent kinase; K02206 cyclin-dependent kinase 2 [EC:2.7.11.22]	77.0	4e-13	YAL017w_2	---
CL7825.Contig1_All	--	--	--	--	--	--	--	--	--	48.5	2e-06	sp|P13934|LEA76_BRANA	Late embryogenesis abundant protein 76 OS=Brassica napus PE=2 SV=2	--	--	--	--	--	--	--	--
CL2424.Contig4_All	1483	76.6	1e-12	gi|10177280|dbj|BAB10633.1|	unnamed protein product [Arabidopsis thaliana]	65.9	1e-07	gi|359904136|gb|HQ734724.1|	Humulus lupulus cultivar Osvald's clone 72 Maf-like protein (Maf2) gene, complete cds	--	--	--	--	120	4e-27	olu:OSTLU_119388	Maf; septum formation protein MAF-like protein; K06287 septum formation protein	51.6	3e-06	VC0418	---
CL1752.Contig7_All	316	--	--	--	--	58.0	6e-06	gi|460199863|gb|GABL01061482.1|	TSA: Camelina sativa comp58293_c0_seq2 transcribed RNA sequence	--	--	--	--	--	--	--	--	--	--	--	--
CL7835.Contig2_All	884	100.1	4e-20	gi|449462934|ref|XP_004149190.1|	PREDICTED: glycine-rich RNA-binding protein 2, mitochondrial-like [Cucumis sativus]	89.7	5e-15	gi|359479547|ref|XM_003632241.1|	PREDICTED: Vitis vinifera cold-inducible RNA-binding protein-like (LOC100854881), mRNA	63.5	2e-10	sp|Q08937|ROC2_NICSY	29 kDa ribonucleoprotein B, chloroplastic OS=Nicotiana sylvestris PE=2 SV=1	63.9	3e-10	gmx:100791823	RNA-binding protein 28-like; K14573 nucleolar protein 4	50.1	5e-06	slr0193	---
CL11703.Contig2_All	1286	466.5	4e-130	gi|449527258|ref|XP_004170629.1|	PREDICTED: uncharacterized LOC101203839 [Cucumis sativus]	89.7	7e-15	gi|357443206|ref|XM_003591833.1|	Medicago truncatula Inter-alpha-trypsin inhibitor heavy chain H3 (MTR_1g094830) mRNA, complete cds	--	--	--	--	--	--	--	--	--	--	--	--
Unigene33186_All	368	50.8	7e-06	gi|224145829|ref|XP_002325779.1|	predicted protein [Populus trichocarpa] >gi|222862654|gb|EEF00161.1| predicted protein [Populus trichocarpa]	--	--	--	--	81.6	1e-16	sp|Q9SI78|PPR93_ARATH	Pentatricopeptide repeat-containing protein At1g62720 OS=Arabidopsis thaliana GN=At1g62720 PE=2 SV=1	53.9	6e-08	ath:AT5G03560	nucleobase:cation symporter-1, NCS1 family; K03457 nucleobase:cation symporter-1, NCS1 family	--	--	--	--
CL1479.Contig4_All	1552	562.8	6e-159	gi|222624209|gb|EEE58341.1|	hypothetical protein OsJ_09449 [Oryza sativa Japonica Group]	151	3e-33	gi|460180935|gb|GABL01076519.1|	TSA: Camelina sativa comp61972_c0_seq1 transcribed RNA sequence	62.0	9e-10	sp|Q05196|PABP5_ARATH	Polyadenylate-binding protein 5 OS=Arabidopsis thaliana GN=PAB5 PE=1 SV=3	79.7	1e-14	mtr:MTR_4g074930	RNA-binding protein; K11294 nucleolin	55.5	3e-07	SPAC16E8.06c	---
CL7801.Contig3_All	445	82.0	3e-15	gi|255547079|ref|XP_002514597.1|	Transcription factor BIM1, putative [Ricinus communis] >gi|223546201|gb|EEF47703.1| Transcription factor BIM1, putative [Ricinus communis]	113	2e-22	gi|255569963|ref|XM_002525899.1|	Ricinus communis Transcription factor BIM1, putative, mRNA	55.1	2e-08	sp|Q9CAA4|BIM2_ARATH	Transcription factor BIM2 OS=Arabidopsis thaliana GN=BIM2 PE=1 SV=1	--	--	--	--	--	--	--	--
CL8051.Contig3_All	4208	1345.5	0.0	gi|240255373|ref|NP_188708.4|	uncharacterized protein [Arabidopsis thaliana] >gi|332642894|gb|AEE76415.1| uncharacterized protein [Arabidopsis thaliana]	97.6	9e-17	gi|332640072|gb|CP002686.1|	Arabidopsis thaliana chromosome 3, complete sequence	--	--	--	--	--	--	--	--	--	--	--	--
CL2416.Contig1_All	2819	925.2	0.0	gi|462412471|gb|EMJ17520.1|	hypothetical protein PRUPE_ppa019884mg [Prunus persica]	79.8	1e-11	gi|147781250|emb|AM442920.2|	Vitis vinifera contig VV78X216204.6, whole genome shotgun sequence	--	--	--	--	65.5	5e-10	ota:Ot01g06000	RNA polymerase III subunit RPC2 (ISS); K03021 DNA-directed RNA polymerase III subunit RPC2 [EC:2.7.7.6]	87.0	2e-16	YLL005c	---
Unigene23025_All	358	51.6	4e-06	gi|428163656|gb|EKX32716.1|	FACT complex subunit ssrp1 [Guillardia theta CCMP2712]	--	--	--	--	45.1	1e-05	sp|O49597|HMGB5_ARATH	High mobility group B protein 5 OS=Arabidopsis thaliana GN=HMGB5 PE=2 SV=1	49.3	1e-06	mtr:MTR_7g068280	HMG1/2-like protein; K10802 high mobility group protein B1	48.1	4e-06	YBR089c-a	---
Unigene28848_All	419	51.2	5e-06	gi|462410696|gb|EMJ16022.1|	hypothetical protein PRUPE_ppa023432mg, partial [Prunus persica]	--	--	--	--	--	--	--	--	--	--	--	--	--	--	--	--
CL10052.Contig2_All	1450	481.9	1e-134	gi|148906523|gb|ABR16414.1|	unknown [Picea sitchensis]	268	2e-68	gi|357141950|ref|XR_138230.1|	PREDICTED: Brachypodium distachyon uncharacterized LOC100823180 (LOC100823180), miscRNA	--	--	--	--	--	--	--	--	50.1	1e-05	mlr2805	---
Unigene28051_All	760	203.4	3e-51	gi|215707023|dbj|BAG93483.1|	unnamed protein product [Oryza sativa Japonica Group]	69.9	4e-09	gi|291045384|gb|AC238912.10|	Solanum lycopersicum strain Heinz 1706 chromosome 1 clone hba-164m23 map 1, complete sequence	--	--	--	--	357	1e-98	rcu:RCOM_0497340	hypothetical protein; K09919 hypothetical protein	99.0	8e-21	slr0656	---
CL8402.Contig5_All	1461	342.4	1e-92	gi|326498883|dbj|BAK02427.1|	predicted protein [Hordeum vulgare subsp. vulgare]	60.0	7e-06	gi|332640072|gb|CP002686.1|	Arabidopsis thaliana chromosome 3, complete sequence	--	--	--	--	--	--	--	--	--	--	--	--
Unigene3406_All	384	--	--	--	--	60.0	2e-06	gi|356523317|ref|XM_003530239.1|	PREDICTED: Glycine max uncharacterized protein LOC100779801 (LOC100779801), mRNA	--	--	--	--	--	--	--	--	--	--	--	--
CL6843.Contig5_All	230	52.8	2e-06	gi|225430656|ref|XP_002270163.1|	PREDICTED: probable UDP-N-acetylglucosamine--peptide N-acetylglucosaminyltransferase SEC [Vitis vinifera] >gi|296085167|emb|CBI28662.3| unnamed protein product [Vitis vinifera]	61.9	3e-07	gi|356574855|ref|XR_137657.1|	PREDICTED: Glycine max probable UDP-N-acetylglucosamine--peptide N-acetylglucosaminyltransferase SEC-like (LOC100806661), miscRNA	--	--	--	--	52.8	1e-07	vvi:100244912	probable UDP-N-acetylglucosamine--peptide N-acetylglucosaminyltransferase SEC-like; K09667 polypeptide N-acetylglucosaminyltransferase [EC:2.4.1.-]	--	--	--	--
Unigene40180_All	217	--	--	--	--	65.9	2e-08	gi|268374459|gb|FJ839963.1|	Hevea brasiliensis bHLH1 transcription factor mRNA, complete cds	--	--	--	--	--	--	--	--	--	--	--	--
Unigene37501_All	227	50.4	9e-06	gi|302836776|ref|XP_002949948.1|	hypothetical protein VOLCADRAFT_104492 [Volvox carteri f. nagariensis] >gi|300264857|gb|EFJ49051.1| hypothetical protein VOLCADRAFT_104492 [Volvox carteri f. nagariensis]	--	--	--	--	45.1	1e-05	sp|Q0JD07|C3H28_ORYSJ	Zinc finger CCCH domain-containing protein 28 OS=Oryza sativa subsp. japonica GN=Os04g0438700 PE=2 SV=1	--	--	--	--	--	--	--	--
CL2681.Contig1_All	415	61.6	4e-09	gi|48716881|dbj|BAD23577.1|	unknown protein [Oryza sativa Japonica Group]	58.0	7e-06	gi|356501050|ref|XM_003519294.1|	PREDICTED: Glycine max uncharacterized protein LOC100799668 (LOC100799668), mRNA	--	--	--	--	--	--	--	--	--	--	--	--
CL6549.Contig1_All	2198	713.4	0.0	gi|15234684|ref|NP_193930.1|	5&apos;-adenylylsulfate reductase 3 [Arabidopsis thaliana] >gi|24211446|sp|P92980.2|APR3_ARATH RecName: Full=5&apos;-adenylylsulfate reductase 3, chloroplastic; AltName: Full=3&apos;-phosphoadenosine-5&apos;-phosphosulfate reductase homolog 26; Short=PAPS reductase homolog 26; Short=Prh-26; AltName: Full=Adenosine 5&apos;-phosphosulfate 5&apos;-adenylylsulfate sulfotransferase 3; Short=APS sulfot…	343	5e-91	gi|449488335|ref|XM_004157957.1|	PREDICTED: Cucumis sativus 5'-adenylylsulfate reductase 1, chloroplastic-like (LOC101224459), mRNA	53.1	6e-07	sp|O48773|PDI23_ARATH	Protein disulfide-isomerase 2-3 OS=Arabidopsis thaliana GN=PDIL2-3 PE=2 SV=1	51.6	5e-06	zma:606479	pdi8, PDIL2-3; protein disulfide isomerase8; K09584 protein disulfide-isomerase A6 [EC:5.3.4.1]	89.7	2e-17	Cgl2755	---
Unigene33625_All	756	152.9	4e-36	gi|470143947|ref|XP_004307628.1|	PREDICTED: clathrin light chain 2-like [Fragaria vesca subsp. vesca]	60.0	4e-06	gi|226509167|ref|NM_001150773.1|	Zea mays LOC100277113 (IDP1604), mRNA	130	1e-30	sp|F4J5M9|CLC3_ARATH	Clathrin light chain 3 OS=Arabidopsis thaliana GN=At3g51890 PE=2 SV=1	--	--	--	--	--	--	--	--
CL5934.Contig2_All	1097	324.3	2e-87	gi|115470619|ref|NP_001058908.1|	Os07g0152800 [Oryza sativa Japonica Group] >gi|113610444|dbj|BAF20822.1| Os07g0152800 [Oryza sativa Japonica Group]	83.8	4e-13	gi|34365870|gb|AC146308.2|	Medicago truncatula clone mth2-10a12, complete sequence	63.9	2e-10	sp|P10495|GRP1_PHAVU	Glycine-rich cell wall structural protein 1.0 OS=Phaseolus vulgaris PE=2 SV=1	58.2	2e-08	zma:100382683	uncharacterized LOC100382683; K14411 RNA-binding protein Musashi	49.7	9e-06	YDL014w	---
CL11428.Contig1_All	1647	484.6	2e-135	gi|224099703|ref|XP_002311584.1|	nucleobase ascorbate transporter [Populus trichocarpa] >gi|222851404|gb|EEE88951.1| nucleobase ascorbate transporter [Populus trichocarpa]	63.9	5e-07	gi|359473330|ref|XM_002268775.2|	PREDICTED: Vitis vinifera nucleobase-ascorbate transporter 6-like (LOC100244964), mRNA	263	3e-70	sp|Q6SZ87|NAT11_ARATH	Nucleobase-ascorbate transporter 11 OS=Arabidopsis thaliana GN=NAT11 PE=2 SV=1	253	6e-67	bdi:100836939	nucleobase-ascorbate transporter 12-like; K14611 solute carrier family 23 (nucleobase transporter), member 1/2	79.7	1e-14	SP1848	---
CL1474.Contig9_All	350	50.4	9e-06	gi|449523652|ref|XP_004168837.1|	PREDICTED: uncharacterized LOC101208049 [Cucumis sativus]	69.9	2e-09	gi|255558329|ref|XM_002520146.1|	Ricinus communis conserved hypothetical protein, mRNA	--	--	--	--	--	--	--	--	--	--	--	--
CL1040.Contig2_All	3448	455.3	3e-126	gi|326533982|dbj|BAJ93764.1|	predicted protein [Hordeum vulgare subsp. vulgare]	75.8	3e-10	gi|123706776|emb|AM481040.1|	Vitis vinifera, whole genome shotgun sequence, contig VV79X001074.5, clone ENTAV 115	50.1	9e-06	sp|Q7Y180|AN322_ORYSJ	Acidic leucine-rich nuclear phosphoprotein 32-related protein 2 OS=Oryza sativa subsp. japonica GN=Os03g0668900 PE=2 SV=1	51.6	9e-06	vvi:100241507	uncharacterized LOC100241507; K14559 U3 small nucleolar RNA-associated protein MPP10	53.9	2e-06	YJL115w	---
CL3590.Contig4_All	2012	687.2	0.0	gi|297852302|ref|XP_002894032.1|	F2G19.31/F2G19.31 [Arabidopsis lyrata subsp. lyrata] >gi|297339874|gb|EFH70291.1| F2G19.31/F2G19.31 [Arabidopsis lyrata subsp. lyrata]	176	6e-41	gi|374713650|gb|JN689335.1|	Carica papaya cysteine protease (cp2) mRNA, complete cds	364	1e-100	sp|Q9STL5|CEP3_ARATH	KDEL-tailed cysteine endopeptidase CEP3 OS=Arabidopsis thaliana GN=CEP3 PE=2 SV=1	351	3e-96	vvi:100252285	KDEL-tailed cysteine endopeptidase CEP1-like; K01365 cathepsin L [EC:3.4.22.15]	50.8	9e-06	MA1513_1	---
CL9991.Contig1_All	600	114.0	1e-24	gi|460379222|ref|XP_004235363.1|	PREDICTED: mitochondrial import inner membrane translocase subunit TIM8-like [Solanum lycopersicum]	67.9	1e-08	gi|357464974|ref|XM_003602721.1|	Medicago truncatula Mitochondrial import inner membrane translocase subunit Tim8 (MTR_3g098820) mRNA, complete cds	53.5	9e-08	sp|Q9XH48|TIM13_ARATH	Mitochondrial import inner membrane translocase subunit TIM13 OS=Arabidopsis thaliana GN=TIM13 PE=1 SV=2	--	--	--	--	--	--	--	--
Unigene28274_All	362	73.2	1e-12	gi|388518649|gb|AFK47386.1|	unknown [Lotus japonicus]	63.9	1e-07	gi|147777801|emb|AM428036.2|	Vitis vinifera contig VV78X144418.6, whole genome shotgun sequence	--	--	--	--	--	--	--	--	--	--	--	--
Unigene18296_All	4377	1446.0	0.0	gi|357446509|ref|XP_003593532.1|	hypothetical protein MTR_2g013160 [Medicago truncatula] >gi|355482580|gb|AES63783.1| hypothetical protein MTR_2g013160 [Medicago truncatula]	206	1e-49	gi|460243584|gb|GABL01025595.1|	TSA: Camelina sativa comp41448_c1_seq1 transcribed RNA sequence	1948	0.0	sp|F4JGZ1|MED16_ARATH	Mediator of RNA polymerase II transcription subunit 16 OS=Arabidopsis thaliana GN=MED16 PE=1 SV=1	--	--	--	--	--	--	--	--
Unigene38651_All	1049	177.9	2e-43	gi|115489552|ref|NP_001067263.1|	Os12g0613300 [Oryza sativa Japonica Group] >gi|77556597|gb|ABA99393.1| Myb-like DNA-binding domain containing protein, expressed [Oryza sativa Japonica Group] >gi|77556598|gb|ABA99394.1| Myb-like DNA-binding domain containing protein, expressed [Oryza sativa Japonica Group] >gi|77556599|gb|ABA99395.1| Myb-like DNA-binding domain containing protein, expressed [Oryza sativa Japonica Group] >gi|1136…	101	1e-18	gi|460410651|ref|XM_004250688.1|	PREDICTED: Solanum lycopersicum telomere repeat-binding factor 1-like, transcript variant 4 (LOC101247285), mRNA	120	1e-27	sp|Q9M2X3|TRB3_ARATH	Telomere repeat-binding factor 3 OS=Arabidopsis thaliana GN=TRB3 PE=1 SV=1	55.1	2e-07	vvi:100254369	uncharacterized LOC100254369; K09422 myb proto-oncogene protein, plant	--	--	--	--
Unigene53_All	935	51.6	3e-93	gi|15228430|ref|NP_187715.1|	glycosyl hydrolase family 85 protein [Arabidopsis thaliana] >gi|332641475|gb|AEE74996.1| glycosyl hydrolase family 85 protein [Arabidopsis thaliana]	79.8	5e-12	gi|460390996|ref|XM_004241062.1|	PREDICTED: Solanum lycopersicum uncharacterized LOC101261626 (LOC101261626), mRNA	--	--	--	--	286	2e-86	osa:4338487	Os05g0346500; K01227 mannosyl-glycoprotein endo-beta-N-acetylglucosaminidase [EC:3.2.1.96]	50.8	3e-06	SP0498_2	---
CL9747.Contig2_All	1668	406.4	7e-112	gi|168036438|ref|XP_001770714.1|	predicted protein [Physcomitrella patens subsp. patens] >gi|162678075|gb|EDQ64538.1| predicted protein [Physcomitrella patens subsp. patens]	85.7	1e-13	gi|147856664|emb|AM432158.2|	Vitis vinifera contig VV78X122428.10, whole genome shotgun sequence	--	--	--	--	150	8e-36	cre:CHLREDRAFT_154586	DNA methyltransferase; K15336 tRNA (cytosine38-C5)-methyltransferase [EC:2.1.1.204]	58.9	3e-08	jhp0435	---
CL487.Contig8_All	741	55.5	1e-06	gi|242045694|ref|XP_002460718.1|	hypothetical protein SORBIDRAFT_02g033690 [Sorghum bicolor] >gi|241924095|gb|EER97239.1| hypothetical protein SORBIDRAFT_02g033690 [Sorghum bicolor]	60.0	3e-06	gi|449432983|ref|XM_004134230.1|	PREDICTED: Cucumis sativus GRAM domain-containing protein 1A-like (LOC101220565), mRNA	--	--	--	--	--	--	--	--	--	--	--	--
CL6494.Contig1_All	711	58.5	1e-07	gi|470144247|ref|XP_004307771.1|	PREDICTED: uncharacterized protein LOC101292746 [Fragaria vesca subsp. vesca]	63.9	2e-07	gi|356544871|ref|XM_003540823.1|	PREDICTED: Glycine max uncharacterized protein LOC100780118 (LOC100780118), mRNA	--	--	--	--	--	--	--	--	--	--	--	--
CL4007.Contig2_All	1863	437.6	3e-121	gi|326508820|dbj|BAJ86803.1|	predicted protein [Hordeum vulgare subsp. vulgare]	73.8	6e-10	gi|332640072|gb|CP002686.1|	Arabidopsis thaliana chromosome 3, complete sequence	--	--	--	--	--	--	--	--	53.9	9e-07	CC0410	---
CL7100.Contig9_All	3163	82.8	4e-14	gi|255545936|ref|XP_002514028.1|	conserved hypothetical protein [Ricinus communis] >gi|223547114|gb|EEF48611.1| conserved hypothetical protein [Ricinus communis]	61.9	4e-06	gi|292780277|dbj|AK338099.1|	Lotus japonicus cDNA, clone: LjFL2-009-DF07, HTC	64.7	3e-10	sp|Q9C585|UBP8_ARATH	Ubiquitin carboxyl-terminal hydrolase 8 OS=Arabidopsis thaliana GN=UBP8 PE=1 SV=2	127	9e-29	zma:100304268	uncharacterized LOC100304268; K11842 ubiquitin carboxyl-terminal hydrolase 12/46 [EC:3.1.2.15]	52.8	4e-06	ECU03g0660	---
Unigene25429_All	294	67.4	7e-11	gi|242033559|ref|XP_002464174.1|	hypothetical protein SORBIDRAFT_01g013600 [Sorghum bicolor] >gi|241918028|gb|EER91172.1| hypothetical protein SORBIDRAFT_01g013600 [Sorghum bicolor]	58.0	5e-06	gi|167047942|gb|EU414030.1|	Pisum sativum ornithine aminotransferase (OAT) mRNA, complete cds	65.5	7e-12	sp|Q9FNK4|OAT_ARATH	Ornithine aminotransferase, mitochondrial OS=Arabidopsis thaliana GN=DELTA-OAT PE=1 SV=1	64.7	3e-11	vvi:100233101	ornithine aminotransferase; K00819 ornithine--oxo-acid transaminase [EC:2.6.1.13]	49.3	2e-06	SA0818	---
CL8096.Contig2_All	535	187.2	1e-46	gi|302798471|ref|XP_002980995.1|	hypothetical protein SELMODRAFT_113878 [Selaginella moellendorffii] >gi|302801438|ref|XP_002982475.1| hypothetical protein SELMODRAFT_421882 [Selaginella moellendorffii] >gi|300149574|gb|EFJ16228.1| hypothetical protein SELMODRAFT_421882 [Selaginella moellendorffii] >gi|300151049|gb|EFJ17696.1| hypothetical protein SELMODRAFT_113878 [Selaginella moellendorffii]	135	5e-29	gi|460387314|ref|XM_004239276.1|	PREDICTED: Solanum lycopersicum AP-4 complex subunit sigma-like (LOC101264931), mRNA	75.1	2e-14	sp|O50016|AP2S1_MAIZE	AP-2 complex subunit sigma OS=Zea mays GN=AP-17 PE=2 SV=1	81.3	8e-16	vvi:100260819	AP-2 complex subunit sigma-like; K11827 AP-2 complex subunit sigma-1	59.3	4e-09	YJL024c	---
Unigene17094_All	522	--	--	--	--	58.0	1e-05	gi|147846125|emb|AM476616.2|	Vitis vinifera contig VV78X114935.6, whole genome shotgun sequence	--	--	--	--	--	--	--	--	--	--	--	--
CL4317.Contig1_All	1298	345.5	1e-93	gi|5031256|gb|AAD38135.1|AF130874_1	phosphoribosylanthranilate isomerase [Arabidopsis thaliana]	103	5e-19	gi|119221389|gb|EF159963.1|	Gossypium hirsutum clone de-Met-HMTGC-EAGG genomic sequence	95.1	8e-20	sp|P24920|TRPC_PHYPR	Tryptophan biosynthesis protein TRP1 OS=Phytophthora parasitica GN=TRP1 PE=3 SV=1	110	4e-24	osa:4328957	Os02g0266000; K01817 phosphoribosylanthranilate isomerase [EC:5.3.1.24]	79.7	1e-14	PM0580_2	---
Unigene15264_All	406	--	--	--	--	58.0	7e-06	gi|223947342|gb|BT063058.1|	Zea mays full-length cDNA clone ZM_BFc0019P13 mRNA, complete cds	--	--	--	--	48.1	4e-06	pop:POPTR_673066	hypothetical protein; K13379 reversibly glycosylated polypeptide / UDP-arabinopyranose mutase [EC:2.4.1.- 5.4.99.30]	--	--	--	--
Unigene30377_All	208	56.6	1e-07	gi|357458747|ref|XP_003599654.1|	L.esculentum protein with leucine zipper [Medicago truncatula] >gi|357491299|ref|XP_003615937.1| L.esculentum protein with leucine zipper [Medicago truncatula] >gi|355488702|gb|AES69905.1| L.esculentum protein with leucine zipper [Medicago truncatula] >gi|355517272|gb|AES98895.1| L.esculentum protein with leucine zipper [Medicago truncatula]	--	--	--	--	--	--	--	--	--	--	--	--	--	--	--	--
Unigene38874_All	1371	112.8	1e-23	gi|297838267|ref|XP_002887015.1|	predicted protein [Arabidopsis lyrata subsp. lyrata] >gi|297332856|gb|EFH63274.1| predicted protein [Arabidopsis lyrata subsp. lyrata]	111	2e-21	gi|460173799|gb|GABL01082500.1|	TSA: Camelina sativa comp63162_c2_seq2 transcribed RNA sequence	51.2	1e-06	sp|P69477|NEP2_NEPDI	Aspartic proteinase nepenthesin-2 (Fragments) OS=Nepenthes distillatoria PE=1 SV=1	90.1	7e-18	aly:ARALYDRAFT_489138	aspartyl protease family protein; K00924 [EC:2.7.1.-]	--	--	--	--
CL3311.Contig7_All	1912	589.7	5e-167	gi|238481174|ref|NP_001154687.1|	uncharacterized protein [Arabidopsis thaliana] >gi|332002900|gb|AED90283.1| uncharacterized protein [Arabidopsis thaliana]	163	8e-37	gi|240256244|ref|NM_120177.6|	Arabidopsis thaliana uncharacterized protein (AT5G01010) mRNA, complete cds	--	--	--	--	--	--	--	--	--	--	--	--
CL2779.Contig2_All	1442	159.1	1e-37	gi|218189833|gb|EEC72260.1|	hypothetical protein OsI_05404 [Oryza sativa Indica Group]	91.7	2e-15	gi|359491223|ref|XM_002278243.2|	PREDICTED: Vitis vinifera uncharacterized LOC100267391 (LOC100267391), mRNA	--	--	--	--	159	1e-38	osa:4326399	Os01g0973200; K11550 kinetochore protein Spc25, animal type	--	--	--	--
CL4648.Contig1_All	2482	176.4	2e-42	gi|226528886|ref|NP_001151349.1|	eukaryotic translation initiation factor 4B [Zea mays] >gi|195646008|gb|ACG42472.1| eukaryotic translation initiation factor 4B [Zea mays]	65.9	2e-07	gi|118482184|gb|EF144806.1|	Populus trichocarpa clone WS01118_I10	--	--	--	--	--	--	--	--	--	--	--	--
CL2469.Contig3_All	1631	508.4	1e-142	gi|470145417|ref|XP_004308335.1|	PREDICTED: 3-methyl-2-oxobutanoate hydroxymethyltransferase-like [Fragaria vesca subsp. vesca]	168	1e-38	gi|357504414|ref|XM_003622448.1|	Medicago truncatula 3-methyl-2-oxobutanoate hydroxymethyltransferase (MTR_7g038400) mRNA, complete cds	--	--	--	--	199	1e-50	osa:4326739	Os01g0225400; K00606 3-methyl-2-oxobutanoate hydroxymethyltransferase [EC:2.1.2.11]	195	2e-49	RSc2630	---
CL124.Contig7_All	2310	56.2	2e-06	gi|167999293|ref|XP_001752352.1|	predicted protein [Physcomitrella patens subsp. patens] >gi|162696747|gb|EDQ83085.1| predicted protein [Physcomitrella patens subsp. patens]	61.9	3e-06	gi|123720459|emb|AM455034.1|	Vitis vinifera, whole genome shotgun sequence, contig VV78X041824.3, clone ENTAV 115	--	--	--	--	55.1	5e-07	bdi:100823673	regulator of telomere elongation helicase 1-like; K11136 regulator of telomere elongation helicase 1 [EC:3.6.4.12]	--	--	--	--
CL8681.Contig2_All	368	--	--	--	--	58.0	7e-06	gi|224101728|ref|XM_002312361.1|	Populus trichocarpa predicted protein, mRNA	--	--	--	--	--	--	--	--	--	--	--	--
CL10370.Contig4_All	7575	86.7	7e-15	gi|255576042|ref|XP_002528916.1|	conserved hypothetical protein [Ricinus communis] >gi|223531618|gb|EEF33445.1| conserved hypothetical protein [Ricinus communis]	281	5e-72	gi|270147426|gb|BT114378.1|	Picea glauca clone GQ03513_I11 mRNA sequence	986	0.0	sp|Q84NP7|AMPD_ORYSJ	Probable AMP deaminase OS=Oryza sativa subsp. japonica GN=AMPD PE=2 SV=1	645	0.0	cme:CMI114C	AMP deaminase; K01490 AMP deaminase [EC:3.5.4.6]	211	1e-53	YJL070c	---
Unigene35455_All	303	101.7	3e-21	gi|116489746|gb|ABJ98780.1|	type I fatty acid synthase [Schizochytrium sp. ATCC 20888]	--	--	--	--	--	--	--	--	--	--	--	--	85.1	3e-17	ML1191_4	---
CL95.Contig23_All	1481	268.1	5e-144	gi|187942098|emb|CAP57999.1|	putative quinolinate phosphoribosyltransferase1 [Nicotiana glauca]	99.6	8e-18	gi|171703879|dbj|AK224302.1|	Oryza officinalis cDNA, clone: CCP01A10, expressed in panicle of CC genome	--	--	--	--	45.8	1e-11	cme:CMO013C	probable nicotinate-nucleotide pyrophosphorylase (carboxylating); K00767 nicotinate-nucleotide pyrophosphorylase (carboxylating) [EC:2.4.2.19]	97.4	1e-36	STM0145	---
CL10118.Contig2_All	441	169.9	1e-41	gi|225458460|ref|XP_002282118.1|	PREDICTED: cytochrome P450 82A3-like [Vitis vinifera]	103	1e-19	gi|255538495|ref|XM_002510267.1|	Ricinus communis cytochrome P450, putative, mRNA	67.8	2e-12	sp|O04773|C75A6_CAMME	Flavonoid 3',5'-hydroxylase OS=Campanula medium GN=CYP75A6 PE=2 SV=1	66.6	1e-11	gmx:100811080	cytochrome P450 98A2-like; K09754 coumaroylquinate(coumaroylshikimate) 3'-monooxygenase [EC:1.14.13.36]	--	--	--	--
Unigene21243_All	843	175.3	1e-42	gi|356536071|ref|XP_003536564.1|	PREDICTED: uncharacterized protein LOC100796685 [Glycine max]	63.9	3e-07	gi|356573114|ref|XM_003554662.1|	PREDICTED: Glycine max uncharacterized protein LOC100806479 (LOC100806479), mRNA	--	--	--	--	--	--	--	--	--	--	--	--
CL1210.Contig12_All	1228	294.7	2e-78	gi|357519009|ref|XP_003629793.1|	Cellulose synthase [Medicago truncatula] >gi|355523815|gb|AET04269.1| Cellulose synthase [Medicago truncatula]	81.8	2e-12	gi|403321406|gb|JX551104.1|	Populus nigra isolate CesA1B_02-12267 CesA1B upstream flanking sequence	--	--	--	--	50.1	7e-06	osa:4326991	Os01g0322800; K13111 WD40 repeat-containing protein SMU1	--	--	--	--
Unigene30641_All	379	120.9	5e-27	gi|470103858|ref|XP_004288344.1|	PREDICTED: probable polygalacturonase-like [Fragaria vesca subsp. vesca]	87.7	8e-15	gi|332640072|gb|CP002686.1|	Arabidopsis thaliana chromosome 3, complete sequence	74.3	2e-14	sp|A7PZL3|PGLR_VITVI	Probable polygalacturonase OS=Vitis vinifera GN=GSVIVT00026920001 PE=1 SV=1	--	--	--	--	--	--	--	--
Unigene34998_All	245	50.4	9e-06	gi|449468940|ref|XP_004152179.1|	PREDICTED: formamidopyrimidine-DNA glycosylase-like [Cucumis sativus] >gi|449513447|ref|XP_004164328.1| PREDICTED: formamidopyrimidine-DNA glycosylase-like [Cucumis sativus]	58.0	4e-06	gi|8547143|gb|AF154643.1|	Nicotiana tabacum clone PR19 mRNA sequence	52.8	5e-08	sp|O80358|FPG_ARATH	Formamidopyrimidine-DNA glycosylase OS=Arabidopsis thaliana GN=FPG1 PE=1 SV=1	47.4	5e-06	bdi:100825943	formamidopyrimidine-DNA glycosylase-like; K10563 formamidopyrimidine-DNA glycosylase [EC:3.2.2.23 4.2.99.18]	--	--	--	--
Unigene29740_All	464	--	--	--	--	61.9	5e-07	gi|255579086|ref|XM_002530346.1|	Ricinus communis conserved hypothetical protein, mRNA	--	--	--	--	--	--	--	--	--	--	--	--
CL10394.Contig2_All	440	64.3	6e-10	gi|255550107|ref|XP_002516104.1|	WRKY transcription factor, putative [Ricinus communis] >gi|223544590|gb|EEF46106.1| WRKY transcription factor, putative [Ricinus communis]	60.0	2e-06	gi|359476459|ref|XM_003631795.1|	PREDICTED: Vitis vinifera probable WRKY transcription factor 51-like (LOC100852944), mRNA	47.4	3e-06	sp|Q8VWQ5|WRK50_ARATH	Probable WRKY transcription factor 50 OS=Arabidopsis thaliana GN=WRKY50 PE=2 SV=1	--	--	--	--	--	--	--	--
CL1434.Contig5_All	2760	105.9	4e-21	gi|359474038|ref|XP_002276270.2|	PREDICTED: uncharacterized protein LOC100254797 [Vitis vinifera]	159	2e-35	gi|356574000|ref|XM_003555094.1|	PREDICTED: Glycine max uncharacterized protein LOC100799037 (LOC100799037), mRNA	49.7	9e-06	sp|P10385|GLTA_WHEAT	Glutenin, low molecular weight subunit OS=Triticum aestivum PE=3 SV=1	51.6	7e-06	vvi:100259509	uncharacterized LOC100259509; K15168 mediator of RNA polymerase II transcription subunit 25	52.8	3e-06	YKL032c	---
CL2106.Contig2_All	289	121.3	4e-27	gi|470133068|ref|XP_004302396.1|	PREDICTED: protein RALF-like 33-like isoform 2 [Fragaria vesca subsp. vesca]	60.0	1e-06	gi|402766985|ref|NM_001248515.2|	Glycine max uncharacterized LOC100500513 (LOC100500513), mRNA	46.2	4e-06	sp|O23262|RLF32_ARATH	Protein RALF-like 32 OS=Arabidopsis thaliana GN=RALFL32 PE=3 SV=1	--	--	--	--	--	--	--	--
Unigene31579_All	353	60.5	9e-09	gi|296090606|emb|CBI40990.3|	unnamed protein product [Vitis vinifera]	61.9	4e-07	gi|224059589|ref|XM_002299886.1|	Populus trichocarpa cc-nbs-lrr resistance protein, mRNA	--	--	--	--	48.1	3e-06	vvi:100258335	DNA-directed RNA polymerases I, II, and III subunit RPABC1-like; K03013 DNA-directed RNA polymerases I, II, and III subunit RPABC1	--	--	--	--
Unigene31408_All	558	292.7	2e-78	gi|255545634|ref|XP_002513877.1|	sulfate transporter, putative [Ricinus communis] >gi|223546963|gb|EEF48460.1| sulfate transporter, putative [Ricinus communis]	103	2e-19	gi|470127285|ref|XM_004299556.1|	PREDICTED: Fragaria vesca subsp. vesca sulfate transporter 1.3-like (LOC101305558), mRNA	119	1e-27	sp|Q9FY46|SUT41_ARATH	Sulfate transporter 4.1, chloroplastic OS=Arabidopsis thaliana GN=SULTR4;1 PE=2 SV=1	--	--	--	--	55.1	7e-08	lin0896	---
CL395.Contig1_All	1999	122.9	2e-26	gi|255638018|gb|ACU19324.1|	unknown [Glycine max]	149	1e-32	gi|224923164|gb|AC235400.1|	Glycine max strain Williams 82 clone GM_WBb0120P11, complete sequence	--	--	--	--	205	2e-52	mtr:MTR_5g033500	AP-1 complex subunit mu; K12393 AP-1 complex subunit mu	--	--	--	--
CL10362.Contig1_All	625	107.5	1e-22	gi|414589292|tpg|DAA39863.1|	TPA: putative leucyl-tRNA synthetase [Zea mays]	69.9	3e-09	gi|225460188|ref|XM_002277043.1|	PREDICTED: Vitis vinifera leucyl-tRNA synthetase, cytoplasmic-like (LOC100249854), mRNA	--	--	--	--	90.5	2e-18	mtr:MTR_7g006450	Leucyl-tRNA synthetase; K01869 leucyl-tRNA synthetase [EC:6.1.1.4]	--	--	--	--
CL6247.Contig5_All	2445	141.0	9e-32	gi|147856145|emb|CAN82435.1|	hypothetical protein VITISV_040457 [Vitis vinifera]	65.9	2e-07	gi|389616170|gb|AC235853.2|	Glycine max clone GM_WBb0081I20, complete sequence	52.4	1e-06	sp|Q8RWA2|MED9_ARATH	Mediator of RNA polymerase II transcription subunit 9 OS=Arabidopsis thaliana GN=MED9 PE=1 SV=1	52.0	5e-06	bdi:100843505	uncharacterized LOC100843505; K15168 mediator of RNA polymerase II transcription subunit 25	--	--	--	--
CL2052.Contig1_All	3843	91.7	0.0	gi|326526993|dbj|BAK00885.1|	predicted protein [Hordeum vulgare subsp. vulgare]	244	6e-61	gi|224923135|gb|AC235371.1|	Glycine max strain Williams 82 clone GM_WBb0104B04, complete sequence	154	4e-37	sp|Q9FN03|UVR8_ARATH	Ultraviolet-B receptor UVR8 OS=Arabidopsis thaliana GN=UVR8 PE=1 SV=1	71.2	1e-11	ota:Ot03g05690	FOG: RCC1 domain (ISS); K11493 regulator of chromosome condensation	65.1	9e-10	YGL097w	---
Unigene16518_All	319	70.9	7e-12	gi|224109980|ref|XP_002333176.1|	magnesium transporter [Populus trichocarpa] >gi|222835007|gb|EEE73456.1| magnesium transporter [Populus trichocarpa]	119	2e-24	gi|255562267|ref|XM_002522096.1|	Ricinus communis RNA splicing protein mrs2, mitochondrial, putative, mRNA	45.1	1e-05	sp|Q10D38|MRS2I_ORYSJ	Magnesium transporter MRS2-I OS=Oryza sativa subsp. japonica GN=MRS2-I PE=2 SV=1	46.6	9e-06	bdi:100824855	magnesium transporter MRS2-I-like; K16075 magnesium transporter	--	--	--	--
CL5626.Contig1_All	1044	162.2	1e-38	gi|168033331|ref|XP_001769169.1|	predicted protein [Physcomitrella patens subsp. patens] >gi|162679595|gb|EDQ66041.1| predicted protein [Physcomitrella patens subsp. patens]	67.9	2e-08	gi|42456237|emb|BX832646.1|	Arabidopsis thaliana Full-length cDNA Complete sequence from clone GSLTPGH86ZE09 of Hormone Treated Callus of strain col-0 of Arabidopsis thaliana (thale cress)	--	--	--	--	49.7	8e-06	gmx:100305764	uncharacterized LOC100305764; K01522 bis(5'-adenosyl)-triphosphatase [EC:3.6.1.29]	81.3	3e-15	UU272	---
CL497.Contig9_All	1726	271.2	4e-71	gi|168003451|ref|XP_001754426.1|	predicted protein [Physcomitrella patens subsp. patens] >gi|162694528|gb|EDQ80876.1| predicted protein [Physcomitrella patens subsp. patens]	61.9	2e-06	gi|460372167|ref|XM_004231856.1|	PREDICTED: Solanum lycopersicum major facilitator superfamily domain-containing protein 5-like (LOC101255646), mRNA	--	--	--	--	--	--	--	--	--	--	--	--
Unigene38703_All	1253	71.2	4e-11	gi|413937237|gb|AFW71788.1|	hypothetical protein ZEAMMB73_686749 [Zea mays]	63.9	4e-07	gi|359492361|ref|XM_002284585.2|	PREDICTED: Vitis vinifera uncharacterized LOC100245350 (LOC100245350), mRNA	109	3e-24	sp|Q2LAE1|ASHH2_ARATH	Histone-lysine N-methyltransferase ASHH2 OS=Arabidopsis thaliana GN=ASHH2 PE=1 SV=1	--	--	--	--	--	--	--	--
CL2703.Contig1_All	2102	559.3	9e-158	gi|297739849|emb|CBI30031.3|	unnamed protein product [Vitis vinifera]	117	5e-23	gi|356530708|ref|XM_003533875.1|	PREDICTED: Glycine max uncharacterized protein LOC100781999 (LOC100781999), mRNA	57.4	3e-08	sp|O04716|MSH6_ARATH	DNA mismatch repair protein MSH6 OS=Arabidopsis thaliana GN=MSH6 PE=1 SV=2	57.4	9e-08	ath:AT4G02070	MSH6; DNA mismatch repair protein Msh6-1; K08737 DNA mismatch repair protein MSH6	--	--	--	--
CL5184.Contig2_All	1066	342.0	1e-92	gi|225458725|ref|XP_002285015.1|	PREDICTED: transcription factor MYB44-like [Vitis vinifera]	165	1e-37	gi|449485424|ref|XM_004157116.1|	PREDICTED: Cucumis sativus transcription factor MYB44-like (LOC101212558), mRNA	108	5e-24	sp|Q9FG68|RAX1_ARATH	Transcription factor RAX1 OS=Arabidopsis thaliana GN=RAX1 PE=2 SV=1	145	8e-35	ota:Ot09g00420	transcription factor myb (ISS); K09420 myb proto-oncogene protein	59.7	8e-09	SPAC644.12	---
CL9671.Contig1_All	640	141.7	8e-33	gi|462396872|gb|EMJ02671.1|	hypothetical protein PRUPE_ppa014259mg [Prunus persica]	161	1e-36	gi|356496960|ref|XM_003517285.1|	PREDICTED: Glycine max uncharacterized protein LOC100499939 (LOC100499939), mRNA	139	2e-33	sp|O64818|Y2309_ARATH	Uncharacterized protein At2g23090 OS=Arabidopsis thaliana GN=At2g23090 PE=1 SV=1	--	--	--	--	--	--	--	--
CL6172.Contig3_All	575	110.9	1e-23	gi|5107088|gb|AAD39957.1|AF144706_1	small zinc finger-like protein [Pinus taeda]	81.8	7e-13	gi|359478888|ref|XM_003632134.1|	PREDICTED: Vitis vinifera mitochondrial import inner membrane translocase subunit Tim10-like (LOC100854199), mRNA	125	2e-29	sp|Q9ZW33|TIM10_ARATH	Mitochondrial import inner membrane translocase subunit TIM10 OS=Arabidopsis thaliana GN=TIM10 PE=1 SV=1	--	--	--	--	--	--	--	--
CL1189.Contig7_All	1506	653.7	0.0	gi|218187058|gb|EEC69485.1|	hypothetical protein OsI_38700 [Oryza sativa Indica Group]	119	9e-24	gi|270151809|gb|BT118695.1|	Picea glauca clone GQ04009_D03 mRNA sequence	--	--	--	--	576	4e-164	osa:4324172	Os01g0654100; K01937 CTP synthase [EC:6.3.4.2]	326	6e-89	HI1077	---
Unigene9024_All	893	243.0	4e-63	gi|225438485|ref|XP_002278309.1|	PREDICTED: probable S-acyltransferase At4g24630 isoform 2 [Vitis vinifera]	69.9	4e-09	gi|357133530|ref|XM_003568330.1|	PREDICTED: Brachypodium distachyon probable S-acyltransferase At4g24630-like, transcript variant 1 (LOC100837870), mRNA	124	1e-28	sp|B3DN87|ZDH12_ARATH	Probable S-acyltransferase At3g56920 OS=Arabidopsis thaliana GN=At3g56920 PE=2 SV=1	--	--	--	--	49.3	9e-06	SPBC3H7.09	---
CL1166.Contig8_All	3644	58.9	7e-07	gi|470110199|ref|XP_004291373.1|	PREDICTED: uncharacterized protein LOC101310774 [Fragaria vesca subsp. vesca]	65.9	3e-07	gi|330250293|gb|CP002685.1|	Arabidopsis thaliana chromosome 2, complete sequence	--	--	--	--	--	--	--	--	--	--	--	--
Unigene20962_All	259	51.2	5e-06	gi|470143187|ref|XP_004307263.1|	PREDICTED: probable receptor-like protein kinase At5g47070-like [Fragaria vesca subsp. vesca]	60.0	1e-06	gi|123650273|emb|AM452270.1|	Vitis vinifera contig VV78X189219.4, whole genome shotgun sequence	45.1	1e-05	sp|Q9XIC7|SERK2_ARATH	Somatic embryogenesis receptor kinase 2 OS=Arabidopsis thaliana GN=SERK2 PE=1 SV=1	47.0	7e-06	ath:AT2G13790	SERK4; somatic embryogenesis receptor kinase 4; K13417 somatic embryogenesis receptor kinase 4 [EC:2.7.10.1 2.7.11.1]	--	--	--	--
Unigene5547_All	2329	69.3	3e-10	gi|147789996|emb|CAN62929.1|	hypothetical protein VITISV_041092 [Vitis vinifera]	61.9	3e-06	gi|269847938|gb|AC239167.1|	Carica papaya BAC clone 86B15, complete sequence	73.6	5e-13	sp|P93290|M240_ARATH	Uncharacterized mitochondrial protein AtMg00240 OS=Arabidopsis thaliana GN=AtMg00240 PE=4 SV=1	51.2	7e-06	vvi:100241089	protein PHYLLO, chloroplastic-like; K14759 isochorismate synthase / 2-succinyl-5-enolpyruvyl-6-hydroxy-3-cyclohexene-1-carboxylate synthase / 2-succinyl-6-hydroxy-2,4-cyclohexadiene-1-carboxylate synthase / O-succinylbenzoate synthase [EC:5.4.4.2 2.2.1.9 4.2.99.20 4.2.1.113]	--	--	--	--
Unigene12631_All	1852	635.2	1e-180	gi|460375440|ref|XP_004233514.1|	PREDICTED: probable polyol transporter 6-like [Solanum lycopersicum]	60.0	9e-06	gi|460376362|ref|XM_004233920.1|	PREDICTED: Solanum lycopersicum probable polyol transporter 6-like (LOC101247786), mRNA	194	2e-49	sp|Q94AZ2|STP13_ARATH	Sugar transport protein 13 OS=Arabidopsis thaliana GN=STP13 PE=1 SV=2	177	7e-44	aly:ARALYDRAFT_915101	ATINT4; K08150 MFS transporter, SP family, solute carrier family 2 (myo-inositol transporter), member 13	68.6	4e-11	SMa1447	---
CL5603.Contig2_All	1066	422.2	7e-117	gi|16304682|emb|CAC95147.1|	alpha (1,3/1,4) fucosyltransferase [Medicago truncatula]	83.8	3e-13	gi|242387213|emb|FP099420.1|	Phyllostachys edulis cDNA clone: bphylf047a02, full insert sequence	80.1	2e-15	sp|Q9LJK1|FUT11_ARATH	Glycoprotein 3-alpha-L-fucosyltransferase A OS=Arabidopsis thaliana GN=FUT11 PE=2 SV=1	70.5	4e-12	osa:4345809	Os08g0472600; K00753 glycoprotein 3-alpha-L-fucosyltransferase [EC:2.4.1.214]	--	--	--	--
CL4615.Contig1_All	249	114.8	4e-25	gi|297826665|ref|XP_002881215.1|	hypothetical protein ARALYDRAFT_902256 [Arabidopsis lyrata subsp. lyrata] >gi|297327054|gb|EFH57474.1| hypothetical protein ARALYDRAFT_902256 [Arabidopsis lyrata subsp. lyrata]	83.8	8e-14	gi|356507354|ref|XM_003522385.1|	PREDICTED: Glycine max probable CCR4-associated factor 1 homolog 7-like (LOC100785970), mRNA	55.1	9e-09	sp|Q9SHJ0|CAF1A_ARATH	Probable CCR4-associated factor 1 homolog 1 OS=Arabidopsis thaliana GN=CAF1-1 PE=2 SV=1	48.5	2e-06	cme:CMO135C	probable catabolite repressor protein (CCR4)-associative factor 1; K12581 CCR4-NOT transcription complex subunit 7/8	49.7	1e-06	SPCC18.06c	---
CL1116.Contig3_All	1969	75.5	3e-12	gi|336455018|tpg|DAA34846.1|	TPA_inf: chloroplast phylloquinone biosynthesis protein [Oryza sativa Japonica Group]	67.9	4e-08	gi|460383010|ref|XM_004237181.1|	PREDICTED: Solanum lycopersicum protein PHYLLO, chloroplastic-like (LOC101245351), mRNA	117	3e-26	sp|Q15KI9|PHYLO_ARATH	Protein PHYLLO, chloroplastic OS=Arabidopsis thaliana GN=PHYLLO PE=2 SV=2	95.5	3e-19	bdi:100843372	protein PHYLLO, chloroplastic-like; K14759 isochorismate synthase / 2-succinyl-5-enolpyruvyl-6-hydroxy-3-cyclohexene-1-carboxylate synthase / 2-succinyl-6-hydroxy-2,4-cyclohexadiene-1-carboxylate synthase / O-succinylbenzoate synthase [EC:5.4.4.2 2.2.1.9 4.2.99.20 4.2.1.113]	--	--	--	--
CL5956.Contig2_All	357	91.7	3e-18	gi|359483750|ref|XP_002269533.2|	PREDICTED: pentatricopeptide repeat-containing protein At4g20770-like [Vitis vinifera]	67.9	7e-09	gi|460370844|ref|XM_004231211.1|	PREDICTED: Solanum lycopersicum pentatricopeptide repeat-containing protein At2g21090-like (LOC101261076), mRNA	79.3	5e-16	sp|Q9FRI5|PPR57_ARATH	Pentatricopeptide repeat-containing protein At1g25360 OS=Arabidopsis thaliana GN=PCMP-H74 PE=2 SV=1	48.5	2e-06	vvi:100259391	tRNA (cytosine-5-)-methyltransferase-like; K15336 tRNA (cytosine38-C5)-methyltransferase [EC:2.1.1.204]	--	--	--	--
CL6527.Contig1_All	1552	451.4	1e-125	gi|255647446|gb|ACU24187.1|	unknown [Glycine max]	650	0.0	gi|190898229|gb|EU824051.1|	Populus tremula isolate swl312-64E thioredoxin-related protein gene, partial cds	56.2	5e-08	sp|Q8RXX9|ATL6_ARATH	E3 ubiquitin-protein ligase ATL6 OS=Arabidopsis thaliana GN=ATL6 PE=1 SV=2	51.6	3e-06	aly:ARALYDRAFT_897909	zinc finger family protein; K10601 E3 ubiquitin-protein ligase synoviolin [EC:6.3.2.19]	52.4	2e-06	SPAC57A7.09	---
Unigene10198_All	854	268.1	1e-70	gi|21555705|gb|AAM63918.1|	unknown [Arabidopsis thaliana]	119	5e-24	gi|242383555|emb|FP092399.1|	Phyllostachys edulis cDNA clone: bphystb31h01, full insert sequence	--	--	--	--	--	--	--	--	65.5	1e-10	MA3192	---
Unigene10585_All	340	168.7	2e-41	gi|357157759|ref|XP_003577904.1|	PREDICTED: uncharacterized protein LOC100822065 [Brachypodium distachyon]	60.0	2e-06	gi|116639440|emb|CT829601.1|	Oryza sativa (indica cultivar-group) cDNA clone:OSIGCRA215M02, full insert sequence	--	--	--	--	123	6e-29	sbi:SORBI_09g028130	hypothetical protein; K14775 ribosome biogenesis protein UTP30	--	--	--	--
Unigene17269_All	755	223.4	2e-57	gi|326511932|dbj|BAJ95947.1|	predicted protein [Hordeum vulgare subsp. vulgare]	252	5e-64	gi|460403317|ref|XM_004247090.1|	PREDICTED: Solanum lycopersicum small nuclear ribonucleoprotein Sm D1-like (LOC101248611), mRNA	53.1	2e-07	sp|Q43582|LSM4_TOBAC	Probable U6 snRNA-associated Sm-like protein LSm4 OS=Nicotiana tabacum PE=2 SV=1	57.8	2e-08	gmx:100795851	probable U6 snRNA-associated Sm-like protein LSm4-like; K12623 U6 snRNA-associated Sm-like protein LSm4	61.6	1e-09	ECU01g0545	---
Unigene26667_All	3748	1059.7	0.0	gi|218200061|gb|EEC82488.1|	hypothetical protein OsI_26945 [Oryza sativa Indica Group]	113	1e-21	gi|332002898|gb|CP002688.1|	Arabidopsis thaliana chromosome 5, complete sequence	243	8e-64	sp|Q9FL28|FLS2_ARATH	LRR receptor-like serine/threonine-protein kinase FLS2 OS=Arabidopsis thaliana GN=FLS2 PE=1 SV=1	124	9e-28	aly:ARALYDRAFT_313416	leucine-rich repeat family protein; K00924 [EC:2.7.1.-]	66.2	4e-10	Rv1266c	---
CL1030.Contig1_All	804	77.8	2e-13	gi|195629776|gb|ACG36529.1|	transcription initiation factor IID, 18kD subunit family protein [Zea mays]	67.9	2e-08	gi|292683116|dbj|AK339668.1|	Lotus japonicus cDNA, clone: LjFL3-049-BD01, HTC	--	--	--	--	73.6	3e-13	aly:ARALYDRAFT_887406	transcription initiation factor IID 18 kDa subunit (TAFII-18) family protein; K03127 transcription initiation factor TFIID subunit 13	--	--	--	--
CL5161.Contig3_All	338	60.1	1e-08	gi|218191753|gb|EEC74180.1|	hypothetical protein OsI_09301 [Oryza sativa Indica Group]	58.0	6e-06	gi|470101549|ref|XM_004287185.1|	PREDICTED: Fragaria vesca subsp. vesca uncharacterized LOC101295849 (LOC101295849), mRNA	--	--	--	--	--	--	--	--	--	--	--	--
CL4358.Contig4_All	1959	420.6	4e-116	gi|115474765|ref|NP_001060979.1|	Os08g0143700 [Oryza sativa Japonica Group] >gi|113622948|dbj|BAF22893.1| Os08g0143700 [Oryza sativa Japonica Group]	63.9	6e-07	gi|115474764|ref|NM_001067514.1|	Oryza sativa Japonica Group Os08g0143700 (Os08g0143700) mRNA, complete cds	--	--	--	--	--	--	--	--	--	--	--	--
CL1802.Contig1_All	1122	53.9	5e-06	gi|462406161|gb|EMJ11625.1|	hypothetical protein PRUPE_ppa000354mg [Prunus persica]	69.9	5e-09	gi|255539359|ref|XM_002510699.1|	Ricinus communis conserved hypothetical protein, mRNA	--	--	--	--	58.2	2e-08	vvi:100265039	uncharacterized LOC100265039; K14306 nuclear pore complex protein Nup62	--	--	--	--
CL11692.Contig2_All	1003	350.5	2e-95	gi|166343818|gb|ABY86652.1|	phytoene synthase [Citrus maxima]	381	1e-102	gi|166343817|gb|EU375852.1|	Citrus maxima phytoene synthase mRNA, complete cds	326	1e-89	sp|Q9SSU8|PSY_DAUCA	Phytoene synthase, chloroplastic OS=Daucus carota GN=PSY PE=2 SV=1	309	5e-84	zma:100136883	psy3; phytoene synthase3; K02291 phytoene synthase [EC:2.5.1.32]	50.4	5e-06	VNG0680G	---
CL361.Contig2_All	2011	693.3	0.0	gi|224060977|ref|XP_002300304.1|	sugar transporter/spinster transmembrane protein [Populus trichocarpa] >gi|222847562|gb|EEE85109.1| sugar transporter/spinster transmembrane protein [Populus trichocarpa]	167	6e-38	gi|449511260|ref|XM_004163860.1|	PREDICTED: Cucumis sativus probable sphingolipid transporter spinster homolog 2-like (LOC101230949), mRNA	607	8e-174	sp|Q6NMN6|SPNS1_ARATH	Probable sphingolipid transporter spinster homolog 1 OS=Arabidopsis thaliana GN=At5g65687 PE=1 SV=1	--	--	--	--	50.8	9e-06	emrB	---
CL3358.Contig4_All	3611	329.7	2e-88	gi|224141523|ref|XP_002324119.1|	predicted protein [Populus trichocarpa] >gi|222867121|gb|EEF04252.1| predicted protein [Populus trichocarpa]	212	2e-51	gi|357463512|ref|XM_003601990.1|	Medicago truncatula NAC domain protein (MTR_3g088110) mRNA, complete cds	204	2e-52	sp|A0SPJ8|NAM1_HORVD	NAC transcription factor NAM-1 OS=Hordeum vulgare var. distichum GN=NAM-1 PE=4 SV=1	51.6	9e-06	gmx:100796156	CUGBP Elav-like family member 1-B-like; K13207 CUG-BP- and ETR3-like factor	--	--	--	--
CL9769.Contig2_All	205	100.1	1e-20	gi|222625649|gb|EEE59781.1|	hypothetical protein OsJ_12287 [Oryza sativa Japonica Group]	58.0	4e-06	gi|189163082|dbj|AP010316.1|	Lotus japonicus genomic DNA, chromosome 4, clone: LjT49M15, TM2003, complete sequence	46.2	4e-06	sp|Q7XJJ7|FAAH_ARATH	Fatty acid amide hydrolase OS=Arabidopsis thaliana GN=FAAH PE=1 SV=1	57.0	7e-09	olu:OSTLU_119596	GatA; Glutamyl-tRNA(Gln) amidotransferase subunit A, probable; K02433 aspartyl-tRNA(Asn)/glutamyl-tRNA (Gln) amidotransferase subunit A [EC:6.3.5.6 6.3.5.7]	63.2	1e-10	YPO3261	---
Unigene20575_All	338	100.1	1e-20	gi|462401520|gb|EMJ07077.1|	hypothetical protein PRUPE_ppa011255mg [Prunus persica]	63.9	1e-07	gi|470122723|ref|XM_004297341.1|	PREDICTED: Fragaria vesca subsp. vesca pyrrolidone-carboxylate peptidase-like (LOC101305936), mRNA	--	--	--	--	90.9	4e-19	mtr:MTR_1g084740	Pyrrolidone-carboxylate peptidase; K01304 pyroglutamyl-peptidase [EC:3.4.19.3]	--	--	--	--
CL4911.Contig3_All	3662	1694.9	0.0	gi|356560907|ref|XP_003548728.1|	PREDICTED: importin-5 [Glycine max]	581	1e-162	gi|470106186|ref|XM_004289408.1|	PREDICTED: Fragaria vesca subsp. vesca importin-5-like (LOC101308621), mRNA	82.0	2e-15	sp|B8ARW2|TNPO1_ORYSI	Transportin-1 OS=Oryza sativa subsp. indica GN=OsI_18044 PE=2 SV=1	58.5	8e-08	zma:100381984	uncharacterized LOC100381984; K14293 importin subunit beta-1	--	--	--	--
Unigene9893_All	371	56.2	1e-07	gi|414868233|tpg|DAA46790.1|	TPA: maspardin [Zea mays]	77.8	7e-12	gi|449506116|ref|XM_004162610.1|	PREDICTED: Cucumis sativus maspardin-like (LOC101212583), mRNA	--	--	--	--	--	--	--	--	--	--	--	--
CL8747.Contig2_All	1923	239.2	2e-61	gi|51968868|dbj|BAD43126.1|	unknown protein [Arabidopsis thaliana] >gi|51971325|dbj|BAD44327.1| unknown protein [Arabidopsis thaliana]	63.9	6e-07	gi|145359144|ref|NM_124590.2|	Arabidopsis thaliana uncharacterized protein (HCF208) mRNA, complete cds	94.4	4e-20	sp|Q9FJ82|DAPB3_ARATH	Putative 4-hydroxy-tetrahydrodipicolinate reductase 3, chloroplastic OS=Arabidopsis thaliana GN=DAPB3 PE=2 SV=1	89.4	4e-18	zma:100284607	IDP1447; LOC100284607; K00215 dihydrodipicolinate reductase [EC:1.3.1.26]	50.8	8e-06	sll1058	---
CL2714.Contig1_All	2343	53.1	3e-170	gi|218201894|gb|EEC84321.1|	hypothetical protein OsI_30820 [Oryza sativa Indica Group]	103	8e-19	gi|449505524|ref|XM_004162449.1|	PREDICTED: Cucumis sativus uncharacterized LOC101215653 (LOC101215653), mRNA	--	--	--	--	--	--	--	--	--	--	--	--
CL8769.Contig2_All	1487	54.3	6e-06	gi|449436168|ref|XP_004135866.1|	PREDICTED: F-box/LRR-repeat protein 14-like [Cucumis sativus] >gi|449509305|ref|XP_004163550.1| PREDICTED: F-box/LRR-repeat protein 14-like [Cucumis sativus]	75.8	1e-10	gi|186478532|ref|NM_101442.4|	Arabidopsis thaliana leucine-rich repeat-containing protein (AT1G15740) mRNA, complete cds	48.5	1e-05	sp|Q3EC97|FBL14_ARATH	F-box/LRR-repeat protein 14 OS=Arabidopsis thaliana GN=FBL14 PE=2 SV=1	50.4	7e-06	ath:AT5G46330	FLS2; LRR receptor-like serine/threonine-protein kinase FLS2; K13420 LRR receptor-like serine/threonine-protein kinase FLS2 [EC:2.7.11.1]	52.8	2e-06	lin0661	---
CL1128.Contig2_All	3886	788.9	0.0	gi|255553033|ref|XP_002517559.1|	hydrolase, putative [Ricinus communis] >gi|223543191|gb|EEF44723.1| hydrolase, putative [Ricinus communis]	143	2e-30	gi|41688338|dbj|AP006653.1|	Lotus japonicus genomic DNA, chromosome 2, clone: LjT05M24, TM0338, complete sequence	172	2e-42	sp|A2WSD3|SWT6B_ORYSI	Bidirectional sugar transporter SWEET6b OS=Oryza sativa subsp. indica GN=SWEET6B PE=3 SV=1	214	9e-55	gmx:100799083	bidirectional sugar transporter SWEET1-like; K15382 solute carrier family 50 (sugar transporter)	52.8	5e-06	AGc3327A	---
Unigene28098_All	2422	309.3	2e-82	gi|297818232|ref|XP_002876999.1|	hypothetical protein ARALYDRAFT_484471 [Arabidopsis lyrata subsp. lyrata] >gi|297322837|gb|EFH53258.1| hypothetical protein ARALYDRAFT_484471 [Arabidopsis lyrata subsp. lyrata]	71.9	3e-09	gi|147798825|emb|AM449386.2|	Vitis vinifera contig VV78X104067.10, whole genome shotgun sequence	--	--	--	--	--	--	--	--	--	--	--	--
CL1177.Contig8_All	4323	263.1	3e-68	gi|297743112|emb|CBI35979.3|	unnamed protein product [Vitis vinifera]	69.9	2e-08	gi|460206825|gb|GABL01055609.1|	TSA: Camelina sativa comp56411_c2_seq4 transcribed RNA sequence	51.2	5e-06	sp|Q8RY73|DOM3Z_ARATH	Protein Dom3z homolog, chloroplastic OS=Arabidopsis thaliana GN=At4g17620 PE=1 SV=1	52.0	8e-06	osa:4324047	Os01g0507500; K15186 ELL-associated factor	58.2	1e-07	SPAC140.02	---
Unigene25118_All	2655	318.5	3e-85	gi|242080801|ref|XP_002445169.1|	hypothetical protein SORBIDRAFT_07g005190 [Sorghum bicolor] >gi|241941519|gb|EES14664.1| hypothetical protein SORBIDRAFT_07g005190 [Sorghum bicolor]	61.9	3e-06	gi|332656411|gb|CP002687.1|	Arabidopsis thaliana chromosome 4, complete sequence	--	--	--	--	218	5e-56	gmx:100788958	uncharacterized LOC100788958; K14400 pre-mRNA cleavage complex 2 protein Pcf11	--	--	--	--
CL3688.Contig5_All	758	160.6	2e-38	gi|460405340|ref|XP_004248134.1|	PREDICTED: protein IQ-DOMAIN 1-like isoform 1 [Solanum lycopersicum] >gi|460405342|ref|XP_004248135.1| PREDICTED: protein IQ-DOMAIN 1-like isoform 2 [Solanum lycopersicum]	79.8	4e-12	gi|357446876|ref|XM_003593666.1|	Medicago truncatula IQ domain-containing protein (MTR_2g015370) mRNA, complete cds	68.6	4e-12	sp|Q9SF32|IQD1_ARATH	Protein IQ-DOMAIN 1 OS=Arabidopsis thaliana GN=IQD1 PE=1 SV=1	--	--	--	--	--	--	--	--
Unigene7365_All	865	290.4	2e-77	gi|297742467|emb|CBI34616.3|	unnamed protein product [Vitis vinifera]	176	3e-41	gi|145336356|ref|NM_103032.3|	Arabidopsis thaliana 50S ribosomal protein L11 (PRPL11) mRNA, complete cds	167	6e-42	sp|Q85G12|RK11_CYAME	50S ribosomal protein L11, chloroplastic OS=Cyanidioschyzon merolae GN=rpl11 PE=3 SV=1	154	2e-37	ota:Ot14g01230	plastid ribosomal protein L11 (ISS); K02867 large subunit ribosomal protein L11	160	3e-39	CT319	---
Unigene35108_All	486	83.6	1e-15	gi|413916673|gb|AFW56605.1|	carbohydrate transporter/ sugar porter [Zea mays]	--	--	--	--	65.5	1e-11	sp|Q9FMX3|STP11_ARATH	Sugar transport protein 11 OS=Arabidopsis thaliana GN=STP11 PE=1 SV=1	55.8	3e-08	gmx:100815588	probable inositol transporter 1-like; K08150 MFS transporter, SP family, solute carrier family 2 (myo-inositol transporter), member 13	52.8	3e-07	araE	---
CL2393.Contig2_All	2690	605.1	2e-171	gi|414884290|tpg|DAA60304.1|	TPA: hypothetical protein ZEAMMB73_962217 [Zea mays]	73.8	9e-10	gi|110797252|gb|AC189572.1|	Brassica rapa subsp. pekinensis clone KBrH010F15, complete sequence	--	--	--	--	--	--	--	--	61.6	7e-09	YBR074w	---
Unigene22621_All	645	59.3	5e-08	gi|462421026|gb|EMJ25289.1|	hypothetical protein PRUPE_ppa015515mg [Prunus persica]	--	--	--	--	--	--	--	--	--	--	--	--	--	--	--	--
CL2412.Contig5_All	3865	72.4	7e-11	gi|147788372|emb|CAN61187.1|	hypothetical protein VITISV_019326 [Vitis vinifera]	256	2e-64	gi|460186939|gb|GABL01072266.1|	TSA: Camelina sativa comp61027_c1_seq2 transcribed RNA sequence	--	--	--	--	--	--	--	--	102	5e-21	SSO1353	---
CL1751.Contig11_All	1475	55.1	3e-06	gi|356528978|ref|XP_003533074.1|	PREDICTED: uncharacterized protein LOC100805336 [Glycine max]	61.9	2e-06	gi|460392399|ref|XM_004241756.1|	PREDICTED: Solanum lycopersicum transcriptional corepressor LEUNIG-like (LOC101244675), mRNA	65.5	8e-11	sp|F4I169|MD15B_ARATH	Probable mediator of RNA polymerase II transcription subunit 15b OS=Arabidopsis thaliana GN=MED15B PE=3 SV=1	51.2	4e-06	bdi:100821588	uncharacterized LOC100821588; K03126 transcription initiation factor TFIID subunit 12	50.4	8e-06	alr3988	---
CL7845.Contig3_All	1001	329.7	4e-89	gi|12322546|gb|AAG51275.1|AC027135_16	hypothetical protein [Arabidopsis thaliana]	73.8	3e-10	gi|332189094|gb|CP002684.1|	Arabidopsis thaliana chromosome 1, complete sequence	--	--	--	--	--	--	--	--	61.6	2e-09	potD	---
CL656.Contig15_All	1751	57.8	7e-07	gi|462401363|gb|EMJ06920.1|	hypothetical protein PRUPE_ppa010020mg [Prunus persica]	67.9	3e-08	gi|357112753|ref|XM_003558124.1|	PREDICTED: Brachypodium distachyon phosphatidylinositol transfer protein 1-like (LOC100836189), mRNA	--	--	--	--	--	--	--	--	--	--	--	--
CL7823.Contig3_All	1023	--	--	--	--	77.8	2e-11	gi|255554566|ref|XM_002518276.1|	Ricinus communis bromodomain-containing protein, putative, mRNA	--	--	--	--	--	--	--	--	--	--	--	--
CL6868.Contig2_All	1860	318.5	2e-85	gi|470114853|ref|XP_004293623.1|	PREDICTED: phospho-N-acetylmuramoyl-pentapeptide-transferase homolog [Fragaria vesca subsp. vesca]	89.7	1e-14	gi|170763673|gb|AC215463.2|	Solanum lycopersicum chromosome 2 clone C02SLe0104N06, complete sequence	503	2e-142	sp|O49730|MRAY_ARATH	Phospho-N-acetylmuramoyl-pentapeptide-transferase homolog OS=Arabidopsis thaliana GN=ATTRANS 11 PE=2 SV=3	233	1e-60	bdi:100823146	phospho-N-acetylmuramoyl-pentapeptide-transferase homolog; K01000 phospho-N-acetylmuramoyl-pentapeptide-transferase [EC:2.7.8.13]	161	4e-39	SPy1662	---
CL7096.Contig2_All	1528	637.1	0.0	gi|222616745|gb|EEE52877.1|	hypothetical protein OsJ_35450 [Oryza sativa Japonica Group]	167	4e-38	gi|312281514|dbj|AK352537.1|	Thellungiella halophila mRNA, complete cds, clone: RTFL01-06-C05	130	2e-30	sp|Q7XTJ3|ODPA3_ORYSJ	Pyruvate dehydrogenase E1 component subunit alpha-3, chloroplastic OS=Oryza sativa subsp. japonica GN=Os04g0119400 PE=2 SV=2	150	4e-36	vvi:100263880	pyruvate dehydrogenase E1 component subunit alpha, mitochondrial-like; K00161 pyruvate dehydrogenase E1 component subunit alpha [EC:1.2.4.1]	189	1e-47	MYPU_7640	---
Unigene11130_All	4395	183.7	2e-44	gi|147853651|emb|CAN82340.1|	hypothetical protein VITISV_036992 [Vitis vinifera]	61.9	5e-06	gi|270148391|gb|BT115343.1|	Picea glauca clone GQ03614_K13 mRNA sequence	177	4e-44	sp|Q9SX31|PERK9_ARATH	Proline-rich receptor-like protein kinase PERK9 OS=Arabidopsis thaliana GN=PERK9 PE=2 SV=1	157	1e-37	vvi:100252647	systemin receptor SR160-like; K13415 protein brassinosteroid insensitive 1 [EC:2.7.10.1 2.7.11.1]	56.6	4e-07	slr0152	---
CL6770.Contig1_All	1445	241.1	3e-62	gi|222623656|gb|EEE57788.1|	hypothetical protein OsJ_08339 [Oryza sativa Japonica Group]	61.9	2e-06	gi|449478539|ref|XM_004155298.1|	PREDICTED: Cucumis sativus uncharacterized LOC101211481 (LOC101211481), mRNA	--	--	--	--	--	--	--	--	--	--	--	--
CL2128.Contig2_All	620	168.3	7e-41	gi|226497132|ref|NP_001149789.1|	LOC100283416 [Zea mays] >gi|195634671|gb|ACG36804.1| splicing factor 45 [Zea mays]	60.0	3e-06	gi|199580025|gb|AC189342.2|	Brassica rapa subsp. pekinensis clone KBrB042D24, complete sequence	47.8	5e-06	sp|Q2R0Q1|U2A2A_ORYSJ	Splicing factor U2af large subunit A OS=Oryza sativa subsp. japonica GN=U2AF65A PE=2 SV=2	50.1	3e-06	zma:100286059	pco074093; LOC100286059; K12837 splicing factor U2AF 65 kDa subunit	--	--	--	--
CL3736.Contig1_All	2200	605.9	9e-172	gi|125537207|gb|EAY83695.1|	hypothetical protein OsI_38918 [Oryza sativa Indica Group]	63.9	7e-07	gi|222423875|dbj|AK317220.1|	Arabidopsis thaliana AT4G37190 mRNA, complete cds, clone: RAFL22-03-N02	--	--	--	--	--	--	--	--	--	--	--	--
CL2030.Contig1_All	1077	269.6	6e-71	gi|242091954|ref|XP_002436467.1|	hypothetical protein SORBIDRAFT_10g003170 [Sorghum bicolor] >gi|241914690|gb|EER87834.1| hypothetical protein SORBIDRAFT_10g003170 [Sorghum bicolor]	93.7	4e-16	gi|42467668|emb|BX821075.1|	Arabidopsis thaliana Full-length cDNA Complete sequence from clone GSLTSIL10ZE05 of Silique of strain col-0 of Arabidopsis thaliana (thale cress)	174	1e-43	sp|Q8VYF7|WHY2_ARATH	Single-stranded DNA-binding protein WHY2, mitochondrial OS=Arabidopsis thaliana GN=WHY2 PE=2 SV=1	--	--	--	--	--	--	--	--
CL10340.Contig1_All	3263	1110.5	0.0	gi|297602949|ref|NP_001053127.2|	Os04g0484800 [Oryza sativa Japonica Group] >gi|255675573|dbj|BAF15041.2| Os04g0484800 [Oryza sativa Japonica Group]	202	2e-48	gi|460259183|gb|GABL01012711.1|	TSA: Camelina sativa comp29452_c0_seq1 transcribed RNA sequence	50.4	6e-06	sp|Q9ZVH4|CUL3A_ARATH	Cullin-3A OS=Arabidopsis thaliana GN=CUL3A PE=1 SV=1	60.5	2e-08	cme:CMN113C	cullin 4; K10609 cullin 4	54.7	1e-06	SPAC17G6.12	---
Unigene24937_All	353	52.8	1e-06	gi|462407827|gb|EMJ13161.1|	hypothetical protein PRUPE_ppa006542mg [Prunus persica]	73.8	1e-10	gi|255570317|ref|XM_002526073.1|	Ricinus communis ubiquitin-protein ligase, putative, mRNA	--	--	--	--	--	--	--	--	--	--	--	--
CL3294.Contig2_All	1183	45.1	1e-13	gi|449439577|ref|XP_004137562.1|	PREDICTED: B3 domain-containing protein Os07g0679700-like [Cucumis sativus]	99.6	6e-18	gi|449524883|ref|XM_004169403.1|	PREDICTED: Cucumis sativus B3 domain-containing protein Os07g0679700-like (LOC101214226), mRNA	84.0	7e-20	sp|O65420|VAL3_ARATH	B3 domain-containing transcription factor VAL3 OS=Arabidopsis thaliana GN=VAL3 PE=4 SV=3	--	--	--	--	--	--	--	--
CL6845.Contig3_All	1388	60.1	1e-07	gi|449506720|ref|XP_004162829.1|	PREDICTED: uncharacterized LOC101212907 [Cucumis sativus]	71.9	2e-09	gi|335320002|gb|GU279915.1|	Populus balsamifera isolate WHR03 haplotype B SET domain-containing protein gene, partial sequence	63.2	4e-10	sp|Q43088|RBCMT_PEA	Ribulose-1,5 bisphosphate carboxylase/oxygenase large subunit N-methyltransferase, chloroplastic OS=Pisum sativum GN=RBCMT PE=1 SV=1	64.7	3e-10	ath:AT1G14030	[ribulose-bisphosphate carboxylase]-lysine N-methyltransferase; K00592 [ribulose-bisphosphate carboxylase]-lysine N-methyltransferase [EC:2.1.1.127]	--	--	--	--
CL1691.Contig2_All	4028	1244.2	0.0	gi|224285155|gb|ACN40305.1|	unknown [Picea sitchensis]	739	0.0	gi|186509872|ref|NM_111590.3|	Arabidopsis thaliana sec24-like transport protein (ERMO2) mRNA, complete cds	69.3	2e-11	sp|P18616|RPB1_ARATH	DNA-directed RNA polymerase II subunit RPB1 OS=Arabidopsis thaliana GN=RPB205 PE=1 SV=3	76.3	4e-13	bdi:100841250	DNA-directed RNA polymerase II subunit RPB1-like; K03006 DNA-directed RNA polymerase II subunit RPB1 [EC:2.7.7.6]	52.8	5e-06	mlr6506	---
CL5648.Contig1_All	7989	4005.7	0.0	gi|8569097|gb|AAF76442.1|AC015445_9	Contains strong similarity to rapamycin associated protein FRAP2 from Homo sapiens gb|U88966 and contains a Phosphatidylinositol kinase PF|00454 domain. EST gb|W43444 comes from this gene [Arabidopsis thaliana]	369	3e-98	gi|115462776|ref|NM_001061523.1|	Oryza sativa Japonica Group Os05g0235300 (Os05g0235300) mRNA, partial cds	54.7	9e-07	sp|Q0WPX9|P4KB2_ARATH	Phosphatidylinositol 4-kinase 2 OS=Arabidopsis thaliana GN=PI4KBETA2 PE=2 SV=1	179	9e-44	osa:4326151	Os01g0106700; K04728 ataxia telangiectasia mutated family protein [EC:2.7.11.1]	59.7	8e-08	SPAC22E12.16c	---
Unigene1572_All	410	--	--	--	--	357	6e-96	gi|46326748|gb|AY486892.1|	Hevea brasiliensis clone mHbCIRa312 microsatellite sequence	--	--	--	--	--	--	--	--	--	--	--	--
Unigene6386_All	978	479.2	4e-134	gi|26451688|dbj|BAC42939.1|	unknown protein [Arabidopsis thaliana]	151	2e-33	gi|194704127|gb|BT041143.1|	Zea mays full-length cDNA clone ZM_BFc0181F03 mRNA, complete cds	48.5	6e-06	sp|Q9M571|PEAMT_SPIOL	Phosphoethanolamine N-methyltransferase OS=Spinacia oleracea GN=PEAMT PE=1 SV=1	49.3	9e-06	zma:542178	TIDP3272, PEAMT; LOC542178; K05929 phosphoethanolamine N-methyltransferase [EC:2.1.1.103]	98.6	1e-20	mll4091	---
Unigene8432_All	1836	55.8	2e-06	gi|470144833|ref|XP_004308052.1|	PREDICTED: glutaminyl-peptide cyclotransferase-like [Fragaria vesca subsp. vesca]	91.7	2e-15	gi|227202639|dbj|AK318678.1|	Arabidopsis thaliana AT4G25720 mRNA, complete cds, clone: RAFL07-93-C21	348	8e-96	sp|Q84WV9|QPCT_ARATH	Glutaminyl-peptide cyclotransferase OS=Arabidopsis thaliana GN=QCT PE=1 SV=1	--	--	--	--	93.2	1e-18	SPy0505	---
Unigene6526_All	689	--	--	--	--	69.9	3e-09	gi|255536900|ref|XM_002509471.1|	Ricinus communis conserved hypothetical protein, mRNA	--	--	--	--	--	--	--	--	--	--	--	--
Unigene41510_All	247	50.8	7e-06	gi|124359291|gb|ABD28426.2|	RNA-directed DNA polymerase (Reverse transcriptase) [Medicago truncatula]	--	--	--	--	--	--	--	--	--	--	--	--	--	--	--	--
CL400.Contig7_All	3472	68.2	1e-09	gi|224144470|ref|XP_002325299.1|	BED finger-nbs resistance protein [Populus trichocarpa] >gi|222862174|gb|EEE99680.1| BED finger-nbs resistance protein [Populus trichocarpa]	69.9	2e-08	gi|224152829|ref|XM_002337240.1|	Populus trichocarpa BED finger-nbs-lrr resistance protein, mRNA	234	3e-61	sp|Q9C8K0|DRL5_ARATH	Probable disease resistance protein At1g51480 OS=Arabidopsis thaliana GN=At1g51480 PE=2 SV=2	73.6	2e-12	aly:ARALYDRAFT_492950	mob1/phocein family protein; K06685 maintenance of ploidy protein MOB1 (MPS1 binder 1)	54.7	1e-06	MA2301_1	---
Unigene9682_All	225	--	--	--	--	58.0	4e-06	gi|42463032|emb|BX824963.1|	Arabidopsis thaliana Full-length cDNA Complete sequence from clone GSLTPGH85ZH10 of Hormone Treated Callus of strain col-0 of Arabidopsis thaliana (thale cress)	--	--	--	--	--	--	--	--	--	--	--	--
CL118.Contig2_All	533	51.2	9e-06	gi|449452937|ref|XP_004144215.1|	PREDICTED: uncharacterized protein LOC101211014 [Cucumis sativus] >gi|449521437|ref|XP_004167736.1| PREDICTED: uncharacterized protein LOC101231839 [Cucumis sativus]	--	--	--	--	--	--	--	--	--	--	--	--	--	--	--	--
CL129.Contig2_All	2684	770.8	0.0	gi|462403728|gb|EMJ09285.1|	hypothetical protein PRUPE_ppa001409mg [Prunus persica]	252	2e-63	gi|189162565|dbj|AP009788.1|	Lotus japonicus genomic DNA, clone: LjT02J13, TM2022, complete sequence	254	2e-67	sp|C0LGQ7|Y4245_ARATH	Probable LRR receptor-like serine/threonine-protein kinase At4g20450 OS=Arabidopsis thaliana GN=At4g20450 PE=2 SV=1	198	4e-50	ath:AT2G13790	SERK4; somatic embryogenesis receptor kinase 4; K13417 somatic embryogenesis receptor kinase 4 [EC:2.7.10.1 2.7.11.1]	72.4	4e-12	ML0017	---
CL5944.Contig3_All	860	52.8	8e-06	gi|356540154|ref|XP_003538555.1|	PREDICTED: putative ribosome biogenesis GTPase RsgA-like [Glycine max]	174	1e-40	gi|255547743|ref|XM_002514883.1|	Ricinus communis GTP binding protein, putative, mRNA	--	--	--	--	44.3	6e-11	ath:AT1G67440	emb1688; Minichromosome maintenance (MCM2/3/5) protein; K06949 ribosome biogenesis GTPase [EC:3.6.1.-]	--	--	--	--
CL10670.Contig2_All	651	57.8	1e-07	gi|449528607|ref|XP_004171295.1|	PREDICTED: LOW QUALITY PROTEIN: putative lipase YOR059C-like, partial [Cucumis sativus]	61.9	8e-07	gi|449462654|ref|XM_004149008.1|	PREDICTED: Cucumis sativus uncharacterized LOC101204733 (LOC101204733), mRNA	--	--	--	--	--	--	--	--	--	--	--	--
CL9.Contig4_All	1693	104.4	5e-69	gi|168017078|ref|XP_001761075.1|	predicted protein [Physcomitrella patens subsp. patens] >gi|162687761|gb|EDQ74142.1| predicted protein [Physcomitrella patens subsp. patens]	81.8	2e-12	gi|357122112|ref|XM_003562712.1|	PREDICTED: Brachypodium distachyon tRNA (guanosine(18)-2'-O)-methyltransferase-like (LOC100820978), mRNA	--	--	--	--	40.0	7e-07	ota:Ot08g01510	SpoU rRNA Methylase family protein (ISS); K03437 RNA methyltransferase, TrmH family	53.9	8e-07	XF1985	---
CL1824.Contig1_All	326	50.4	9e-06	gi|224083091|ref|XP_002306945.1|	predicted protein [Populus trichocarpa] >gi|222856394|gb|EEE93941.1| predicted protein [Populus trichocarpa]	71.9	4e-10	gi|317106587|dbj|AP011961.1|	Jatropha curcas DNA, clone: JHL20J20, complete sequence	--	--	--	--	47.0	7e-06	mtr:MTR_6g069420	Prostaglandin E synthase; K05309 microsomal prostaglandin-E synthase 2 [EC:5.3.99.3]	--	--	--	--
Unigene8256_All	691	52.4	7e-06	gi|302754348|ref|XP_002960598.1|	hypothetical protein SELMODRAFT_437656 [Selaginella moellendorffii] >gi|300171537|gb|EFJ38137.1| hypothetical protein SELMODRAFT_437656 [Selaginella moellendorffii]	--	--	--	--	47.4	8e-06	sp|Q9LK03|PERK2_ARATH	Proline-rich receptor-like protein kinase PERK2 OS=Arabidopsis thaliana GN=PERK2 PE=2 SV=3	51.6	1e-06	rcu:RCOM_1314910	transporter, putative; K14297 nuclear pore complex protein Nup98-Nup96	56.6	4e-08	XF0818	---
CL9002.Contig8_All	2695	28.9	1e-08	gi|224073452|ref|XP_002304097.1|	predicted protein [Populus trichocarpa] >gi|222841529|gb|EEE79076.1| predicted protein [Populus trichocarpa]	--	--	--	--	49.7	9e-06	sp|Q9FIZ3|GSO2_ARATH	LRR receptor-like serine/threonine-protein kinase GSO2 OS=Arabidopsis thaliana GN=GSO2 PE=2 SV=2	52.8	3e-06	sbi:SORBI_06g028760	hypothetical protein; K13420 LRR receptor-like serine/threonine-protein kinase FLS2 [EC:2.7.11.1]	--	--	--	--
Unigene13881_All	337	--	--	--	--	115	3e-23	gi|224111487|ref|XM_002315839.1|	Populus trichocarpa predicted protein, mRNA	--	--	--	--	--	--	--	--	--	--	--	--
CL4956.Contig2_All	1015	330.1	3e-89	gi|470135003|ref|XP_004303321.1|	PREDICTED: signal peptidase complex catalytic subunit SEC11C-like isoform 1 [Fragaria vesca subsp. vesca]	301	7e-79	gi|356555497|ref|XM_003546020.1|	PREDICTED: Glycine max signal peptidase complex catalytic subunit SEC11C-like (LOC100797511), mRNA	--	--	--	--	138	1e-32	cme:CMS130C	probable signal peptidase I; K13280 signal peptidase, endoplasmic reticulum-type [EC:3.4.-.-]	52.8	1e-06	BH2130	---
CL3336.Contig4_All	581	58.9	5e-08	gi|218198623|gb|EEC81050.1|	hypothetical protein OsI_23843 [Oryza sativa Indica Group]	87.7	1e-14	gi|157311788|gb|AC210330.1|	Populus trichocarpa clone POP011-J18, complete sequence	38.5	8e-06	sp|Q9S8M0|LECT_SOLTU	Chitin-binding lectin 1 OS=Solanum tuberosum PE=1 SV=2	48.9	5e-06	zma:100381425	uncharacterized LOC100381425; K14692 solute carrier family 30 (zinc transporter), member 5	--	--	--	--
CL4944.Contig3_All	2340	647.9	0.0	gi|18396298|ref|NP_564278.1|	F-box only protein 6 [Arabidopsis thaliana] >gi|75263270|sp|Q9FZK1.1|FBX6_ARATH RecName: Full=F-box only protein 6 >gi|9802530|gb|AAF99732.1|AC004557_11 F17L21.13 [Arabidopsis thaliana] >gi|95147292|gb|ABF57281.1| At1g27340 [Arabidopsis thaliana] >gi|332192687|gb|AEE30808.1| F-box only protein 6 [Arabidopsis thaliana]	232	1e-57	gi|469609867|gb|KC355793.1|	Arachis hypogaea clone Contig15234 F-box family protein 6 mRNA, partial cds	49.3	1e-05	sp|Q9LUT9|FB150_ARATH	F-box protein At3g17320 OS=Arabidopsis thaliana GN=At3g17320 PE=2 SV=2	58.9	4e-08	smo:SELMODRAFT_443625	hypothetical protein; K13145 integrator complex subunit 8	--	--	--	--
Unigene15926_All	237	58.9	2e-08	gi|255585425|ref|XP_002533407.1|	kinase, putative [Ricinus communis] >gi|223526752|gb|EEF28980.1| kinase, putative [Ricinus communis]	--	--	--	--	--	--	--	--	--	--	--	--	--	--	--	--
CL11670.Contig2_All	217	37.7	9e-12	gi|6561960|emb|CAB62464.1|	putative protein [Arabidopsis thaliana]	224	3e-56	gi|255558647|ref|XM_002520303.1|	Ricinus communis ubiquitin specific protease, putative, mRNA	52.8	2e-13	sp|Q9SCJ9|UBP26_ARATH	Ubiquitin carboxyl-terminal hydrolase 26 OS=Arabidopsis thaliana GN=UBP26 PE=1 SV=3	49.3	2e-11	gmx:100815770	ubiquitin carboxyl-terminal hydrolase 26-like; K11858 ubiquitin carboxyl-terminal hydrolase 48 [EC:3.1.2.15]	--	--	--	--
Unigene16865_All	2290	591.7	1e-167	gi|255568748|ref|XP_002525345.1|	Spotted leaf protein, putative [Ricinus communis] >gi|223535308|gb|EEF36983.1| Spotted leaf protein, putative [Ricinus communis]	67.9	4e-08	gi|460380751|ref|XM_004236070.1|	PREDICTED: Solanum lycopersicum U-box domain-containing protein 19-like (LOC101249811), mRNA	120	4e-27	sp|Q058P4|PUB30_ARATH	U-box domain-containing protein 30 OS=Arabidopsis thaliana GN=PUB30 PE=2 SV=1	100	1e-20	aly:ARALYDRAFT_311885	T27G7.2; K14431 transcription factor TGA	--	--	--	--
CL3592.Contig2_All	1500	351.7	2e-95	gi|125552574|gb|EAY98283.1|	hypothetical protein OsI_20191 [Oryza sativa Indica Group] >gi|222631823|gb|EEE63955.1| hypothetical protein OsJ_18780 [Oryza sativa Japonica Group]	105	1e-19	gi|21404552|gb|AY085842.1|	Arabidopsis thaliana clone 18955 mRNA, complete sequence	307	9e-84	sp|Q8W115|PR1A3_ARATH	PRA1 family protein A3 OS=Arabidopsis thaliana GN=PRA1A3 PE=2 SV=1	--	--	--	--	--	--	--	--
Unigene21853_All	5312	58.9	1e-06	gi|224109560|ref|XP_002315237.1|	predicted protein [Populus trichocarpa] >gi|222864277|gb|EEF01408.1| predicted protein [Populus trichocarpa]	63.9	2e-06	gi|460229758|gb|GABL01037163.1|	TSA: Camelina sativa comp48479_c0_seq1 transcribed RNA sequence	--	--	--	--	--	--	--	--	--	--	--	--
CL1680.Contig2_All	989	342.4	6e-93	gi|388513607|gb|AFK44865.1|	unknown [Lotus japonicus]	262	6e-67	gi|357445240|ref|XM_003592850.1|	Medicago truncatula Ras-related protein RABA2a (MTR_2g005510) mRNA, complete cds	287	6e-78	sp|Q9FK68|RAA1C_ARATH	Ras-related protein RABA1c OS=Arabidopsis thaliana GN=RABA1C PE=1 SV=1	284	2e-76	ath:AT2G33870	ArRABA1h; RAB GTPaselike protein A1H; K07976 Rab family, other	49.7	8e-06	YDL137w	---
CL2116.Contig3_All	1974	60.5	1e-07	gi|255554613|ref|XP_002518345.1|	conserved hypothetical protein [Ricinus communis] >gi|223542565|gb|EEF44105.1| conserved hypothetical protein [Ricinus communis]	67.9	4e-08	gi|160959235|emb|CU232834.1|	Populus EST from severe drought-stressed opposite wood	53.9	3e-07	sp|Q9S784|HA22C_ARATH	HVA22-like protein c OS=Arabidopsis thaliana GN=HVA22C PE=2 SV=1	--	--	--	--	--	--	--	--
CL5225.Contig5_All	1286	397.5	2e-109	gi|145361477|ref|NP_849796.2|	uncharacterized protein [Arabidopsis thaliana] >gi|332194662|gb|AEE32783.1| uncharacterized protein [Arabidopsis thaliana]	67.9	2e-08	gi|225430072|ref|XM_002281746.1|	PREDICTED: Vitis vinifera uncharacterized LOC100259547 (LOC100259547), mRNA	--	--	--	--	--	--	--	--	--	--	--	--
Unigene27993_All	1603	58.2	5e-07	gi|255569674|ref|XP_002525802.1|	conserved hypothetical protein [Ricinus communis] >gi|223534889|gb|EEF36576.1| conserved hypothetical protein [Ricinus communis]	85.7	1e-13	gi|157074238|gb|AC209533.1|	Solanum lycopersicum DNA sequence from clone LE_HBa-140M1 on chromosome 12, complete sequence	--	--	--	--	--	--	--	--	--	--	--	--
Unigene10725_All	1924	398.3	2e-109	gi|255549556|ref|XP_002515830.1|	ubiquitin-protein ligase, putative [Ricinus communis] >gi|223545059|gb|EEF46572.1| ubiquitin-protein ligase, putative [Ricinus communis]	60.0	9e-06	gi|357512574|ref|XM_003626528.1|	Medicago truncatula U-box domain-containing protein (MTR_7g117890) mRNA, complete cds	50.8	3e-06	sp|Q681N2|PUB15_ARATH	U-box domain-containing protein 15 OS=Arabidopsis thaliana GN=PUB15 PE=2 SV=2	67.4	8e-11	vcn:VOLCADRAFT_41528	hypothetical protein; K08332 vacuolar protein 8	--	--	--	--
CL7505.Contig1_All	1772	251.9	2e-65	gi|297815704|ref|XP_002875735.1|	tRNA intron endonuclease [Arabidopsis lyrata subsp. lyrata] >gi|297321573|gb|EFH51994.1| tRNA intron endonuclease [Arabidopsis lyrata subsp. lyrata]	63.9	5e-07	gi|470132483|ref|XM_004302063.1|	PREDICTED: Fragaria vesca subsp. vesca tRNA-splicing endonuclease subunit Sen2-1-like (LOC101298331), mRNA	216	3e-56	sp|Q5Z6B1|SEN2_ORYSJ	Probable tRNA-splicing endonuclease subunit Sen2 OS=Oryza sativa subsp. japonica GN=Os06g0530700 PE=2 SV=1	52.4	2e-06	cme:CMN231C	similar to tRNA intron endonuclease; K15322 tRNA-splicing endonuclease subunit Sen2 [EC:3.1.27.9]	50.4	1e-05	MJ1424	---
CL436.Contig4_All	2406	75.9	3e-12	gi|124359159|gb|ABD28369.2|	Zinc finger, CCCH-type; Sugar transporter superfamily [Medicago truncatula]	232	1e-57	gi|158341696|gb|AC212842.1|	Populus trichocarpa clone POP001-E16, complete sequence	97.1	4e-20	sp|Q5Z5Q3|C3H43_ORYSJ	Zinc finger CCCH domain-containing protein 43 OS=Oryza sativa subsp. japonica GN=Os06g0520600 PE=2 SV=1	92.4	3e-18	vcn:VOLCADRAFT_107956	hypothetical protein; K08852 serine/threonine-protein kinase/endoribonuclease IRE1 [EC:2.7.11.1 3.1.26.-]	--	--	--	--
Unigene18424_All	960	447.6	1e-124	gi|462411809|gb|EMJ16858.1|	hypothetical protein PRUPE_ppa008428mg [Prunus persica]	246	4e-62	gi|470136334|ref|XM_004303902.1|	PREDICTED: Fragaria vesca subsp. vesca choline-phosphate cytidylyltransferase B-like, transcript variant 1 (LOC101308301), mRNA	--	--	--	--	110	3e-24	mtr:MTR_7g074620	Ethanolamine-phosphate cytidylyltransferase; K00967 ethanolamine-phosphate cytidylyltransferase [EC:2.7.7.14]	55.1	2e-07	PH0735	---
Unigene2339_All	620	--	--	--	--	60.0	3e-06	gi|123669538|emb|AM441686.1|	Vitis vinifera contig VV78X102988.6, whole genome shotgun sequence	--	--	--	--	--	--	--	--	--	--	--	--
CL10814.Contig1_All	357	34.7	2e-09	gi|413948003|gb|AFW80652.1|	hypothetical protein ZEAMMB73_050837 [Zea mays]	58.0	6e-06	gi|147845430|emb|AM463115.2|	Vitis vinifera contig VV78X198905.13, whole genome shotgun sequence	--	--	--	--	--	--	--	--	--	--	--	--
Unigene18911_All	362	105.1	3e-22	gi|462396572|gb|EMJ02371.1|	hypothetical protein PRUPE_ppa003481mg [Prunus persica]	61.9	4e-07	gi|470147311|ref|XM_004309211.1|	PREDICTED: Fragaria vesca subsp. vesca pentatricopeptide repeat-containing protein At5g66520-like (LOC101307743), mRNA	84.7	1e-17	sp|Q9LUJ2|PP249_ARATH	Pentatricopeptide repeat-containing protein At3g22690 OS=Arabidopsis thaliana GN=PCMP-H56 PE=2 SV=1	89.4	1e-18	vvi:100250139	structure-specific endonuclease subunit SLX1 homolog 2-like; K15078 structure-specific endonuclease subunit SLX1 [EC:3.6.1.-]	--	--	--	--
Unigene13610_All	235	50.8	7e-06	gi|460415626|ref|XP_004253159.1|	PREDICTED: uncharacterized protein LOC101260918 [Solanum lycopersicum]	58.0	4e-06	gi|460405136|ref|XM_004247985.1|	PREDICTED: Solanum lycopersicum uncharacterized LOC101245993 (LOC101245993), mRNA	57.4	2e-09	sp|Q9LHF1|LRX4_ARATH	Leucine-rich repeat extensin-like protein 4 OS=Arabidopsis thaliana GN=LRX4 PE=1 SV=1	46.6	9e-06	cre:CHLREDRAFT_196073	nuclear pre-mRNA splicing factor, component of splicing factor 3b; K12831 splicing factor 3B subunit 4	47.0	8e-06	Rv1078	---
CL2691.Contig2_All	2439	516.9	6e-145	gi|297606399|ref|NP_001058413.2|	Os06g0688100 [Oryza sativa Japonica Group] >gi|255677342|dbj|BAF20327.2| Os06g0688100 [Oryza sativa Japonica Group]	71.9	3e-09	gi|330250293|gb|CP002685.1|	Arabidopsis thaliana chromosome 2, complete sequence	--	--	--	--	155	2e-37	ota:Ot10g02930	RNA polymerase I transcription factor (ISS); K15216 RNA polymerase I-specific transcription initiation factor RRN3	--	--	--	--
CL9107.Contig2_All	1347	151.0	4e-35	gi|470118496|ref|XP_004295365.1|	PREDICTED: G-type lectin S-receptor-like serine/threonine-protein kinase At4g03230-like [Fragaria vesca subsp. vesca]	79.8	7e-12	gi|359497277|ref|XM_003635423.1|	PREDICTED: Vitis vinifera G-type lectin S-receptor-like serine/threonine-protein kinase At1g11330-like (LOC100852598), mRNA	373	2e-103	sp|Q9SXB5|Y1135_ARATH	G-type lectin S-receptor-like serine/threonine-protein kinase At1g11305 OS=Arabidopsis thaliana GN=At1g11305 PE=2 SV=1	199	1e-50	osa:4337593	Os05g0110900; K00924 [EC:2.7.1.-]	70.5	6e-12	ECU02g0550	---
CL2479.Contig4_All	2301	639.8	0.0	gi|462414440|gb|EMJ19177.1|	hypothetical protein PRUPE_ppa005439mg [Prunus persica]	141	4e-30	gi|460415060|ref|XM_004252831.1|	PREDICTED: Solanum lycopersicum scarecrow-like protein 3-like (LOC101253266), mRNA	183	4e-46	sp|Q9LF53|RGL3_ARATH	DELLA protein RGL3 OS=Arabidopsis thaliana GN=RGL3 PE=1 SV=1	109	2e-23	zma:100191728	D8; DELLA protein DWARF8; K14494 DELLA protein	--	--	--	--
Unigene12244_All	337	--	--	--	--	63.9	1e-07	gi|168176842|gb|AC217586.1|	Populus trichocarpa clone POP025-M11, complete sequence	--	--	--	--	--	--	--	--	--	--	--	--
CL7051.Contig3_All	1046	382.5	6e-105	gi|356568228|ref|XP_003552315.1|	PREDICTED: 60S ribosomal protein L10a-1-like [Glycine max]	303	2e-79	gi|449516180|ref|XM_004165078.1|	PREDICTED: Cucumis sativus 60S ribosomal protein L10a-1-like (LOC101217686), mRNA	280	1e-75	sp|Q9SW75|RL10A_CHLRE	60S ribosomal protein L10a OS=Chlamydomonas reinhardtii GN=RPL10A PE=2 SV=1	321	1e-87	olu:OSTLU_45590	RPL10a; Ribosomal protein L10a, component of cytosolic 80S ribosome and 60S large subunit; K02865 large subunit ribosomal protein L10Ae	58.5	2e-08	aq_1935	---
Unigene10151_All	896	131.3	2e-29	gi|294463612|gb|ADE77334.1|	unknown [Picea sitchensis]	60.0	4e-06	gi|55468707|gb|AC150706.4|	Medicago truncatula clone mth2-132l18, complete sequence	--	--	--	--	--	--	--	--	--	--	--	--
CL799.Contig5_All	791	95.9	7e-19	gi|460395784|ref|XP_004243461.1|	PREDICTED: transcription factor CPC-like [Solanum lycopersicum]	93.7	3e-16	gi|160960914|emb|CU228302.1|	Populus EST from severe drought-stressed leaves	57.0	1e-08	sp|Q9M2Y9|RAX3_ARATH	Transcription factor RAX3 OS=Arabidopsis thaliana GN=RAX3 PE=2 SV=1	62.0	1e-09	bdi:100842335	transcription repressor MYB5-like; K09422 myb proto-oncogene protein, plant	--	--	--	--
CL8439.Contig1_All	1034	425.2	8e-118	gi|449504185|ref|XP_004162277.1|	PREDICTED: long chain acyl-CoA synthetase 6, peroxisomal-like, partial [Cucumis sativus]	208	9e-51	gi|32977250|dbj|AK067232.1|	Oryza sativa Japonica Group cDNA clone:J013095N19, full insert sequence	71.6	7e-13	sp|O24540|4CL_VANPL	4-coumarate--CoA ligase OS=Vanilla planifolia GN=4CL PE=3 SV=1	223	5e-58	osa:4324393	Os01g0681200; K01897 long-chain acyl-CoA synthetase [EC:6.2.1.3]	101	2e-21	Rv2187	---
CL8671.Contig1_All	1551	494.2	2e-138	gi|145329208|ref|NP_001077933.1|	ubiquitin fusion degradation 1 [Arabidopsis thaliana] >gi|222424176|dbj|BAH20047.1| AT2G21270 [Arabidopsis thaliana] >gi|330252060|gb|AEC07154.1| ubiquitin fusion degradation 1 [Arabidopsis thaliana]	248	1e-62	gi|460193414|gb|GABL01066878.1|	TSA: Camelina sativa comp59706_c0_seq2 transcribed RNA sequence	--	--	--	--	197	4e-50	cme:CMK008C	similar to ubiquitin fusion-degradation protein 1; K14016 ubiquitin fusion degradation protein 1	131	4e-30	ECU10g1180	---
CL1468.Contig4_All	2308	893.3	0.0	gi|226496107|ref|NP_001142208.1|	uncharacterized protein LOC100274376 [Zea mays]	823	0.0	gi|297852531|ref|XM_002894101.1|	Arabidopsis lyrata subsp. lyrata signal recognition particle 54 kDa protein 3, mRNA	127	4e-29	sp|O80842|CFTSY_ARATH	Cell division protein FtsY homolog, chloroplastic OS=Arabidopsis thaliana GN=CPFTSY PE=1 SV=2	224	4e-58	osa:4349809	Os11g0153700; K03106 signal recognition particle subunit SRP54	243	8e-64	BH2484	---
Unigene22409_All	744	53.9	3e-06	gi|225464790|ref|XP_002268064.1|	PREDICTED: pentatricopeptide repeat-containing protein At2g26790, mitochondrial [Vitis vinifera]	67.9	1e-08	gi|225464789|ref|XM_002268028.1|	PREDICTED: Vitis vinifera pentatricopeptide repeat-containing protein At2g26790, mitochondrial-like (LOC100243250), mRNA	82.8	2e-16	sp|Q9LQ14|PPR96_ARATH	Pentatricopeptide repeat-containing protein At1g62930, chloroplastic OS=Arabidopsis thaliana GN=At1g62930 PE=2 SV=2	60.5	3e-09	ath:AT5G03560	nucleobase:cation symporter-1, NCS1 family; K03457 nucleobase:cation symporter-1, NCS1 family	--	--	--	--
Unigene4867_All	374	81.3	5e-15	gi|356549371|ref|XP_003543067.1|	PREDICTED: uncharacterized protein LOC100817199 [Glycine max]	91.7	5e-16	gi|356546887|ref|XM_003541805.1|	PREDICTED: Glycine max uncharacterized protein LOC100815598 (LOC100815598), mRNA	--	--	--	--	--	--	--	--	--	--	--	--
CL1091.Contig6_All	233	75.9	2e-13	gi|147860166|emb|CAN78715.1|	hypothetical protein VITISV_030863 [Vitis vinifera]	--	--	--	--	--	--	--	--	--	--	--	--	--	--	--	--
CL6857.Contig2_All	775	326.2	3e-88	gi|388519683|gb|AFK47903.1|	unknown [Lotus japonicus]	264	1e-67	gi|349731156|emb|FQ389364.1|	Vitis vinifera clone SS0AEB20YB07	227	7e-60	sp|P29546|EF1B_WHEAT	Elongation factor 1-beta OS=Triticum aestivum PE=1 SV=2	238	1e-62	bdi:100821681	elongation factor 1-beta-like; K03232 elongation factor 1-beta	135	8e-32	YAL003w	---
Unigene15798_All	1100	83.6	6e-15	gi|294463944|gb|ADE77493.1|	unknown [Picea sitchensis]	60.0	5e-06	gi|470123112|ref|XM_004297533.1|	PREDICTED: Fragaria vesca subsp. vesca COMM domain-containing protein 9-like (LOC101313886), mRNA	56.2	3e-08	sp|Q9ZVC9|FRS3_ARATH	Protein FAR1-RELATED SEQUENCE 3 OS=Arabidopsis thaliana GN=FRS3 PE=2 SV=2	--	--	--	--	--	--	--	--
CL505.Contig1_All	4149	29.3	6e-26	gi|359495085|ref|XP_003634909.1|	PREDICTED: putative disease resistance protein At3g14460-like [Vitis vinifera]	65.9	3e-07	gi|147855081|emb|AM479619.2|	Vitis vinifera contig VV78X147771.4, whole genome shotgun sequence	177	6e-44	sp|Q8W3K0|DRL9_ARATH	Probable disease resistance protein At1g58602 OS=Arabidopsis thaliana GN=At1g58602 PE=2 SV=1	56.6	3e-07	aly:ARALYDRAFT_492950	mob1/phocein family protein; K06685 maintenance of ploidy protein MOB1 (MPS1 binder 1)	57.8	2e-07	RSp0842	---
CL6792.Contig1_All	352	54.7	5e-07	gi|255584745|ref|XP_002533092.1|	conserved hypothetical protein [Ricinus communis] >gi|223527116|gb|EEF29294.1| conserved hypothetical protein [Ricinus communis]	--	--	--	--	--	--	--	--	--	--	--	--	--	--	--	--
Unigene36071_All	223	120.6	7e-27	gi|283131650|dbj|BAI63217.1|	fish bone [Oryza sativa Japonica Group]	58.0	4e-06	gi|460393118|ref|XM_004242111.1|	PREDICTED: Solanum lycopersicum tryptophan aminotransferase-related protein 2-like (LOC101253797), mRNA	83.2	3e-17	sp|P31757|ALLN_ALLCE	Alliin lyase OS=Allium cepa PE=1 SV=2	85.5	2e-17	rcu:RCOM_0962120	nucleotide binding protein, putative (EC:4.4.1.4); K14548 U3 small nucleolar RNA-associated protein 4	--	--	--	--
Unigene8918_All	572	--	--	--	--	67.9	1e-08	gi|255543424|ref|XM_002512729.1|	Ricinus communis aldose 1-epimerase, putative, mRNA	--	--	--	--	--	--	--	--	--	--	--	--
Unigene37983_All	255	52.4	2e-06	gi|470145259|ref|XP_004308259.1|	PREDICTED: G-type lectin S-receptor-like serine/threonine-protein kinase B120-like [Fragaria vesca subsp. vesca]	--	--	--	--	--	--	--	--	--	--	--	--	--	--	--	--
CL4592.Contig2_All	531	210.3	1e-53	gi|115461102|ref|NP_001054151.1|	Os04g0661800 [Oryza sativa Japonica Group] >gi|32489035|emb|CAE04832.1| OSJNBa0084K01.4 [Oryza sativa Japonica Group] >gi|113565722|dbj|BAF16065.1| Os04g0661800 [Oryza sativa Japonica Group] >gi|116310047|emb|CAH67070.1| H0112G12.15 [Oryza sativa Indica Group]	83.8	2e-13	gi|37591125|dbj|AP006535.1|	Lotus japonicus genomic DNA, chromosome 2, clone: LjT02D13, TM0546	218	2e-57	sp|Q9LZD7|MED7B_ARATH	Mediator of RNA polymerase II transcription subunit 7b OS=Arabidopsis thaliana GN=MED7B PE=1 SV=1	196	2e-50	zma:100282247	cofactor required for Sp1 transcriptional activation subunit 9; K15148 mediator of RNA polymerase II transcription subunit 7	--	--	--	--
CL4880.Contig1_All	1490	71.6	4e-11	gi|147833692|emb|CAN64331.1|	hypothetical protein VITISV_014667 [Vitis vinifera]	204	2e-49	gi|332189094|gb|CP002684.1|	Arabidopsis thaliana chromosome 1, complete sequence	446	2e-125	sp|Q6K4V3|C3H15_ORYSJ	Zinc finger CCCH domain-containing protein 15 OS=Oryza sativa subsp. japonica GN=Os02g0301000 PE=2 SV=1	51.6	3e-06	ath:AT2G23780	ubiquitin-protein ligase RNF5; K10666 E3 ubiquitin-protein ligase RNF5 [EC:6.3.2.19]	70.9	6e-12	ECU06g1060	---
Unigene2563_All	232	--	--	--	--	58.0	4e-06	gi|356500081|ref|XM_003518815.1|	PREDICTED: Glycine max uncharacterized protein LOC100807834 (LOC100807834), mRNA	--	--	--	--	--	--	--	--	--	--	--	--
Unigene23946_All	1119	339.7	5e-92	gi|224088420|ref|XP_002308448.1|	predicted protein [Populus trichocarpa] >gi|222854424|gb|EEE91971.1| predicted protein [Populus trichocarpa]	71.9	1e-09	gi|470139809|ref|XM_004305591.1|	PREDICTED: Fragaria vesca subsp. vesca momilactone A synthase-like (LOC101294873), mRNA	94.7	8e-20	sp|Q949M3|FABG3_BRANA	3-oxoacyl-[acyl-carrier-protein] reductase 3, chloroplastic OS=Brassica napus GN=bkr3 PE=2 SV=1	104	3e-22	aly:ARALYDRAFT_490068	short-chain dehydrogenase/reductase family protein; K11147 dehydrogenase/reductase SDR family member 4 [EC:1.1.-.-]	122	9e-28	lin1921	---
Unigene12818_All	687	126.3	4e-28	gi|297836446|ref|XP_002886105.1|	hypothetical protein ARALYDRAFT_480605 [Arabidopsis lyrata subsp. lyrata] >gi|297331945|gb|EFH62364.1| hypothetical protein ARALYDRAFT_480605 [Arabidopsis lyrata subsp. lyrata]	105	6e-20	gi|470107455|ref|XM_004290013.1|	PREDICTED: Fragaria vesca subsp. vesca probable serine/threonine-protein kinase Cx32, chloroplastic-like (LOC101300299), mRNA	58.2	4e-09	sp|Q9LTC0|Y5707_ARATH	Probable receptor-like protein kinase At5g47070 OS=Arabidopsis thaliana GN=At5g47070 PE=1 SV=1	48.5	9e-06	vvi:100247683	somatic embryogenesis receptor kinase-like; K13418 somatic embryogenesis receptor kinase 1 [EC:2.7.10.1 2.7.11.1]	--	--	--	--
Unigene18595_All	445	78.6	3e-14	gi|470146969|ref|XP_004309090.1|	PREDICTED: uncharacterized protein LOC101300973 [Fragaria vesca subsp. vesca]	109	2e-21	gi|255548138|ref|XM_002515080.1|	Ricinus communis hypothetical protein, mRNA	--	--	--	--	--	--	--	--	--	--	--	--
Unigene11305_All	1184	113.2	8e-24	gi|297794023|ref|XP_002864896.1|	beta-ureidopropionase [Arabidopsis lyrata subsp. lyrata] >gi|297310731|gb|EFH41155.1| beta-ureidopropionase [Arabidopsis lyrata subsp. lyrata]	89.7	6e-15	gi|145359639|ref|NM_125833.4|	Arabidopsis thaliana beta-ureidopropionase (BETA-UP) mRNA, complete cds	--	--	--	--	149	1e-36	cre:CHLREDRAFT_157234	beta-ureidopropionase (EC:3.5.1.6); K01431 beta-ureidopropionase [EC:3.5.1.6]	--	--	--	--
Unigene34787_All	222	89.0	2e-17	gi|147809827|emb|CAN73765.1|	hypothetical protein VITISV_035279 [Vitis vinifera]	105	2e-20	gi|317106743|dbj|AP011974.1|	Jatropha curcas DNA, clone: JHS03A10, complete sequence	58.2	1e-09	sp|P10978|POLX_TOBAC	Retrovirus-related Pol polyprotein from transposon TNT 1-94 OS=Nicotiana tabacum PE=2 SV=1	50.1	8e-07	osa:4349826	Os11g0157000; K12619 5'-3' exoribonuclease 2 [EC:3.1.13.-]	--	--	--	--
CL7394.Contig2_All	2124	66.6	1e-09	gi|470115996|ref|XP_004294174.1|	PREDICTED: protein SRG1-like [Fragaria vesca subsp. vesca]	65.9	2e-07	gi|358348765|ref|XM_003638366.1|	Medicago truncatula SRG1-like protein (MTR_130s0032) mRNA, complete cds	155	7e-38	sp|Q0JH50|GAOX2_ORYSJ	Gibberellin 20 oxidase 2 OS=Oryza sativa subsp. japonica GN=20ox2 PE=1 SV=1	159	1e-38	vvi:100265167	gibberellin 3-beta-dioxygenase 1-like; K04124 gibberellin 3-beta-dioxygenase [EC:1.14.11.15]	57.8	7e-08	RSp1529	---
CL910.Contig12_All	2138	22.3	2e-57	gi|302756333|ref|XP_002961590.1|	hypothetical protein SELMODRAFT_35951 [Selaginella moellendorffii] >gi|300170249|gb|EFJ36850.1| hypothetical protein SELMODRAFT_35951 [Selaginella moellendorffii]	87.7	4e-14	gi|330250293|gb|CP002685.1|	Arabidopsis thaliana chromosome 2, complete sequence	--	--	--	--	164	5e-47	mtr:MTR_4g023500	tRNA 2'-phosphotransferase; K10669 2'-phosphotransferase [EC:2.7.1.160]	55.8	3e-07	FN1102	---
CL4297.Contig30_All	2816	59.3	4e-07	gi|42570877|ref|NP_973512.1|	SPT2 chromatin protein [Arabidopsis thaliana] >gi|330252249|gb|AEC07343.1| SPT2 chromatin protein [Arabidopsis thaliana]	65.9	2e-07	gi|147856842|emb|AM466762.2|	Vitis vinifera contig VV78X208640.4, whole genome shotgun sequence	--	--	--	--	51.6	7e-06	vvi:100253216	two-component response regulator ARR9-like; K14492 two-component response regulator ARR-A family	--	--	--	--
CL2814.Contig11_All	2929	58.5	7e-07	gi|297791891|ref|XP_002863830.1|	hypothetical protein ARALYDRAFT_494835 [Arabidopsis lyrata subsp. lyrata] >gi|297309665|gb|EFH40089.1| hypothetical protein ARALYDRAFT_494835 [Arabidopsis lyrata subsp. lyrata]	65.9	2e-07	gi|51036704|gb|AC122168.14|	Medicago truncatula clone mth2-4o4, complete sequence	--	--	--	--	309	1e-83	gmx:100797783	heparan-alpha-glucosaminide N-acetyltransferase-like; K10532 heparan-alpha-glucosaminide N-acetyltransferase [EC:2.3.1.78]	56.6	2e-07	DR1602	---
CL11438.Contig2_All	1023	209.1	9e-53	gi|302811611|ref|XP_002987494.1|	hypothetical protein SELMODRAFT_48536 [Selaginella moellendorffii] >gi|302822285|ref|XP_002992801.1| hypothetical protein SELMODRAFT_48535 [Selaginella moellendorffii] >gi|300139349|gb|EFJ06091.1| hypothetical protein SELMODRAFT_48535 [Selaginella moellendorffii] >gi|300144648|gb|EFJ11330.1| hypothetical protein SELMODRAFT_48536 [Selaginella moellendorffii]	137	3e-29	gi|460370251|ref|XM_004230920.1|	PREDICTED: Solanum lycopersicum probable ribosome-binding factor A, chloroplastic-like (LOC101268810), mRNA	284	5e-77	sp|O65693|RBFA_ARATH	Probable ribosome-binding factor A, chloroplastic OS=Arabidopsis thaliana GN=At4g34730 PE=2 SV=2	233	4e-61	osa:4340049	Os06g0137600; K02834 ribosome-binding factor A	55.5	1e-07	SP0557	---
Unigene35766_All	307	--	--	--	--	65.9	2e-08	gi|443908681|gb|KC123211.1|	Nicolaia elatior clone COCCCO1004B09.b microsatellite sequence	--	--	--	--	--	--	--	--	--	--	--	--
Unigene28972_All	242	51.2	5e-06	gi|356529593|ref|XP_003533374.1|	PREDICTED: uncharacterized protein LOC100812827 [Glycine max]	--	--	--	--	--	--	--	--	--	--	--	--	--	--	--	--
CL4978.Contig2_All	202	50.8	7e-06	gi|10140673|gb|AAG13508.1|AC068924_13	putative gag-pol polyprotein [Oryza sativa Japonica Group]	--	--	--	--	--	--	--	--	--	--	--	--	--	--	--	--
Unigene1014_All	308	--	--	--	--	555	1e-156	gi|46326617|gb|AY486761.1|	Hevea brasiliensis clone gHbCIRTAs2559 microsatellite sequence	--	--	--	--	--	--	--	--	--	--	--	--
Unigene25389_All	1131	53.5	7e-06	gi|441480335|gb|AGC38246.1|	photosystem I P700 chlorophyll a apoprotein A1 (chloroplast) [Cryptochloa strictiflora]	67.9	2e-08	gi|386268344|gb|JQ809470.1|	Francoa sonchifolia plastid, complete genome	53.5	2e-07	sp|P58311|PSAA_WHEAT	Photosystem I P700 chlorophyll a apoprotein A1 OS=Triticum aestivum GN=psaA PE=3 SV=1	50.4	5e-06	cme:CMV135C	P700 apoprotein subunit Ia; K02689 photosystem I P700 chlorophyll a apoprotein A1	--	--	--	--
Unigene11476_All	1073	81.3	3e-14	gi|15240080|ref|NP_199218.1|	mate efflux domain-containing protein [Arabidopsis thaliana] >gi|332007669|gb|AED95052.1| mate efflux domain-containing protein [Arabidopsis thaliana]	61.9	1e-06	gi|470144788|ref|XM_004307982.1|	PREDICTED: Fragaria vesca subsp. vesca protein TRANSPARENT TESTA 12-like (LOC101301249), mRNA	60.1	2e-09	sp|Q9LUH2|ALF5_ARATH	MATE efflux family protein ALF5 OS=Arabidopsis thaliana GN=ALF5 PE=2 SV=1	100	3e-21	vvi:100246512	protein TRANSPARENT TESTA 12-like; K03327 multidrug resistance protein, MATE family	--	--	--	--
CL149.Contig4_All	1472	357.1	4e-97	gi|242041797|ref|XP_002468293.1|	hypothetical protein SORBIDRAFT_01g043120 [Sorghum bicolor] >gi|241922147|gb|EER95291.1| hypothetical protein SORBIDRAFT_01g043120 [Sorghum bicolor]	107	3e-20	gi|460247488|gb|GABL01022321.1|	TSA: Camelina sativa comp38988_c0_seq1 transcribed RNA sequence	68.9	7e-12	sp|Q9LRT1|Y3804_ARATH	Probably inactive leucine-rich repeat receptor-like protein kinase At3g28040 OS=Arabidopsis thaliana GN=At3g28040 PE=2 SV=1	55.8	2e-07	ath:AT5G25930	Protein kinase family protein with leucine-rich repeat domain; K00924 [EC:2.7.1.-]	58.5	3e-08	lin0352_1	---
Unigene27160_All	409	60.5	9e-09	gi|301118456|ref|XP_002906956.1|	conserved hypothetical protein [Phytophthora infestans T30-4] >gi|262108305|gb|EEY66357.1| conserved hypothetical protein [Phytophthora infestans T30-4]	--	--	--	--	--	--	--	--	--	--	--	--	--	--	--	--
Unigene13522_All	2848	855.1	0.0	gi|460385894|ref|XP_004238635.1|	PREDICTED: protein FAR1-RELATED SEQUENCE 5-like [Solanum lycopersicum]	278	3e-71	gi|470105294|ref|XM_004288973.1|	PREDICTED: Fragaria vesca subsp. vesca protein FAR1-RELATED SEQUENCE 5-like (LOC101300763), mRNA	252	9e-67	sp|Q5UBY2|FRS1_ARATH	Protein FAR1-RELATED SEQUENCE 1 OS=Arabidopsis thaliana GN=FRS1 PE=1 SV=1	--	--	--	--	--	--	--	--
CL5305.Contig2_All	1933	447.6	3e-124	gi|356511786|ref|XP_003524604.1|	PREDICTED: putative G3BP-like protein-like [Glycine max]	60.0	9e-06	gi|349715216|emb|FQ380518.1|	Vitis vinifera clone SS0ACG53YF23	49.3	8e-06	sp|P10979|GRPA_MAIZE	Glycine-rich RNA-binding, abscisic acid-inducible protein OS=Zea mays GN=RAB15 PE=1 SV=1	52.8	2e-06	bdi:100831046	uncharacterized LOC100831046; K12741 heterogeneous nuclear ribonucleoprotein A1/A3	54.7	6e-07	SPAC140.02	---
CL8414.Contig4_All	1834	265.8	1e-69	gi|242036301|ref|XP_002465545.1|	hypothetical protein SORBIDRAFT_01g040880 [Sorghum bicolor] >gi|241919399|gb|EER92543.1| hypothetical protein SORBIDRAFT_01g040880 [Sorghum bicolor]	67.9	4e-08	gi|460191971|gb|GABL01068109.1|	TSA: Camelina sativa comp60022_c0_seq1 transcribed RNA sequence	448	6e-126	sp|Q9C801|MOS2_ARATH	Protein MOS2 OS=Arabidopsis thaliana GN=MOS2 PE=2 SV=1	55.8	2e-07	gmx:100785931	DNA/RNA-binding protein KIN17-like; K13102 DNA/RNA-binding protein KIN17	--	--	--	--
CL11340.Contig1_All	729	251.5	9e-66	gi|297598804|ref|NP_001046255.2|	Os02g0207900 [Oryza sativa Japonica Group] >gi|255670705|dbj|BAF08169.2| Os02g0207900, partial [Oryza sativa Japonica Group]	67.9	1e-08	gi|145336674|ref|NM_104154.3|	Arabidopsis thaliana lysophospholipase 2 (LysoPL2) mRNA, complete cds	--	--	--	--	--	--	--	--	50.4	3e-06	AF1753	---
CL9295.Contig2_All	1976	490.7	3e-137	gi|115476228|ref|NP_001061710.1|	Os08g0386800 [Oryza sativa Japonica Group] >gi|113623679|dbj|BAF23624.1| Os08g0386800 [Oryza sativa Japonica Group]	99.6	1e-17	gi|356509304|ref|XM_003523343.1|	PREDICTED: Glycine max mitochondrial carrier protein MTM1-like (LOC100778501), mRNA	65.1	1e-10	sp|Q9FHX2|MFL1_ARATH	Protein MITOFERRINLIKE 1, chloroplastic OS=Arabidopsis thaliana GN=MFL1 PE=2 SV=1	182	2e-45	olu:OSTLU_28374	MC family transporter; K15119 solute carrier family 25, member 39/40	--	--	--	--
CL10064.Contig1_All	1568	418.7	1e-115	gi|357123038|ref|XP_003563220.1|	PREDICTED: transmembrane protein 53-like [Brachypodium distachyon]	87.7	3e-14	gi|332640072|gb|CP002686.1|	Arabidopsis thaliana chromosome 3, complete sequence	--	--	--	--	--	--	--	--	--	--	--	--
Unigene4780_All	324	50.4	9e-06	gi|462421358|gb|EMJ25621.1|	hypothetical protein PRUPE_ppa021254mg, partial [Prunus persica]	--	--	--	--	48.9	7e-07	sp|Q9LK03|PERK2_ARATH	Proline-rich receptor-like protein kinase PERK2 OS=Arabidopsis thaliana GN=PERK2 PE=2 SV=3	47.8	4e-06	osa:4346379	Os09g0106700; K09422 myb proto-oncogene protein, plant	--	--	--	--
Unigene933_All	322	--	--	--	--	63.9	9e-08	gi|147855543|emb|AM479734.2|	Vitis vinifera contig VV78X166052.2, whole genome shotgun sequence	--	--	--	--	--	--	--	--	--	--	--	--
CL7792.Contig1_All	3755	157.5	1e-36	gi|168065132|ref|XP_001784509.1|	predicted protein [Physcomitrella patens subsp. patens] >gi|162663937|gb|EDQ50676.1| predicted protein [Physcomitrella patens subsp. patens]	63.9	1e-06	gi|449532415|ref|XM_004173129.1|	PREDICTED: Cucumis sativus integrator complex subunit 7-like (LOC101226475), mRNA	--	--	--	--	338	5e-92	mtr:MTR_4g078330	Integrator complex subunit; K13144 integrator complex subunit 7	--	--	--	--
Unigene34687_All	532	119.8	2e-26	gi|356508740|ref|XP_003523112.1|	PREDICTED: serine/threonine-protein kinase AFC2-like isoform 2 [Glycine max]	81.8	7e-13	gi|403044469|ref|NM_001255351.2|	Glycine max serine/threonine-protein kinase AFC2-like (LOC100804452), mRNA	51.6	3e-07	sp|P51568|AFC3_ARATH	Serine/threonine-protein kinase AFC3 OS=Arabidopsis thaliana GN=AFC3 PE=2 SV=2	49.7	3e-06	osa:4326374	Os01g0590900; K00924 [EC:2.7.1.-]	--	--	--	--
CL157.Contig7_All	886	211.8	1e-53	gi|460376872|ref|XP_004234220.1|	PREDICTED: glutaminyl-peptide cyclotransferase-like [Solanum lycopersicum]	89.7	5e-15	gi|227202639|dbj|AK318678.1|	Arabidopsis thaliana AT4G25720 mRNA, complete cds, clone: RAFL07-93-C21	216	1e-56	sp|Q84WV9|QPCT_ARATH	Glutaminyl-peptide cyclotransferase OS=Arabidopsis thaliana GN=QCT PE=1 SV=1	--	--	--	--	51.6	2e-06	SPy0505	---
CL11075.Contig1_All	405	120.2	1e-26	gi|470121290|ref|XP_004296709.1|	PREDICTED: ras-related protein RABA5e-like [Fragaria vesca subsp. vesca]	60.0	2e-06	gi|293331630|ref|NM_001174329.1|	Zea mays uncharacterized LOC100381498 (LOC100381498), mRNA >gi|223944060|gb|BT061417.1| Zea mays full-length cDNA clone ZM_BFb0144C16 mRNA, complete cds	99.8	5e-22	sp|Q01111|YPT3_NICPL	Ras-related protein YPT3 OS=Nicotiana plumbaginifolia GN=YPT3 PE=2 SV=1	99.8	1e-21	osa:4339623	Os05g0564400; K07976 Rab family, other	49.7	1e-06	SPAC16.01	---
CL11715.Contig1_All	2675	572.4	1e-161	gi|470143668|ref|XP_004307493.1|	PREDICTED: telomere repeat-binding protein 4-like [Fragaria vesca subsp. vesca]	196	8e-47	gi|356539861|ref|XM_003538364.1|	PREDICTED: Glycine max telomere repeat-binding protein 4-like (LOC100814318), mRNA	234	1e-61	sp|Q9M347|TRP6_ARATH	Telomere repeat-binding protein 6 OS=Arabidopsis thaliana GN=TRP6 PE=1 SV=1	--	--	--	--	--	--	--	--
CL11128.Contig3_All	1952	546.2	7e-154	gi|307103704|gb|EFN51962.1|	hypothetical protein CHLNCDRAFT_56349 [Chlorella variabilis]	214	3e-52	gi|460193268|gb|GABL01067018.1|	TSA: Camelina sativa comp59750_c0_seq2 transcribed RNA sequence	118	1e-26	sp|P51348|SYH_PORPU	Histidine--tRNA ligase, chloroplastic OS=Porphyra purpurea GN=hisS PE=3 SV=1	144	7e-34	vvi:100241489	histidyl-tRNA synthetase-like; K01892 histidyl-tRNA synthetase [EC:6.1.1.21]	156	1e-37	AGc1210	---
Unigene2950_All	899	67.4	3e-10	gi|462404105|gb|EMJ09662.1|	hypothetical protein PRUPE_ppa003943mg [Prunus persica]	83.8	3e-13	gi|302334774|gb|GU984045.1|	Fagopyrum tataricum Na+/H+ antiporter protein mRNA, complete cds	55.8	3e-08	sp|Q8S397|NHX4_ARATH	Sodium/hydrogen exchanger 4 OS=Arabidopsis thaliana GN=NHX4 PE=2 SV=2	83.2	5e-16	mtr:MTR_1g082450	Sodium/hydrogen exchanger; K14724 solute carrier family 9 (sodium/hydrogen exchanger), member 8	--	--	--	--
Unigene4381_All	1751	65.1	4e-09	gi|149212746|gb|AAQ57648.2|	WRKY 11 [Theobroma cacao]	85.7	1e-13	gi|150261169|gb|EF640257.1|	Theobroma simiarum voucher Whitlock 321 (GH) WRKY11 (WRKY11) gene, partial cds	79.3	6e-15	sp|Q9FFS3|WRK24_ARATH	Probable WRKY transcription factor 24 OS=Arabidopsis thaliana GN=WRKY24 PE=2 SV=1	64.7	5e-10	aly:ARALYDRAFT_492514	WRKY29; WRKY DNA-binding protein 29; K13426 WRKY transcription factor 29	--	--	--	--
CL823.Contig3_All	1943	481.9	1e-134	gi|357512483|ref|XP_003626530.1|	G-box binding factor [Medicago truncatula] >gi|355501545|gb|AES82748.1| G-box binding factor [Medicago truncatula]	121	3e-24	gi|155369352|gb|AC208094.1|	Populus trichocarpa clone JGIACSB09-L10, complete sequence	49.3	8e-06	sp|Q9FGX2|BZIP1_ARATH	Basic leucine zipper 1 OS=Arabidopsis thaliana GN=BZIP1 PE=1 SV=1	174	5e-43	zma:100193697	pco120282(609); LOC100193697; K09060 plant G-box-binding factor	--	--	--	--
Unigene100_All	1938	501.9	1e-140	gi|242075464|ref|XP_002447668.1|	hypothetical protein SORBIDRAFT_06g012040 [Sorghum bicolor] >gi|241938851|gb|EES11996.1| hypothetical protein SORBIDRAFT_06g012040 [Sorghum bicolor]	67.9	4e-08	gi|334183716|ref|NM_105413.3|	Arabidopsis thaliana Minichromosome maintenance (MCM2/3/5) family protein (AT1G67460) mRNA, complete cds	--	--	--	--	477	3e-134	osa:4335637	Os04g0381600; K06949 ribosome biogenesis GTPase [EC:3.6.1.-]	96.3	2e-19	YPO0365	---
Unigene30066_All	272	52.0	3e-06	gi|462410439|gb|EMJ15773.1|	hypothetical protein PRUPE_ppa019917mg [Prunus persica]	69.9	1e-09	gi|255583176|ref|XM_002532308.1|	Ricinus communis conserved hypothetical protein, mRNA	--	--	--	--	--	--	--	--	--	--	--	--
CL693.Contig1_All	2667	57.8	1e-06	gi|357513179|ref|XP_003626878.1|	Asparaginyl-tRNA synthetase [Medicago truncatula] >gi|355520900|gb|AET01354.1| Asparaginyl-tRNA synthetase [Medicago truncatula]	61.9	3e-06	gi|297793178|ref|XM_002864428.1|	Arabidopsis lyrata subsp. lyrata EMB2755, mRNA	249	7e-66	sp|O48593|SYNO_ARATH	Asparagine--tRNA ligase, chloroplastic/mitochondrial OS=Arabidopsis thaliana GN=SYNO PE=2 SV=3	258	3e-68	pop:POPTR_1082004	asparaginyl-tRNA synthetase (EC:6.1.1.22); K01893 asparaginyl-tRNA synthetase [EC:6.1.1.22]	135	4e-31	MPN252	---
CL9425.Contig4_All	1726	469.9	6e-131	gi|294463995|gb|ADE77518.1|	unknown [Picea sitchensis]	117	4e-23	gi|224030858|gb|BT067608.1|	Zea mays full-length cDNA clone ZM_BFc0097J16 mRNA, complete cds	--	--	--	--	113	1e-24	vcn:VOLCADRAFT_119936	arpC2; actin-related protein ArpC2; K05758 actin related protein 2/3 complex, subunit 2	--	--	--	--
CL527.Contig1_All	1283	63.9	6e-09	gi|356536773|ref|XP_003536909.1|	PREDICTED: protein TIME FOR COFFEE-like [Glycine max]	107	3e-20	gi|224066500|ref|XM_002302075.1|	Populus trichocarpa predicted protein, mRNA	94.0	2e-19	sp|Q94KE2|TIC_ARATH	Protein TIME FOR COFFEE OS=Arabidopsis thaliana GN=TIC PE=1 SV=2	--	--	--	--	--	--	--	--
Unigene25289_All	346	39.3	8e-10	gi|147853311|emb|CAN78540.1|	hypothetical protein VITISV_025505 [Vitis vinifera]	58.0	6e-06	gi|357512292|ref|XM_003626387.1|	Medicago truncatula Auxin-induced protein PCNT115 (MTR_7g114970) mRNA, complete cds	42.0	1e-06	sp|Q0JE32|AKR1_ORYSJ	Probable aldo-keto reductase 1 OS=Oryza sativa subsp. japonica GN=Os04g0337500 PE=2 SV=1	--	--	--	--	43.5	9e-08	PA2535	---
Unigene3589_All	249	--	--	--	--	61.9	3e-07	gi|255543127|ref|XM_002512581.1|	Ricinus communis nucleic acid binding protein, putative, mRNA	--	--	--	--	--	--	--	--	--	--	--	--
CL5316.Contig2_All	1662	55.1	4e-06	gi|148595726|emb|CAM12542.1|	YA4 [Antirrhinum majus]	95.6	1e-16	gi|332640072|gb|CP002686.1|	Arabidopsis thaliana chromosome 3, complete sequence	50.8	2e-06	sp|Q8LFU0|NFYAA_ARATH	Nuclear transcription factor Y subunit A-10 OS=Arabidopsis thaliana GN=NFYA10 PE=2 SV=2	81.3	4e-15	bdi:100842793	nuclear transcription factor Y subunit A-6-like; K08064 nuclear transcription factor Y, alpha	--	--	--	--
Unigene28414_All	1306	336.3	7e-91	gi|147845493|emb|CAN82727.1|	hypothetical protein VITISV_040324 [Vitis vinifera]	65.9	1e-07	gi|449501856|ref|XM_004161429.1|	PREDICTED: Cucumis sativus uncharacterized LOC101224471 (LOC101224471), mRNA	--	--	--	--	--	--	--	--	--	--	--	--
CL6482.Contig2_All	699	162.2	7e-39	gi|388506686|gb|AFK41409.1|	unknown [Medicago truncatula]	107	2e-20	gi|357441102|ref|XM_003590781.1|	Medicago truncatula Harpin binding protein (MTR_1g075660) mRNA, complete cds	156	1e-38	sp|Q9LW57|PAP6_ARATH	Probable plastid-lipid-associated protein 6, chloroplastic OS=Arabidopsis thaliana GN=PAP6 PE=1 SV=1	--	--	--	--	--	--	--	--
Unigene34516_All	335	64.7	5e-10	gi|293333304|ref|NP_001168171.1|	uncharacterized protein LOC100381924 [Zea mays]	79.8	2e-12	gi|460399266|ref|XM_004245115.1|	PREDICTED: Solanum lycopersicum nuclear pore complex protein Nup85-like (LOC101253512), mRNA	73.6	3e-14	sp|Q8RXH2|NUP85_ARATH	Nuclear pore complex protein Nup85 OS=Arabidopsis thaliana GN=NUP85 PE=2 SV=1	63.5	7e-11	bdi:100830016	nuclear pore complex protein Nup85-like; K14304 nuclear pore complex protein Nup85	--	--	--	--
Unigene19403_All	341	64.7	5e-10	gi|242095376|ref|XP_002438178.1|	hypothetical protein SORBIDRAFT_10g009170 [Sorghum bicolor] >gi|241916401|gb|EER89545.1| hypothetical protein SORBIDRAFT_10g009170 [Sorghum bicolor]	--	--	--	--	49.7	4e-07	sp|G1JSL4|PXG1_AVESA	Peroxygenase 1 OS=Avena sativa PE=1 SV=1	--	--	--	--	--	--	--	--
CL4305.Contig2_All	1562	350.5	4e-95	gi|168013787|ref|XP_001759449.1|	predicted protein [Physcomitrella patens subsp. patens] >gi|162689379|gb|EDQ75751.1| predicted protein [Physcomitrella patens subsp. patens]	61.9	2e-06	gi|242375255|emb|FP101374.1|	Phyllostachys edulis cDNA clone: bphylf025a07, full insert sequence	--	--	--	--	120	6e-27	ota:Ot13g02970	heat shock protein HslU (ISS); K03667 ATP-dependent HslUV protease ATP-binding subunit HslU	--	--	--	--
CL4570.Contig2_All	1814	526.6	5e-148	gi|226502694|ref|NP_001144996.1|	uncharacterized protein LOC100278156 [Zea mays]	63.9	6e-07	gi|332002898|gb|CP002688.1|	Arabidopsis thaliana chromosome 5, complete sequence	--	--	--	--	50.8	7e-06	bdi:100828458	choline transporter-like protein 2-like; K15377 solute carrier family 44 (choline transporter-like protein), member 2/4/5	--	--	--	--
Unigene17357_All	278	113.2	1e-24	gi|470123819|ref|XP_004297918.1|	PREDICTED: uncharacterized mitochondrial protein AtMg00810-like [Fragaria vesca subsp. vesca]	--	--	--	--	48.5	9e-07	sp|P93290|M240_ARATH	Uncharacterized mitochondrial protein AtMg00240 OS=Arabidopsis thaliana GN=AtMg00240 PE=4 SV=1	47.0	7e-06	gmx:100788458	serine/threonine-protein kinase ATM-like; K04728 ataxia telangiectasia mutated family protein [EC:2.7.11.1]	--	--	--	--
CL9129.Contig2_All	2026	756.5	0.0	gi|402749273|gb|AFQ95412.1|	4-hydroxy-3-methylbut-2-enyl diphosphate reductase [Salvia miltiorrhiza]	573	1e-160	gi|356545300|ref|XM_003541034.1|	PREDICTED: Glycine max 4-hydroxy-3-methylbut-2-enyl diphosphate reductase-like (LOC100818067), mRNA	744	0.0	sp|Q6AVG6|ISPH_ORYSJ	4-hydroxy-3-methylbut-2-enyl diphosphate reductase, chloroplastic OS=Oryza sativa subsp. japonica GN=ISPH PE=2 SV=1	449	8e-126	cre:CHLREDRAFT_59822	IDS1; 4-hydroxy-3-methylbut-2-enyl diphosphate reductase (EC:1.17.1.2); K03527 4-hydroxy-3-methylbut-2-enyl diphosphate reductase [EC:1.17.1.2]	95.9	2e-19	YPO0477	---
CL2756.Contig3_All	1792	63.9	1e-08	gi|357110814|ref|XP_003557211.1|	PREDICTED: carboxypeptidase D-like [Brachypodium distachyon]	167	5e-38	gi|460216113|gb|GABL01047847.1|	TSA: Camelina sativa comp53495_c0_seq3 transcribed RNA sequence	--	--	--	--	309	1e-83	gmx:100779927	carboxypeptidase D-like; K07752 carboxypeptidase D [EC:3.4.17.22]	--	--	--	--
CL5978.Contig2_All	1091	77.8	3e-13	gi|224081142|ref|XP_002306308.1|	predicted protein [Populus trichocarpa] >gi|222855757|gb|EEE93304.1| predicted protein [Populus trichocarpa]	65.9	8e-08	gi|449483274|ref|XM_004156494.1|	PREDICTED: Cucumis sativus uncharacterized LOC101221126 (LOC101221126), mRNA	--	--	--	--	--	--	--	--	--	--	--	--
CL7383.Contig2_All	973	150.6	3e-35	gi|2191197|gb|AAB61082.1|	contains similarity to Synechococcus PCC7942 chromosomal region used as basis of neutral siteII recombinational cloning vector (PID:g1174192) [Arabidopsis thaliana]	83.8	3e-13	gi|357132184|ref|XM_003567664.1|	PREDICTED: Brachypodium distachyon uncharacterized LOC100844265 (LOC100844265), mRNA	--	--	--	--	--	--	--	--	--	--	--	--
Unigene11177_All	2678	238.4	5e-61	gi|255549990|ref|XP_002516046.1|	serine-threonine protein kinase, plant-type, putative [Ricinus communis] >gi|223544951|gb|EEF46466.1| serine-threonine protein kinase, plant-type, putative [Ricinus communis]	61.9	3e-06	gi|297838838|ref|XM_002887255.1|	Arabidopsis lyrata subsp. lyrata kinase family protein, mRNA	234	2e-61	sp|Q0WVM4|Y2239_ARATH	Probable LRR receptor-like serine/threonine-protein kinase At2g23950 OS=Arabidopsis thaliana GN=At2g23950 PE=2 SV=1	201	5e-51	ath:AT4G17660	protein kinase family protein; K00924 [EC:2.7.1.-]	72.4	4e-12	Cgl0042	---
Unigene19574_All	1070	218.0	2e-55	gi|11994703|dbj|BAB02941.1|	somatic embryogenesis receptor kinase-like protein [Arabidopsis thaliana]	61.9	1e-06	gi|145336654|ref|NM_104108.3|	Arabidopsis thaliana protein kinase-like protein (AT1G52290) mRNA, complete cds	182	3e-46	sp|Q8RWW0|ALE2_ARATH	Receptor-like serine/threonine-protein kinase ALE2 OS=Arabidopsis thaliana GN=ALE2 PE=1 SV=1	173	4e-43	vvi:100255092	proline-rich receptor-like protein kinase PERK13-like; K13429 chitin elicitor receptor kinase 1	65.1	2e-10	YBL016w	---
Unigene42273_All	285	126.3	1e-28	gi|30683028|ref|NP_850074.1|	cytochrome P450, family 711, subfamily A, polypeptide 1 [Arabidopsis thaliana] >gi|330252710|gb|AEC07804.1| cytochrome P450, family 711, subfamily A, polypeptide 1 [Arabidopsis thaliana]	61.9	3e-07	gi|449447129|ref|XM_004141274.1|	PREDICTED: Cucumis sativus thromboxane-A synthase-like (LOC101209772), mRNA >gi|449524600|ref|XM_004169262.1| PREDICTED: Cucumis sativus thromboxane-A synthase-like (LOC101209772), mRNA	--	--	--	--	91.7	2e-19	osa:4341325	Os06g0565100; K00517 [EC:1.14.-.-]	--	--	--	--
CL467.Contig6_All	1391	122.1	5e-123	gi|22330746|ref|NP_565216.2|	putative DNA repair protein RAD23-1 [Arabidopsis thaliana] >gi|14334442|gb|AAK59419.1| putative DNA repair protein RAD23 [Arabidopsis thaliana] >gi|17104777|gb|AAL34277.1| putative DNA repair protein RAD23 [Arabidopsis thaliana] >gi|332198158|gb|AEE36279.1| putative DNA repair protein RAD23-1 [Arabidopsis thaliana]	129	9e-27	gi|460254002|gb|GABL01016963.1|	TSA: Camelina sativa comp34194_c0_seq2 transcribed RNA sequence	50.1	3e-06	sp|P0CH32|UBQ4_ARATH	Polyubiquitin 4 OS=Arabidopsis thaliana GN=UBQ4 PE=1 SV=1	50.4	7e-06	gmx:100814539	polyubiquitin-C-like; K08770 ubiquitin C	50.8	5e-06	ECU02g1080	---
CL9031.Contig1_All	2030	547.0	4e-154	gi|326502250|dbj|BAJ95188.1|	predicted protein [Hordeum vulgare subsp. vulgare]	61.9	2e-06	gi|449442768|ref|XM_004139105.1|	PREDICTED: Cucumis sativus tubulin-specific chaperone E-like (LOC101202994), mRNA	57.4	3e-08	sp|Q9XHH2|DNAL1_CHLRE	Dynein light chain 1, axonemal OS=Chlamydomonas reinhardtii GN=LC1 PE=1 SV=1	57.4	9e-08	cre:CHLREDRAFT_186669	DLC1; flagellar outer dynein arm light chain LC1; K10411 dynein light chain 1, axonemal	50.8	9e-06	SPAC27D7.13c	---
CL5172.Contig3_All	1171	162.9	9e-39	gi|255540839|ref|XP_002511484.1|	protein phsophatase-2a, putative [Ricinus communis] >gi|223550599|gb|EEF52086.1| protein phsophatase-2a, putative [Ricinus communis]	192	6e-46	gi|449434856|ref|XM_004135164.1|	PREDICTED: Cucumis sativus serine/threonine-protein phosphatase PP2A catalytic subunit-like (LOC101207312), mRNA	183	1e-46	sp|P48529|PPX1_ARATH	Serine/threonine-protein phosphatase PP-X isozyme 1 OS=Arabidopsis thaliana GN=PPX1 PE=2 SV=1	211	1e-54	mtr:MTR_8g085610	Serine/threonine protein phosphatase; K04382 protein phosphatase 2 (formerly 2A), catalytic subunit [EC:3.1.3.16]	55.1	2e-07	SSO1090	---
Unigene20404_All	459	59.3	2e-08	gi|358349297|ref|XP_003638675.1|	Transmembrane protein [Medicago truncatula] >gi|355504610|gb|AES85813.1| Transmembrane protein [Medicago truncatula]	60.0	2e-06	gi|460202194|gb|GABL01059526.1|	TSA: Camelina sativa comp57702_c0_seq1 transcribed RNA sequence	--	--	--	--	--	--	--	--	--	--	--	--
Unigene26368_All	430	52.0	3e-06	gi|12003398|gb|AAG43556.1|AF211538_1	Avr9/Cf-9 rapidly elicited protein 180 [Nicotiana tabacum]	58.0	8e-06	gi|256537741|gb|GQ394796.1|	Gossypium hirsutum cultivar Deltapine 90 clone MONCS1819 SSR marker DC40429 genomic sequence	--	--	--	--	--	--	--	--	--	--	--	--
CL8394.Contig2_All	1845	24.6	3e-43	gi|6623973|gb|AAF19226.1|AC007505_2	Highly similar to Ta1-3 polyprotein [Arabidopsis thaliana]	63.9	6e-07	gi|147771310|emb|AM441753.2|	Vitis vinifera contig VV78X025573.10, whole genome shotgun sequence	56.6	5e-08	sp|P92519|M810_ARATH	Uncharacterized mitochondrial protein AtMg00810 OS=Arabidopsis thaliana GN=AtMg00810 PE=4 SV=1	99.8	1e-20	vvi:100247527	adenylate isopentenyltransferase-like; K10760 adenylate isopentenyltransferase (cytokinin synthase)	--	--	--	--
CL1756.Contig3_All	1285	445.7	8e-124	gi|115439267|ref|NP_001043913.1|	Os01g0687500 [Oryza sativa Japonica Group] >gi|56784449|dbj|BAD82542.1| Met-tRNAi formyl transferase-like [Oryza sativa Japonica Group] >gi|113533444|dbj|BAF05827.1| Os01g0687500 [Oryza sativa Japonica Group]	113	5e-22	gi|460219688|gb|GABL01044994.1|	TSA: Camelina sativa comp52278_c1_seq1 transcribed RNA sequence	--	--	--	--	52.4	2e-06	pop:POPTR_589874	formyltetrahydrofolate deformylase (EC:2.1.2.2 3.5.1.10); K01433 formyltetrahydrofolate deformylase [EC:3.5.1.10]	136	9e-32	VC0045	---
Unigene11006_All	863	134.8	1e-30	gi|359495410|ref|XP_002270370.2|	PREDICTED: uncharacterized protein LOC100248330 [Vitis vinifera]	79.8	4e-12	gi|330250293|gb|CP002685.1|	Arabidopsis thaliana chromosome 2, complete sequence	63.5	1e-10	sp|Q9SSQ4|FRS6_ARATH	Protein FAR1-RELATED SEQUENCE 6 OS=Arabidopsis thaliana GN=FRS6 PE=2 SV=1	--	--	--	--	--	--	--	--
Unigene16032_All	314	147.9	4e-35	gi|115468392|ref|NP_001057795.1|	Os06g0537700 [Oryza sativa Japonica Group] >gi|53793113|dbj|BAD54322.1| elicitor inducible beta-1,3-glucanase-like [Oryza sativa Japonica Group] >gi|113595835|dbj|BAF19709.1| Os06g0537700 [Oryza sativa Japonica Group]	174	3e-41	gi|255568332|ref|XM_002525095.1|	Ricinus communis hydrolase, hydrolyzing O-glycosyl compounds, putative, mRNA	53.5	3e-08	sp|Q9FGH4|E139_ARATH	Glucan endo-1,3-beta-glucosidase 9 OS=Arabidopsis thaliana GN=At5g58480 PE=1 SV=1	93.2	8e-20	vvi:100263145	Cyt1; histidine kinase 2-like; K14489 arabidopsis histidine kinase 2/3/4 (cytokinin receptor) [EC:2.7.13.3]	--	--	--	--
Unigene36346_All	213	38.1	6e-08	gi|470110227|ref|XP_004291387.1|	PREDICTED: uncharacterized protein LOC101314531 [Fragaria vesca subsp. vesca]	85.7	2e-14	gi|470145406|ref|XM_004308282.1|	PREDICTED: Fragaria vesca subsp. vesca uncharacterized LOC101302880 (LOC101302880), mRNA	--	--	--	--	--	--	--	--	--	--	--	--
CL1052.Contig1_All	1316	195.7	1e-48	gi|22296419|dbj|BAC10187.1|	putative cytochrome c oxidase subunit 6b-1 [Oryza sativa Japonica Group]	119	8e-24	gi|460200464|gb|GABL01060981.1|	TSA: Camelina sativa comp58126_c0_seq1 transcribed RNA sequence	143	2e-34	sp|Q945L0|CX6B2_ARATH	Cytochrome c oxidase subunit 6b-2 OS=Arabidopsis thaliana GN=COX6B-2 PE=2 SV=1	106	1e-22	cme:CMR404C	cytochrome c oxidase (Complex IV) subunit VIb; K02267 cytochrome c oxidase subunit 6b	--	--	--	--
CL3404.Contig2_All	1701	171.4	4e-41	gi|296087364|emb|CBI33738.3|	unnamed protein product [Vitis vinifera]	69.9	8e-09	gi|199579889|gb|AC232446.1|	Brassica rapa subsp. pekinensis clone KBrB006G23, complete sequence	49.7	5e-06	sp|Q9FPH0|XB34_ARATH	Putative E3 ubiquitin-protein ligase XBAT34 OS=Arabidopsis thaliana GN=XBAT34 PE=2 SV=1	51.6	4e-06	aly:ARALYDRAFT_474968	zinc finger family protein; K15688 E3 ubiquitin-protein ligase MUL1 [EC:6.3.2.19]	--	--	--	--
Unigene29739_All	342	109.8	1e-23	gi|242093194|ref|XP_002437087.1|	hypothetical protein SORBIDRAFT_10g021010 [Sorghum bicolor] >gi|241915310|gb|EER88454.1| hypothetical protein SORBIDRAFT_10g021010 [Sorghum bicolor]	60.0	2e-06	gi|24430306|emb|AL928757.3|	Oryza sativa chromosome 12, . BAC OSJNBb0046O08 of library OSJNBb from chromosome 12 of cultivar Nipponbare of ssp. japonica of Oryza sativa (rice), complete sequence	--	--	--	--	--	--	--	--	--	--	--	--
Unigene22134_All	260	--	--	--	--	58.0	5e-06	gi|123665783|emb|AM433547.1|	Vitis vinifera, whole genome shotgun sequence, contig VV78X235125.7, clone ENTAV 115	--	--	--	--	--	--	--	--	--	--	--	--
CL10405.Contig2_All	312	51.6	4e-06	gi|357461957|ref|XP_003601260.1|	Dof zinc finger protein [Medicago truncatula] >gi|355490308|gb|AES71511.1| Dof zinc finger protein [Medicago truncatula]	139	2e-30	gi|224922941|gb|AC235177.1|	Glycine max strain Williams 82 clone GM_WBb0007H11, complete sequence	--	--	--	--	--	--	--	--	--	--	--	--
CL383.Contig2_All	5862	84.7	2e-14	gi|242036527|ref|XP_002465658.1|	hypothetical protein SORBIDRAFT_01g043240 [Sorghum bicolor] >gi|241919512|gb|EER92656.1| hypothetical protein SORBIDRAFT_01g043240 [Sorghum bicolor]	123	2e-24	gi|237858853|gb|AC226365.2|	Oryza minuta clone OM__Ba0223P12, complete sequence	--	--	--	--	--	--	--	--	--	--	--	--
CL3260.Contig3_All	1669	423.7	4e-117	gi|147772798|emb|CAN67166.1|	hypothetical protein VITISV_015820 [Vitis vinifera]	63.9	5e-07	gi|460411100|ref|XM_004250905.1|	PREDICTED: Solanum lycopersicum U-box domain-containing protein 33-like (LOC101253351), mRNA	171	1e-42	sp|Q9XEC7|CRK37_ARATH	Cysteine-rich receptor-like protein kinase 37 OS=Arabidopsis thaliana GN=CRK37 PE=3 SV=1	144	6e-34	vvi:100252647	systemin receptor SR160-like; K13415 protein brassinosteroid insensitive 1 [EC:2.7.10.1 2.7.11.1]	74.7	4e-13	MT0958_1	---
CL9735.Contig3_All	1079	354.8	1e-96	gi|462423165|gb|EMJ27428.1|	hypothetical protein PRUPE_ppa016746mg [Prunus persica]	97.6	2e-17	gi|115450260|ref|NM_001055266.1|	Oryza sativa Japonica Group Os03g0112800 (Os03g0112800) mRNA, complete cds	--	--	--	--	--	--	--	--	--	--	--	--
CL3570.Contig2_All	1295	70.5	7e-11	gi|460402253|ref|XP_004246628.1|	PREDICTED: uncharacterized protein LOC101262648 [Solanum lycopersicum]	63.9	4e-07	gi|449482424|ref|XM_004156230.1|	PREDICTED: Cucumis sativus uncharacterized LOC101231228 (LOC101231228), mRNA	63.5	3e-10	sp|Q9SZN7|HIP26_ARATH	Heavy metal-associated isoprenylated plant protein 26 OS=Arabidopsis thaliana GN=HIPP26 PE=1 SV=1	51.6	3e-06	vvi:100247137	copper transport protein ATOX1-like; K07213 copper chaperone	52.0	2e-06	aq_2032	---
Unigene26755_All	727	226.5	3e-58	gi|356510336|ref|XP_003523895.1|	PREDICTED: LOW QUALITY PROTEIN: MIP18 family protein At1g68310-like [Glycine max]	87.7	1e-14	gi|357113709|ref|XM_003558596.1|	PREDICTED: Brachypodium distachyon MIP18 family protein At1g68310-like (LOC100827926), mRNA	158	3e-39	sp|Q9SR25|U195B_ARATH	MIP18 family protein At3g09380 OS=Arabidopsis thaliana GN=At3g09380 PE=2 SV=2	--	--	--	--	107	2e-23	ECU10g1290	---
CL2063.Contig1_All	1585	115.9	2e-24	gi|359494844|ref|XP_003634853.1|	PREDICTED: LOW QUALITY PROTEIN: pentatricopeptide repeat-containing protein At1g61870, mitochondrial-like [Vitis vinifera]	63.9	5e-07	gi|449530563|ref|XM_004172216.1|	PREDICTED: Cucumis sativus pentatricopeptide repeat-containing protein At1g61870, mitochondrial-like (LOC101222205), mRNA	121	1e-27	sp|Q9LQ14|PPR96_ARATH	Pentatricopeptide repeat-containing protein At1g62930, chloroplastic OS=Arabidopsis thaliana GN=At1g62930 PE=2 SV=2	112	1e-24	vvi:100259391	tRNA (cytosine-5-)-methyltransferase-like; K15336 tRNA (cytosine38-C5)-methyltransferase [EC:2.1.1.204]	--	--	--	--
CL414.Contig4_All	910	197.2	3e-49	gi|222624207|gb|EEE58339.1|	hypothetical protein OsJ_09447 [Oryza sativa Japonica Group]	60.0	4e-06	gi|460386158|ref|XM_004238719.1|	PREDICTED: Solanum lycopersicum uncharacterized LOC101256773 (LOC101256773), mRNA	--	--	--	--	--	--	--	--	--	--	--	--
Unigene40543_All	409	136.3	1e-31	gi|449493036|ref|XP_004159174.1|	PREDICTED: acetylajmalan esterase-like [Cucumis sativus]	63.9	1e-07	gi|255542761|ref|XM_002512398.1|	Ricinus communis Alpha-L-fucosidase 2 precursor, putative, mRNA	72.0	1e-13	sp|Q9M153|GDL61_ARATH	GDSL esterase/lipase At4g01130 OS=Arabidopsis thaliana GN=At4g01130 PE=2 SV=1	65.5	2e-11	ath:AT1G67830	FXG1; alpha-L-fucosidase 3; K01206 alpha-L-fucosidase [EC:3.2.1.51]	--	--	--	--
CL4707.Contig8_All	5032	366.7	2e-99	gi|357513937|ref|XP_003627257.1|	Helicase sen1 [Medicago truncatula] >gi|355521279|gb|AET01733.1| Helicase sen1 [Medicago truncatula]	289	1e-74	gi|460191473|gb|GABL01068514.1|	TSA: Camelina sativa comp60118_c0_seq1 transcribed RNA sequence	117	7e-26	sp|Q8GYD9|SDE3_ARATH	Probable RNA helicase SDE3 OS=Arabidopsis thaliana GN=SDE3 PE=1 SV=1	169	6e-41	osa:4343292	Os07g0495900; K14326 regulator of nonsense transcripts 1 [EC:3.6.4.-]	97.8	2e-19	VNG1501G	---
Unigene43427_All	276	87.4	7e-17	gi|293331645|ref|NP_001168861.1|	uncharacterized protein LOC100382666 [Zea mays]	--	--	--	--	--	--	--	--	--	--	--	--	--	--	--	--
Unigene28314_All	1418	361.3	2e-98	gi|350535284|ref|NP_001232846.1|	uncharacterized protein LOC100383375 precursor [Zea mays] >gi|414864230|tpg|DAA42787.1| TPA: palmitoyl-protein thioesterase 1 [Zea mays]	87.7	3e-14	gi|350535283|ref|NM_001245917.1|	Zea mays uncharacterized LOC100383375 (LOC100383375), mRNA >gi|224029708|gb|BT067033.1| Zea mays full-length cDNA clone ZM_BFb0157J18 mRNA, complete cds	--	--	--	--	273	7e-73	ath:AT4G17480	palmitoyl protein thioesterase family protein; K01074 palmitoyl-protein thioesterase [EC:3.1.2.22]	80.1	9e-15	SPBC530.12c_1	---
Unigene37812_All	246	87.0	9e-17	gi|470114554|ref|XP_004293479.1|	PREDICTED: uncharacterized protein LOC101299163 [Fragaria vesca subsp. vesca]	58.0	4e-06	gi|356518691|ref|XM_003527964.1|	PREDICTED: Glycine max RING finger and transmembrane domain-containing protein 2-like (LOC100784614), mRNA	45.4	7e-06	sp|O23379|COL11_ARATH	Putative zinc finger protein CONSTANS-LIKE 11 OS=Arabidopsis thaliana GN=COL11 PE=3 SV=2	--	--	--	--	--	--	--	--
CL1438.Contig1_All	3328	451.8	3e-125	gi|225453416|ref|XP_002274560.1|	PREDICTED: palmitoyl-protein thioesterase 1 [Vitis vinifera] >gi|297734597|emb|CBI16648.3| unnamed protein product [Vitis vinifera]	107	8e-20	gi|312282638|dbj|AK353099.1|	Thellungiella halophila mRNA, complete cds, clone: RTFL01-16-P02	53.9	6e-07	sp|Q9ZR37|DUS1_ARATH	Dual specificity protein phosphatase 1 OS=Arabidopsis thaliana GN=DSPTP1 PE=1 SV=1	348	3e-95	ath:AT4G17480	palmitoyl protein thioesterase family protein; K01074 palmitoyl-protein thioesterase [EC:3.1.2.22]	52.0	7e-06	PAB0279	---
CL7527.Contig1_All	840	61.2	2e-08	gi|357511251|ref|XP_003625914.1|	U6 snRNA-associated Sm-like protein LSm4 [Medicago truncatula] >gi|357516335|ref|XP_003628456.1| U6 snRNA-associated Sm-like protein LSm4 [Medicago truncatula] >gi|355500929|gb|AES82132.1| U6 snRNA-associated Sm-like protein LSm4 [Medicago truncatula] >gi|355522478|gb|AET02932.1| U6 snRNA-associated Sm-like protein LSm4 [Medicago truncatula]	77.8	2e-11	gi|460368780|ref|XM_004230195.1|	PREDICTED: Solanum lycopersicum probable U6 snRNA-associated Sm-like protein LSm4-like, transcript variant 2 (LOC101255434), mRNA	54.3	9e-08	sp|Q9LGE6|LSM4_ORYSJ	Probable U6 snRNA-associated Sm-like protein LSm4 OS=Oryza sativa subsp. japonica GN=Os01g0256900 PE=2 SV=1	52.0	1e-06	ath:AT5G27720	emb1644; U6 snRNA-associated Sm-like protein LSm4; K12623 U6 snRNA-associated Sm-like protein LSm4	--	--	--	--
Unigene1800_All	709	110.5	2e-23	gi|470147288|ref|XP_004309247.1|	PREDICTED: transcription factor bHLH36-like [Fragaria vesca subsp. vesca]	60.0	3e-06	gi|356535928|ref|XM_003536446.1|	PREDICTED: Glycine max transcription factor bHLH36-like (LOC100803786), mRNA	87.8	5e-18	sp|Q9STJ7|BH118_ARATH	Transcription factor bHLH118 OS=Arabidopsis thaliana GN=BHLH118 PE=2 SV=1	--	--	--	--	--	--	--	--
Unigene26268_All	262	54.3	6e-07	gi|356533957|ref|XP_003535524.1|	PREDICTED: probable lysine-specific demethylase ELF6-like [Glycine max]	83.8	8e-14	gi|255581768|ref|XM_002531640.1|	Ricinus communis conserved hypothetical protein, mRNA	--	--	--	--	--	--	--	--	--	--	--	--
CL11030.Contig2_All	1046	308.5	1e-82	gi|449459888|ref|XP_004147678.1|	PREDICTED: vesicle transport v-SNARE 12-like isoform 2 [Cucumis sativus] >gi|449517313|ref|XP_004165690.1| PREDICTED: vesicle transport v-SNARE 12-like isoform 2 [Cucumis sativus]	107	2e-20	gi|460218883|gb|GABL01045618.1|	TSA: Camelina sativa comp52542_c0_seq1 transcribed RNA sequence	278	5e-75	sp|Q9LVP9|VTI13_ARATH	Vesicle transport v-SNARE 13 OS=Arabidopsis thaliana GN=VTI13 PE=2 SV=1	279	6e-75	mtr:MTR_7g011570	Vesicle transport v-SNARE; K08493 vesicle transport through interaction with t-SNAREs 1	--	--	--	--
Unigene1313_All	384	50.4	9e-06	gi|225463735|ref|XP_002265021.1|	PREDICTED: uncharacterized protein LOC100259437 [Vitis vinifera] >gi|296084424|emb|CBI24983.3| unnamed protein product [Vitis vinifera]	69.9	2e-09	gi|255548899|ref|XM_002515460.1|	Ricinus communis conserved hypothetical protein, mRNA	--	--	--	--	--	--	--	--	--	--	--	--
CL3964.Contig5_All	1977	196.1	2e-48	gi|238011440|gb|ACR36755.1|	unknown [Zea mays]	60.0	9e-06	gi|356572647|ref|XM_003554431.1|	PREDICTED: Glycine max uncharacterized protein LOC100818037 (LOC100818037), mRNA	105	7e-23	sp|Q8GYX9|WDL1_ARATH	Protein WVD2-like 1 OS=Arabidopsis thaliana GN=WDL1 PE=2 SV=1	--	--	--	--	--	--	--	--
CL6521.Contig7_All	2563	21.9	5e-13	gi|242078325|ref|XP_002443931.1|	hypothetical protein SORBIDRAFT_07g004570 [Sorghum bicolor] >gi|241940281|gb|EES13426.1| hypothetical protein SORBIDRAFT_07g004570 [Sorghum bicolor]	69.9	1e-08	gi|449477261|ref|XM_004154927.1|	PREDICTED: Cucumis sativus uncharacterized LOC101228237 (LOC101228237), mRNA	--	--	--	--	--	--	--	--	--	--	--	--
Unigene33362_All	961	116.3	7e-25	gi|31432750|gb|AAP54343.1|	expressed protein [Oryza sativa Japonica Group] >gi|78708827|gb|ABB47802.1| expressed protein [Oryza sativa Japonica Group]	61.9	1e-06	gi|460369378|ref|XM_004230492.1|	PREDICTED: Solanum lycopersicum protein EXECUTER 1, chloroplastic-like (LOC101268434), mRNA	181	6e-46	sp|Q93YW0|EXEC1_ARATH	Protein EXECUTER 1, chloroplastic OS=Arabidopsis thaliana GN=EX1 PE=1 SV=1	--	--	--	--	--	--	--	--
CL7073.Contig3_All	3390	645.6	0.0	gi|356576743|ref|XP_003556489.1|	PREDICTED: serine/threonine-protein kinase CTR1-like [Glycine max]	125	3e-25	gi|356535134|ref|XM_003536056.1|	PREDICTED: Glycine max serine/threonine-protein kinase CTR1-like (LOC100817822), mRNA	124	3e-28	sp|C0LGG3|Y5182_ARATH	Probable LRR receptor-like serine/threonine-protein kinase At1g51820 OS=Arabidopsis thaliana GN=At1g51820 PE=2 SV=1	116	2e-25	gmx:100792102	probable serine/threonine-protein kinase tsuA-like; K06228 fused [EC:2.7.11.1]	79.3	4e-14	YBL105c_2	---
CL11726.Contig1_All	1609	85.5	2e-15	gi|297739668|emb|CBI29850.3|	unnamed protein product [Vitis vinifera]	--	--	--	--	48.9	8e-06	sp|Q8W4J9|RPP8_ARATH	Disease resistance protein RPP8 OS=Arabidopsis thaliana GN=RPP8 PE=1 SV=2	53.5	1e-06	vvi:100252764	uncharacterized LOC100252764; K13457 disease resistance protein RPM1	--	--	--	--
CL10382.Contig3_All	271	118.6	3e-26	gi|224160811|ref|XP_002338256.1|	predicted protein [Populus trichocarpa] >gi|222871531|gb|EEF08662.1| predicted protein [Populus trichocarpa]	58.0	5e-06	gi|147797274|emb|AM434084.2|	Vitis vinifera contig VV78X093462.12, whole genome shotgun sequence	67.8	1e-12	sp|O81833|SD11_ARATH	G-type lectin S-receptor-like serine/threonine-protein kinase SD1-1 OS=Arabidopsis thaliana GN=SD11 PE=1 SV=1	--	--	--	--	--	--	--	--
CL777.Contig5_All	1445	207.6	4e-52	gi|297838791|ref|XP_002887277.1|	hypothetical protein ARALYDRAFT_476134 [Arabidopsis lyrata subsp. lyrata] >gi|297333118|gb|EFH63536.1| hypothetical protein ARALYDRAFT_476134 [Arabidopsis lyrata subsp. lyrata]	105	1e-19	gi|460220864|gb|GABL01044001.1|	TSA: Camelina sativa comp51825_c0_seq1 transcribed RNA sequence	--	--	--	--	--	--	--	--	--	--	--	--
CL8417.Contig1_All	1438	447.6	2e-124	gi|357123418|ref|XP_003563407.1|	PREDICTED: probable 3-hydroxyisobutyrate dehydrogenase, mitochondrial-like [Brachypodium distachyon]	123	5e-25	gi|297725182|ref|NM_001188026.1|	Oryza sativa Japonica Group Os06g0677400 (Os06g0677400) mRNA, complete cds	107	1e-23	sp|Q949M8|3HID3_ARATH	Probable 3-hydroxyisobutyrate dehydrogenase-like 3, mitochondrial OS=Arabidopsis thaliana GN=At1g71180 PE=2 SV=1	106	8e-23	aly:ARALYDRAFT_472044	ketose-bisphosphate aldolase class-II family protein; K00120 [EC:1.1.-.-]	150	4e-36	yhaE	---
CL1446.Contig4_All	1665	760.8	0.0	gi|414883948|tpg|DAA59962.1|	TPA: hypothetical protein ZEAMMB73_367051 [Zea mays]	232	1e-57	gi|449482843|ref|XM_004156372.1|	PREDICTED: Cucumis sativus probable Xaa-Pro aminopeptidase P-like (LOC101227552), mRNA	--	--	--	--	54.7	4e-07	osa:4352534	Os12g0563500; K01262 Xaa-Pro aminopeptidase [EC:3.4.11.9]	97.4	6e-20	SPy1824	---
Unigene34129_All	237	144.8	3e-34	gi|403326651|gb|AFR40713.1|	laccase, partial [Populus nigra]	91.7	3e-16	gi|403326650|gb|JX553998.1|	Populus nigra isolate LAC1a_09-11896 laccase (LAC1a) gene, partial cds	102	4e-23	sp|Q9LMS3|LAC1_ARATH	Laccase-1 OS=Arabidopsis thaliana GN=LAC1 PE=2 SV=1	52.8	1e-07	gmx:547647	AO, GmAO; ascorbate oxidase; K00423 L-ascorbate oxidase [EC:1.10.3.3]	--	--	--	--
CL3714.Contig1_All	2577	470.7	5e-131	gi|449445572|ref|XP_004140546.1|	PREDICTED: serine/threonine-protein kinase PBS1-like [Cucumis sativus] >gi|449487387|ref|XP_004157601.1| PREDICTED: serine/threonine-protein kinase PBS1-like [Cucumis sativus]	95.6	2e-16	gi|356553578|ref|XM_003545084.1|	PREDICTED: Glycine max serine/threonine-protein kinase PBS1-like (LOC100798032), mRNA	260	3e-69	sp|Q8GX23|PERK5_ARATH	Proline-rich receptor-like protein kinase PERK5 OS=Arabidopsis thaliana GN=PERK5 PE=2 SV=1	228	4e-59	vvi:100247683	somatic embryogenesis receptor kinase-like; K13418 somatic embryogenesis receptor kinase 1 [EC:2.7.10.1 2.7.11.1]	72.0	5e-12	DR2518_1	---
Unigene21107_All	580	62.0	6e-09	gi|359489784|ref|XP_002273475.2|	PREDICTED: O-glucosyltransferase rumi [Vitis vinifera]	63.9	2e-07	gi|356530083|ref|XM_003533566.1|	PREDICTED: Glycine max KDEL motif-containing protein 1-like (LOC100787504), partial mRNA	--	--	--	--	107	1e-23	smo:SELMODRAFT_122561	GT90C4; glycosyltransferase, CAZy family GT90; K13667 protein glucosyltransferase [EC:2.4.1.-]	--	--	--	--
CL3779.Contig2_All	466	160.2	1e-38	gi|470114592|ref|XP_004293495.1|	PREDICTED: histidine kinase 2-like [Fragaria vesca subsp. vesca]	188	3e-45	gi|460172009|gb|GABL01084047.1|	TSA: Camelina sativa comp63426_c0_seq1 transcribed RNA sequence	125	1e-29	sp|Q9C5U0|AHK4_ARATH	Histidine kinase 4 OS=Arabidopsis thaliana GN=AHK4 PE=1 SV=1	125	3e-29	ath:AT2G01830	WOL; histidine kinase 4; K14489 arabidopsis histidine kinase 2/3/4 (cytokinin receptor) [EC:2.7.13.3]	--	--	--	--
CL3284.Contig10_All	1314	23.5	1e-122	gi|218199511|gb|EEC81938.1|	hypothetical protein OsI_25805 [Oryza sativa Indica Group]	85.7	1e-13	gi|357148334|ref|XM_003574675.1|	PREDICTED: Brachypodium distachyon ribosome biogenesis protein BOP1 homolog, transcript variant 2 (LOC100839231), mRNA	48.9	7e-06	sp|Q9LZW9|RTOR2_ARATH	Regulatory-associated protein of TOR 2 OS=Arabidopsis thaliana GN=RAPTOR2 PE=2 SV=2	136	7e-32	olu:OSTLU_119515	Bop1; Ribosome biogenesis protein BOP1 (Block of proliferation 1 protein), probable; K14824 ribosome biogenesis protein ERB1	--	--	--	--
CL10725.Contig2_All	1155	438.3	1e-121	gi|242054409|ref|XP_002456350.1|	hypothetical protein SORBIDRAFT_03g034450 [Sorghum bicolor] >gi|241928325|gb|EES01470.1| hypothetical protein SORBIDRAFT_03g034450 [Sorghum bicolor]	125	1e-25	gi|110736545|dbj|AK228295.1|	Arabidopsis thaliana mRNA for dihydroorotase, partial cds, clone: RAFL14-73-M14	449	1e-126	sp|O04904|PYRC_ARATH	Dihydroorotase, mitochondrial OS=Arabidopsis thaliana GN=PYR4 PE=2 SV=1	213	6e-55	cme:CMT584C	dihydroorotase; K01465 dihydroorotase [EC:3.5.2.3]	128	2e-29	YLR420w	---
CL440.Contig21_All	8013	67.4	4e-09	gi|356503714|ref|XP_003520650.1|	PREDICTED: uncharacterized protein LOC100813574 [Glycine max]	63.9	2e-06	gi|357472148|ref|XM_003606311.1|	Medicago truncatula Chromatin remodeling complex subunit (MTR_4g058650) mRNA, complete cds	67.4	1e-10	sp|A4PBL4|RAD54_ORYSJ	DNA repair and recombination protein RAD54 OS=Oryza sativa subsp. japonica GN=RAD54 PE=1 SV=1	167	2e-40	ppp:PHYPADRAFT_34	CHR1544; SNF2 family DNA-dependent ATPase; K11367 chromodomain-helicase-DNA-binding protein 1 [EC:3.6.4.12]	54.7	3e-06	BS_ywqA	---
CL549.Contig1_All	3003	56.2	4e-06	gi|462423245|gb|EMJ27508.1|	hypothetical protein PRUPE_ppa021038mg [Prunus persica]	67.9	6e-08	gi|356564665|ref|XM_003550524.1|	PREDICTED: Glycine max DNA (cytosine-5)-methyltransferase DRM1-like (LOC100817269), mRNA	283	5e-76	sp|Q9LXE5|DRM1_ARATH	DNA (cytosine-5)-methyltransferase DRM1 OS=Arabidopsis thaliana GN=DRM1 PE=4 SV=2	--	--	--	--	--	--	--	--
Unigene32347_All	246	--	--	--	--	61.9	3e-07	gi|147860298|emb|AM483265.2|	Vitis vinifera contig VV78X184666.11, whole genome shotgun sequence	--	--	--	--	--	--	--	--	--	--	--	--
Unigene30940_All	--	--	--	--	--	--	--	--	--	--	--	--	--	49.7	1e-06	ppp:PHYPADRAFT_228172	hypothetical protein; K02903 large subunit ribosomal protein L28e	--	--	--	--
Unigene24016_All	726	103.6	3e-21	gi|18403075|ref|NP_564569.1|	RING/FYVE/PHD zinc finger-containing protein [Arabidopsis thaliana] >gi|30694783|ref|NP_849790.1| RING/FYVE/PHD zinc finger-containing protein [Arabidopsis thaliana] >gi|186490023|ref|NP_001117462.1| RING/FYVE/PHD zinc finger-containing protein [Arabidopsis thaliana] >gi|66865904|gb|AAY57586.1| RING finger family protein [Arabidopsis thaliana] >gi|107738346|gb|ABF83680.1| At1g50440 [Arabidopsis t…	63.9	2e-07	gi|297847387|ref|XM_002891529.1|	Arabidopsis lyrata subsp. lyrata zinc finger family protein, mRNA	--	--	--	--	--	--	--	--	49.7	5e-06	YIL030c	---
CL5941.Contig6_All	1955	431.8	2e-119	gi|357114657|ref|XP_003559114.1|	PREDICTED: heat stress transcription factor A-1-like [Brachypodium distachyon]	143	8e-31	gi|357474314|ref|XM_003607394.1|	Medicago truncatula Heat stress transcription factor A-1 (MTR_4g078070) mRNA, complete cds	207	2e-53	sp|O49403|HFA4A_ARATH	Heat stress transcription factor A-4a OS=Arabidopsis thaliana GN=HSFA4A PE=2 SV=1	--	--	--	--	52.4	3e-06	YGR249w_1	---
Unigene34029_All	261	52.4	2e-06	gi|397625569|gb|EJK67845.1|	hypothetical protein THAOC_11060 [Thalassiosira oceanica]	63.9	7e-08	gi|226507093|ref|NM_001147588.1|	Zea mays uncharacterized LOC100273141 (LOC100273141), mRNA >gi|194702451|gb|BT040305.1| Zea mays full-length cDNA clone ZM_BFc0080D10 mRNA, complete cds	--	--	--	--	112	2e-25	zma:100273141	uncharacterized LOC100273141; K00616 transaldolase [EC:2.2.1.2]	60.1	1e-09	YGR043c	---
CL4586.Contig8_All	2183	408.7	2e-112	gi|307135991|gb|ADN33849.1|	hypothetical protein [Cucumis melo subsp. melo]	65.9	2e-07	gi|460181672|gb|GABL01075934.1|	TSA: Camelina sativa comp61855_c0_seq1 transcribed RNA sequence	49.3	9e-06	sp|Q9SZ10|PP338_ARATH	Pentatricopeptide repeat-containing protein At4g26680, mitochondrial OS=Arabidopsis thaliana GN=At4g26680 PE=2 SV=1	52.8	2e-06	vvi:100259391	tRNA (cytosine-5-)-methyltransferase-like; K15336 tRNA (cytosine38-C5)-methyltransferase [EC:2.1.1.204]	--	--	--	--
CL503.Contig3_All	3716	1359.7	0.0	gi|242095356|ref|XP_002438168.1|	hypothetical protein SORBIDRAFT_10g009070 [Sorghum bicolor] >gi|241916391|gb|EER89535.1| hypothetical protein SORBIDRAFT_10g009070 [Sorghum bicolor]	145	4e-31	gi|332189094|gb|CP002684.1|	Arabidopsis thaliana chromosome 1, complete sequence	375	1e-103	sp|Q9FFK8|NFXL2_ARATH	NF-X1-type zinc finger protein NFXL2 OS=Arabidopsis thaliana GN=NFXL2 PE=1 SV=2	372	2e-102	aly:ARALYDRAFT_487366	transcription factor; K15683 NF-X1-type zinc finger protein NFXL1	--	--	--	--
CL3756.Contig3_All	2574	152.9	2e-35	gi|3152582|gb|AAC17063.1|	YUP8H12R.20 [Arabidopsis thaliana]	75.8	2e-10	gi|332189094|gb|CP002684.1|	Arabidopsis thaliana chromosome 1, complete sequence	--	--	--	--	--	--	--	--	--	--	--	--
Unigene18348_All	583	52.4	5e-06	gi|300175020|emb|CBK20331.2|	unnamed protein product [Blastocystis hominis]	71.9	7e-10	gi|160961269|emb|CU233304.1|	Populus EST from severe drought-stressed opposite wood	47.8	4e-06	sp|Q8L7V3|PMTQ_ARATH	Probable methyltransferase PMT26 OS=Arabidopsis thaliana GN=At5g64030 PE=1 SV=1	51.6	8e-07	vvi:100251821	insulin-degrading enzyme-like; K01411 nardilysin [EC:3.4.24.61]	48.1	1e-05	YLR175w	---
CL7853.Contig6_All	1331	235.7	1e-60	gi|224032075|gb|ACN35113.1|	unknown [Zea mays]	105	1e-19	gi|330250293|gb|CP002685.1|	Arabidopsis thaliana chromosome 2, complete sequence	288	7e-78	sp|Q4LDF9|OEP37_PEA	Outer envelope pore protein 37, chloroplastic OS=Pisum sativum GN=OEP37 PE=1 SV=1	--	--	--	--	--	--	--	--
Unigene6263_All	617	109.4	4e-23	gi|218199187|gb|EEC81614.1|	hypothetical protein OsI_25125 [Oryza sativa Indica Group]	63.9	2e-07	gi|449520987|ref|XM_004167466.1|	PREDICTED: Cucumis sativus pyruvate kinase isozyme A, chloroplastic-like (LOC101218017), mRNA	50.1	1e-06	sp|Q40546|KPYG_TOBAC	Pyruvate kinase isozyme G, chloroplastic OS=Nicotiana tabacum PE=2 SV=1	52.4	5e-07	cme:CMA030C	pyruvate kinase, chloroplast precursor; K00873 pyruvate kinase [EC:2.7.1.40]	48.5	8e-06	BH3163_1	---
Unigene16941_All	759	124.4	1e-27	gi|297832958|ref|XP_002884361.1|	hypothetical protein ARALYDRAFT_896308 [Arabidopsis lyrata subsp. lyrata] >gi|297330201|gb|EFH60620.1| hypothetical protein ARALYDRAFT_896308 [Arabidopsis lyrata subsp. lyrata]	67.9	1e-08	gi|90855337|emb|CT571264.2|	Medicago truncatula chromosome 5 clone mth2-146m15, COMPLETE SEQUENCE	--	--	--	--	--	--	--	--	--	--	--	--
CL3305.Contig2_All	538	131.0	9e-30	gi|224105037|ref|XP_002313663.1|	predicted protein [Populus trichocarpa] >gi|118484510|gb|ABK94130.1| unknown [Populus trichocarpa] >gi|118485202|gb|ABK94462.1| unknown [Populus trichocarpa] >gi|118487376|gb|ABK95516.1| unknown [Populus trichocarpa] >gi|118488119|gb|ABK95879.1| unknown [Populus trichocarpa] >gi|222850071|gb|EEE87618.1| predicted protein [Populus trichocarpa]	67.9	1e-08	gi|347660666|gb|BT131019.1|	Oryza sativa clone RRlibC00779 mRNA sequence	48.9	2e-06	sp|P50346|RLA0_SOYBN	60S acidic ribosomal protein P0 OS=Glycine max PE=2 SV=1	95.5	4e-20	cre:CHLREDRAFT_195600	RPP2; acidic ribosomal protein P2; K02943 large subunit ribosomal protein LP2	48.9	5e-06	SPCC18.14c	---
Unigene24451_All	472	248.8	2e-65	gi|41352045|gb|AAS00695.1|	metal-nicotianamine transporter YSL6 [Arabidopsis thaliana]	58.0	9e-06	gi|237858828|gb|AC231141.2|	Oryza minuta clone OM__Ba0004L14, complete sequence	170	4e-43	sp|Q0E4J6|YSL8_ORYSJ	Probable metal-nicotianamine transporter YSL8 OS=Oryza sativa subsp. japonica GN=YSL8 PE=2 SV=1	--	--	--	--	49.7	2e-06	PH0361	---
Unigene15803_All	1284	242.3	1e-62	gi|125556490|gb|EAZ02096.1|	hypothetical protein OsI_24183 [Oryza sativa Indica Group]	63.9	4e-07	gi|334182474|ref|NM_101038.4|	Arabidopsis thaliana heat shock protein 70 (Hsp 70) family protein (AT1G11660) mRNA, complete cds	49.3	5e-06	sp|Q9LHA8|MD37C_ARATH	Probable mediator of RNA polymerase II transcription subunit 37c OS=Arabidopsis thaliana GN=MED37C PE=1 SV=1	61.6	3e-09	ath:AT5G28540	BIP1; Luminal-binding protein 1; K09490 heat shock 70kDa protein 5	51.6	3e-06	SPAC22A12.15c	---
Unigene24040_All	602	64.7	1e-09	gi|470135428|ref|XP_004303518.1|	PREDICTED: uncharacterized protein LOC101291938 [Fragaria vesca subsp. vesca]	65.9	5e-08	gi|225581225|gb|FJ809747.1|	Solanum pennellii chromosome 7 clone C07SpCP101P015.P5F03, complete sequence	--	--	--	--	--	--	--	--	--	--	--	--
CL1746.Contig2_All	5417	440.3	1e-121	gi|460411922|ref|XP_004251353.1|	PREDICTED: uncharacterized protein LOC101256352 [Solanum lycopersicum]	61.9	7e-06	gi|357116141|ref|XM_003559795.1|	PREDICTED: Brachypodium distachyon uncharacterized LOC100822072 (LOC100822072), mRNA	51.6	5e-06	sp|Q9SGH2|MBD9_ARATH	Methyl-CpG-binding domain-containing protein 9 OS=Arabidopsis thaliana GN=MBD9 PE=2 SV=1	55.8	7e-07	ppp:PHYPADRAFT_145844	CHR1504; SNF2 family DNA-dependent ATPase; K11643 chromodomain-helicase-DNA-binding protein 4 [EC:3.6.4.12]	--	--	--	--
Unigene16917_All	1026	32.7	3e-06	gi|77555131|gb|ABA97927.1|	hypothetical protein LOC_Os12g23620 [Oryza sativa Japonica Group]	1409	0.0	gi|158251929|gb|EU049682.1|	Corythophora alta isolate Cal1202_28 NADH dehydrogenase subunit 7 (NAD7) gene, intron 3; mitochondrial	--	--	--	--	--	--	--	--	--	--	--	--
CL7790.Contig3_All	1578	593.2	4e-168	gi|297733657|emb|CBI14904.3|	unnamed protein product [Vitis vinifera]	232	9e-58	gi|470126396|ref|XM_004299126.1|	PREDICTED: Fragaria vesca subsp. vesca abhydrolase domain-containing protein FAM108C1-like (LOC101297833), mRNA	--	--	--	--	57.8	5e-08	cme:CMT218C	temperature sensitive supressor Bem46; K06889	50.8	6e-06	ECU09g0730	---
CL3426.Contig2_All	2639	981.1	0.0	gi|115478168|ref|NP_001062679.1|	Os09g0250700 [Oryza sativa Japonica Group] >gi|47848636|dbj|BAD22484.1| ABC1 family protein-like [Oryza sativa Japonica Group] >gi|113630912|dbj|BAF24593.1| Os09g0250700 [Oryza sativa Japonica Group]	214	4e-52	gi|460396014|ref|XM_004243527.1|	PREDICTED: Solanum lycopersicum uncharacterized LOC101260838 (LOC101260838), mRNA	131	2e-30	sp|Q9ASX5|Y5520_ARATH	Uncharacterized aarF domain-containing protein kinase At5g05200, chloroplastic OS=Arabidopsis thaliana GN=At5g05200 PE=1 SV=1	207	5e-53	aly:ARALYDRAFT_479910	ABC1 family protein; K08869 aarF domain-containing kinase	187	1e-46	alr0189	---
CL8704.Contig1_All	1476	128.3	3e-28	gi|115444477|ref|NP_001046018.1|	Os02g0168900 [Oryza sativa Japonica Group] >gi|113535549|dbj|BAF07932.1| Os02g0168900 [Oryza sativa Japonica Group]	75.8	1e-10	gi|158854072|gb|AC213492.1|	Populus trichocarpa clone POP002-I22, complete sequence	--	--	--	--	120	4e-27	zma:100275043	TIDP3662; LOC100275043; K10745 ribonuclease H2 subunit C	--	--	--	--
CL7129.Contig2_All	253	50.4	9e-06	gi|326506910|dbj|BAJ91496.1|	predicted protein [Hordeum vulgare subsp. vulgare]	--	--	--	--	--	--	--	--	--	--	--	--	--	--	--	--
Unigene19850_All	970	54.7	2e-06	gi|9795605|gb|AAF98423.1|AC021044_2	Unknown protein [Arabidopsis thaliana]	60.0	5e-06	gi|123693463|emb|AM434965.1|	Vitis vinifera, whole genome shotgun sequence, contig VV79X001416.3, clone ENTAV 115	105	3e-23	sp|Q8VZD4|DEG15_ARATH	Glyoxysomal processing protease, glyoxysomal OS=Arabidopsis thaliana GN=DEG15 PE=1 SV=2	--	--	--	--	--	--	--	--
CL5559.Contig2_All	1876	811.6	0.0	gi|359493176|ref|XP_002271759.2|	PREDICTED: calcium-dependent protein kinase 4 [Vitis vinifera]	466	1e-128	gi|359493175|ref|XM_002271723.2|	PREDICTED: Vitis vinifera calcium-dependent protein kinase 4-like (LOC100262413), mRNA	583	1e-166	sp|P53683|CDPK2_ORYSJ	Calcium-dependent protein kinase isoform 2 OS=Oryza sativa subsp. japonica GN=CPK2 PE=2 SV=2	717	0.0	vvi:100253693	calcium-dependent protein kinase 4-like; K13412 calcium-dependent protein kinase [EC:2.7.11.1]	88.6	3e-17	PA0074_1	---
Unigene30505_All	450	84.0	8e-16	gi|460404749|ref|XP_004247843.1|	PREDICTED: NADP-dependent alkenal double bond reductase P1-like [Solanum lycopersicum]	--	--	--	--	70.9	3e-13	sp|Q6WAU0|PULR_MENPI	(+)-pulegone reductase OS=Mentha piperita PE=1 SV=1	70.1	1e-12	gmx:100812337	NADP-dependent alkenal double bond reductase P1-like; K07119	53.5	1e-07	STM1589	---
CL7117.Contig3_All	1345	339.0	1e-91	gi|116781485|gb|ABK22119.1|	unknown [Picea sitchensis] >gi|116791336|gb|ABK25940.1| unknown [Picea sitchensis]	170	2e-39	gi|460366731|ref|XM_004229185.1|	PREDICTED: Solanum lycopersicum vesicle-associated membrane protein 724-like, transcript variant 1 (LOC101252023), mRNA	127	1e-29	sp|Q9SIQ9|VA712_ARATH	Vesicle-associated membrane protein 712 OS=Arabidopsis thaliana GN=VAMP712 PE=3 SV=1	143	7e-34	ppp:PHYPADRAFT_222357	VAMP71A1; R-SNARE, VAMP71-family; K08515 vesicle-associated membrane protein 7	50.4	7e-06	YLR093c	---
Unigene42225_All	308	167.9	4e-41	gi|297806841|ref|XP_002871304.1|	hypothetical protein ARALYDRAFT_908753 [Arabidopsis lyrata subsp. lyrata] >gi|297317141|gb|EFH47563.1| hypothetical protein ARALYDRAFT_908753 [Arabidopsis lyrata subsp. lyrata]	89.7	2e-15	gi|357120347|ref|XM_003561841.1|	PREDICTED: Brachypodium distachyon replication protein A 70 kDa DNA-binding subunit-like (LOC100845662), mRNA	--	--	--	--	47.4	5e-06	vvi:100268119	replication protein A 70 kDa DNA-binding subunit-like; K07466 replication factor A1	52.8	2e-07	YAR007c	---
CL6913.Contig1_All	3167	945.3	0.0	gi|110741282|dbj|BAF02191.1|	hypothetical protein [Arabidopsis thaliana]	125	3e-25	gi|332189094|gb|CP002684.1|	Arabidopsis thaliana chromosome 1, complete sequence	--	--	--	--	--	--	--	--	--	--	--	--
CL10736.Contig2_All	422	63.2	1e-09	gi|255583668|ref|XP_002532588.1|	two-component system sensor histidine kinase/response regulator, putative [Ricinus communis] >gi|223527676|gb|EEF29785.1| two-component system sensor histidine kinase/response regulator, putative [Ricinus communis]	67.9	8e-09	gi|357515050|ref|XM_003627766.1|	Medicago truncatula Two-component response regulator ARR8 (MTR_8g038620) mRNA, complete cds	54.7	2e-08	sp|O80365|ARR8_ARATH	Two-component response regulator ARR8 OS=Arabidopsis thaliana GN=ARR8 PE=1 SV=1	48.1	4e-06	zma:100283496	RR4 - Corn type-A response regulator; K14492 two-component response regulator ARR-A family	--	--	--	--
Unigene36394_All	261	104.8	4e-22	gi|159471942|ref|XP_001694115.1|	chlorophyll a-b binding protein of LHCII [Chlamydomonas reinhardtii] >gi|12658406|gb|AAK01125.1|AF330793_1 light-harvesting complex II protein precursor [Chlamydomonas reinhardtii] >gi|158277282|gb|EDP03051.1| chlorophyll a-b binding protein of LHCII [Chlamydomonas reinhardtii]	58.0	5e-06	gi|90191874|gb|DQ414850.1|	Dunaliella salina major light-harvesting chlorophyll a/b protein 2.2 gene, complete cds	87.8	1e-18	sp|P27490|CB28_PEA	Chlorophyll a-b binding protein 8, chloroplastic OS=Pisum sativum GN=CAB8 PE=1 SV=1	90.1	7e-19	osa:4343604	Os07g0562700; K08914 light-harvesting complex II chlorophyll a/b binding protein 3	--	--	--	--
Unigene11229_All	3239	75.9	5e-12	gi|399920199|gb|AFP55546.1|	gag-pol polyprotein [Rosa rugosa]	63.9	1e-06	gi|423291917|gb|JQ655690.1|	Hevea brasiliensis microsatellite HB 171 sequence	52.8	1e-06	sp|P10978|POLX_TOBAC	Retrovirus-related Pol polyprotein from transposon TNT 1-94 OS=Nicotiana tabacum PE=2 SV=1	53.9	2e-06	osa:4349826	Os11g0157000; K12619 5'-3' exoribonuclease 2 [EC:3.1.13.-]	--	--	--	--
Unigene18301_All	3648	109.8	3e-22	gi|255584811|ref|XP_002533123.1|	Poly(rC)-binding protein, putative [Ricinus communis] >gi|223527086|gb|EEF29268.1| Poly(rC)-binding protein, putative [Ricinus communis]	109	2e-20	gi|460199148|gb|GABL01062087.1|	TSA: Camelina sativa comp58467_c0_seq1 transcribed RNA sequence	205	2e-52	sp|P58223|Y4837_ARATH	KH domain-containing protein At4g18375 OS=Arabidopsis thaliana GN=At4g18375 PE=2 SV=1	65.9	5e-10	ath:AT1G33680	far upstream element-binding protein; K13210 far upstream element-binding protein	--	--	--	--
CL908.Contig6_All	897	--	--	--	--	65.9	7e-08	gi|147771675|emb|AM431851.2|	Vitis vinifera contig VV78X057248.13, whole genome shotgun sequence	--	--	--	--	--	--	--	--	--	--	--	--
Unigene33414_All	1245	71.2	4e-11	gi|218192221|gb|EEC74648.1|	hypothetical protein OsI_10298 [Oryza sativa Indica Group]	71.9	2e-09	gi|123647423|emb|AM439960.1|	Vitis vinifera, whole genome shotgun sequence, contig VV78X168471.4, clone ENTAV 115	131	7e-31	sp|Q10QR9|HEM4_ORYSJ	Uroporphyrinogen-III synthase, chloroplastic OS=Oryza sativa subsp. japonica GN=UROS PE=2 SV=1	70.5	5e-12	ota:Ot12g01110	DNA replication licensing factor, MCM5 component (ISS); K10737 minichromosome maintenance protein 8	--	--	--	--
CL7691.Contig3_All	1452	438.7	1e-121	gi|147784332|emb|CAN70587.1|	hypothetical protein VITISV_041523 [Vitis vinifera]	357	2e-95	gi|349718250|emb|FQ381255.1|	Vitis vinifera clone SS0ACG17YJ14	52.8	5e-07	sp|P85814|TPIS_PLAOI	Triosephosphate isomerase (Fragments) OS=Platanus orientalis PE=1 SV=1	320	4e-87	zma:100193000	gpm397a; LOC100193000; K01803 triosephosphate isomerase (TIM) [EC:5.3.1.1]	173	6e-43	aq_360	---
CL999.Contig39_All	1453	62.8	1e-08	gi|297722159|ref|NP_001173443.1|	Os03g0374575 [Oryza sativa Japonica Group] >gi|255674538|dbj|BAH92171.1| Os03g0374575 [Oryza sativa Japonica Group]	101	2e-18	gi|470117721|ref|XM_004294951.1|	PREDICTED: Fragaria vesca subsp. vesca serine/arginine-rich splicing factor 33-like (LOC101306610), mRNA	48.5	1e-05	sp|Q8VYA5|RSZ33_ARATH	Serine/arginine-rich splicing factor RS2Z33 OS=Arabidopsis thaliana GN=RS2Z33 PE=1 SV=1	50.1	9e-06	cre:CHLREDRAFT_118916	RNA binding protein; K13107 RNA-binding motif protein, X-linked 2	50.4	8e-06	alr2311	---
CL3767.Contig3_All	2526	54.7	7e-124	gi|449464466|ref|XP_004149950.1|	PREDICTED: LOW QUALITY PROTEIN: uncharacterized protein LOC101216349 [Cucumis sativus]	133	1e-27	gi|164565497|gb|AC216469.1|	Populus trichocarpa clone POP036-C22, complete sequence	51.2	3e-06	sp|P93293|M300_ARATH	Uncharacterized mitochondrial protein AtMg00300 OS=Arabidopsis thaliana GN=AtMg00300 PE=4 SV=1	90.1	2e-17	ath:AT4G37000	ACD2; red chlorophyll catabolite reductase; K13545 red chlorophyll catabolite reductase [EC:1.3.1.80]	--	--	--	--
Unigene446_All	677	70.1	3e-11	gi|11127921|gb|AAG31141.1|AF305911_1	EDR1 [Oryza sativa Indica Group]	85.7	6e-14	gi|156106259|gb|EU054391.1|	Lolium perenne clone EST13 EDR-1-like gene, complete sequence	64.3	6e-11	sp|Q05609|CTR1_ARATH	Serine/threonine-protein kinase CTR1 OS=Arabidopsis thaliana GN=CTR1 PE=1 SV=1	64.3	2e-10	osa:4329527	Os02g0527600; K14510 serine/threonine-protein kinase CTR1 [EC:2.7.11.1]	--	--	--	--
CL5646.Contig3_All	1204	187.6	3e-46	gi|224103059|ref|XP_002312908.1|	predicted protein [Populus trichocarpa] >gi|222849316|gb|EEE86863.1| predicted protein [Populus trichocarpa]	60.0	6e-06	gi|449505427|ref|XM_004162418.1|	PREDICTED: Cucumis sativus zinc finger A20 and AN1 domain-containing stress-associated protein 3-like (LOC101229462), mRNA	117	2e-26	sp|Q9LHJ8|SAP5_ARATH	Zinc finger A20 and AN1 domain-containing stress-associated protein 5 OS=Arabidopsis thaliana GN=SAP5 PE=2 SV=1	--	--	--	--	--	--	--	--
Unigene21291_All	261	58.5	3e-08	gi|356576495|ref|XP_003556366.1|	PREDICTED: DNA repair protein XRCC4-like [Glycine max]	60.0	1e-06	gi|470108136|ref|XM_004290339.1|	PREDICTED: Fragaria vesca subsp. vesca DNA repair protein XRCC4-like, transcript variant 2 (LOC101300686), mRNA	65.9	5e-12	sp|Q682V0|XRCC4_ARATH	DNA repair protein XRCC4 OS=Arabidopsis thaliana GN=XRCC4 PE=1 SV=2	49.3	1e-06	zma:100274394	uncharacterized LOC100274394; K10886 DNA-repair protein XRCC4	--	--	--	--
CL5668.Contig3_All	2844	775.8	0.0	gi|356567176|ref|XP_003551797.1|	PREDICTED: translation initiation factor eIF-2B subunit delta-like [Glycine max]	226	1e-55	gi|356551079|ref|XM_003543858.1|	PREDICTED: Glycine max translation initiation factor eIF-2B subunit delta-like (LOC100818977), mRNA	50.4	5e-06	sp|B9HCR2|MTNA_POPTR	Methylthioribose-1-phosphate isomerase OS=Populus trichocarpa GN=POPTRDRAFT_832064 PE=3 SV=1	90.9	1e-17	gmx:100807877	translation initiation factor eIF-2B subunit beta-like; K03754 translation initiation factor eIF-2B subunit beta	63.2	2e-09	TM0911	---
CL857.Contig2_All	1437	211.5	3e-53	gi|21618012|gb|AAM67062.1|	unknown [Arabidopsis thaliana]	63.9	4e-07	gi|357448884|ref|XM_003594670.1|	Medicago truncatula Transcription factor bHLH148 (MTR_2g033880) mRNA, complete cds	120	2e-27	sp|Q9M9L6|BH150_ARATH	Transcription factor bHLH150 OS=Arabidopsis thaliana GN=BHLH150 PE=1 SV=1	--	--	--	--	--	--	--	--
Unigene24087_All	657	232.3	4e-60	gi|226497410|ref|NP_001143689.1|	uncharacterized protein LOC100276419 [Zea mays]	121	1e-24	gi|224030420|gb|BT067389.1|	Zea mays full-length cDNA clone ZM_BFc0037D17 mRNA, complete cds	--	--	--	--	--	--	--	--	--	--	--	--
CL439.Contig1_All	2447	914.8	0.0	gi|297838555|ref|XP_002887159.1|	atmap70-1 [Arabidopsis lyrata subsp. lyrata] >gi|297333000|gb|EFH63418.1| atmap70-1 [Arabidopsis lyrata subsp. lyrata]	628	1e-177	gi|297845631|ref|XM_002890651.1|	Arabidopsis lyrata subsp. lyrata At1g68060/T23K23_9, mRNA	54.3	3e-07	sp|Q9C5Y4|SMC21_ARATH	Structural maintenance of chromosomes protein 2-1 OS=Arabidopsis thaliana GN=SMC2-1 PE=2 SV=2	51.2	8e-06	vcn:VOLCADRAFT_103736	flaH; kinesin-like protein; K10394 kinesin family member 3/17	51.2	8e-06	PH0283	---
CL3658.Contig2_All	3290	464.2	7e-129	gi|224084828|ref|XP_002307414.1|	predicted protein [Populus trichocarpa] >gi|222856863|gb|EEE94410.1| predicted protein [Populus trichocarpa]	67.9	6e-08	gi|147783442|emb|AM479244.2|	Vitis vinifera contig VV78X204514.3, whole genome shotgun sequence	--	--	--	--	--	--	--	--	--	--	--	--
CL3890.Contig2_All	2602	132.9	2e-29	gi|356558969|ref|XP_003547774.1|	PREDICTED: uncharacterized protein LOC100800164 [Glycine max]	174	3e-40	gi|332656411|gb|CP002687.1|	Arabidopsis thaliana chromosome 4, complete sequence	--	--	--	--	55.5	4e-07	ppp:PHYPADRAFT_142679	hypothetical protein; K13806 sn1-specific diacylglycerol lipase [EC:3.1.1.-]	--	--	--	--
Unigene27770_All	3352	87.8	1e-15	gi|357469149|ref|XP_003604859.1|	hypothetical protein MTR_4g020620 [Medicago truncatula] >gi|355505914|gb|AES87056.1| hypothetical protein MTR_4g020620 [Medicago truncatula]	123	1e-24	gi|460193212|gb|GABL01067063.1|	TSA: Camelina sativa comp59762_c1_seq1 transcribed RNA sequence	56.6	9e-08	sp|P42745|UBC2_ARATH	Ubiquitin-conjugating enzyme E2 2 OS=Arabidopsis thaliana GN=UBC2 PE=2 SV=1	69.3	4e-11	vvi:100232965	ubiquitin-conjugating enzyme; K06689 ubiquitin-conjugating enzyme E2 D/E [EC:6.3.2.19]	55.1	8e-07	SPAC30D11.13	---
CL10748.Contig1_All	234	93.6	1e-18	gi|470132256|ref|XP_004302001.1|	PREDICTED: acyltransferase-like protein At1g54570, chloroplastic-like [Fragaria vesca subsp. vesca]	58.0	4e-06	gi|332189094|gb|CP002684.1|	Arabidopsis thaliana chromosome 1, complete sequence	80.1	3e-16	sp|Q9LW26|Y3684_ARATH	Acyltransferase-like protein At3g26840, chloroplastic OS=Arabidopsis thaliana GN=At3g26840 PE=1 SV=1	--	--	--	--	--	--	--	--
CL11392.Contig4_All	4116	24.6	0.0	gi|224075455|ref|XP_002304641.1|	predicted protein [Populus trichocarpa] >gi|222842073|gb|EEE79620.1| predicted protein [Populus trichocarpa]	214	6e-52	gi|147775313|emb|AM465207.2|	Vitis vinifera contig VV78X046685.3, whole genome shotgun sequence	54.3	6e-07	sp|P42731|PABP2_ARATH	Polyadenylate-binding protein 2 OS=Arabidopsis thaliana GN=PAB2 PE=1 SV=1	53.5	3e-06	vvi:100247562	probable RNA-binding protein 19-like; K14787 multiple RNA-binding domain-containing protein 1	--	--	--	--
CL2066.Contig20_All	1147	341.3	1e-92	gi|62733946|gb|AAX96055.1|	preprotein translocase, SecA subunit [Oryza sativa Japonica Group]	61.9	1e-06	gi|332189094|gb|CP002684.1|	Arabidopsis thaliana chromosome 1, complete sequence	48.9	5e-06	sp|Q06461|SECA_ANTSP	Protein translocase subunit SecA OS=Antithamnion sp. GN=secA PE=3 SV=1	55.1	2e-07	cre:CHLREDRAFT_138696	SECA1; chloroplast-associated SecA protein; K03070 preprotein translocase subunit SecA	53.1	9e-07	secA	---
CL1502.Contig3_All	1048	59.7	9e-08	gi|388513825|gb|AFK44974.1|	unknown [Medicago truncatula]	60.0	5e-06	gi|42461500|emb|BX827667.1|	Arabidopsis thaliana Full-length cDNA Complete sequence from clone GSLTLS93ZC07 of Adult vegetative tissue of strain col-0 of Arabidopsis thaliana (thale cress)	--	--	--	--	55.5	1e-07	cme:CMP217C	probable NAD(P) dependent 3-beta-hydroxysteroid dehydrogenase; K07748 sterol-4alpha-carboxylate 3-dehydrogenase (decarboxylating) [EC:1.1.1.170]	53.1	8e-07	all5295	---
Unigene39490_All	324	--	--	--	--	60.0	1e-06	gi|219687746|dbj|AB433347.1|	Populus nigra PnLHY1 gene, complete cds	--	--	--	--	--	--	--	--	--	--	--	--
Unigene3354_All	1123	512.3	6e-144	gi|350534820|ref|NP_001234673.1|	TIR1-like protein [Solanum lycopersicum] >gi|256427109|gb|ACU81102.1| TIR1-like protein [Solanum lycopersicum]	170	2e-39	gi|42566160|ref|NM_116163.3|	Arabidopsis thaliana protein TRANSPORT INHIBITOR RESPONSE 1 (TIR1) mRNA, complete cds	49.7	3e-06	sp|Q708Y0|EBF2_ARATH	EIN3-binding F-box protein 2 OS=Arabidopsis thaliana GN=EBF2 PE=1 SV=1	49.7	9e-06	ath:AT5G25350	EBF2; EIN3-binding F-box protein 2; K14515 EIN3-binding F-box protein	--	--	--	--
Unigene11664_All	640	318.2	6e-86	gi|297841907|ref|XP_002888835.1|	kinase family protein [Arabidopsis lyrata subsp. lyrata] >gi|297334676|gb|EFH65094.1| kinase family protein [Arabidopsis lyrata subsp. lyrata]	79.8	3e-12	gi|460247414|gb|GABL01022384.1|	TSA: Camelina sativa comp39030_c1_seq1 transcribed RNA sequence	--	--	--	--	49.7	4e-06	ota:Ot13g02950	putative kinase-like protein splice variant 1 (ISS); K08876 SCY1-like	--	--	--	--
Unigene18372_All	699	166.4	3e-40	gi|21618164|gb|AAM67214.1|	putative calmodulin [Arabidopsis thaliana]	60.0	3e-06	gi|349715010|emb|FQ386899.1|	Vitis vinifera clone SS0AEB28YG06	92.0	3e-19	sp|Q9ZR02|CML6_ARATH	Calmodulin-like protein 6 OS=Arabidopsis thaliana GN=CML6 PE=2 SV=1	95.1	9e-20	zma:100285448	EF hand family protein; K13448 calcium-binding protein CML	65.1	1e-10	YBR109c	---
Unigene29130_All	514	86.7	1e-16	gi|255549988|ref|XP_002516045.1|	serine-threonine protein kinase, plant-type, putative [Ricinus communis] >gi|223544950|gb|EEF46465.1| serine-threonine protein kinase, plant-type, putative [Ricinus communis]	--	--	--	--	72.0	2e-13	sp|C0LGH3|Y5614_ARATH	Probable LRR receptor-like serine/threonine-protein kinase At1g56140 OS=Arabidopsis thaliana GN=At1g56140 PE=1 SV=2	61.2	8e-10	aly:ARALYDRAFT_479684	kinase family protein; K13429 chitin elicitor receptor kinase 1	--	--	--	--
CL404.Contig3_All	1566	689.9	0.0	gi|388502144|gb|AFK39138.1|	unknown [Medicago truncatula]	603	1e-169	gi|85700245|gb|DQ347964.1|	Picrorhiza kurrooa acetoacetyl-CoA thiolase mRNA, complete cds	208	6e-54	sp|Q570C8|THIK5_ARATH	3-ketoacyl-CoA thiolase 5, peroxisomal OS=Arabidopsis thaliana GN=KAT5 PE=2 SV=2	256	7e-68	cme:CME087C	probable acetyl-CoA C-acetyltransferase; K00626 acetyl-CoA C-acetyltransferase [EC:2.3.1.9]	312	9e-85	yqeF	---
Unigene28661_All	220	102.4	2e-21	gi|462418250|gb|EMJ22699.1|	hypothetical protein PRUPE_ppa010844mg [Prunus persica]	--	--	--	--	100	3e-22	sp|Q9FZ76|RL61_ARATH	60S ribosomal protein L6-1 OS=Arabidopsis thaliana GN=RPL6A PE=2 SV=1	98.2	3e-21	bdi:100823288	60S ribosomal protein L6-like; K02934 large subunit ribosomal protein L6e	61.2	4e-10	ECU08g1780	---
Unigene38826_All	422	82.0	3e-15	gi|255575357|ref|XP_002528581.1|	U2 snrnp auxiliary factor, small subunit, putative [Ricinus communis] >gi|223531977|gb|EEF33789.1| U2 snrnp auxiliary factor, small subunit, putative [Ricinus communis]	58.0	8e-06	gi|147832993|emb|AM474586.2|	Vitis vinifera contig VV78X049904.4, whole genome shotgun sequence	--	--	--	--	82.0	3e-16	rcu:RCOM_0382140	U2 snrnp auxiliary factor, small subunit, putative; K12836 splicing factor U2AF 35 kDa subunit	--	--	--	--
Unigene10462_All	322	89.0	2e-17	gi|302793480|ref|XP_002978505.1|	hypothetical protein SELMODRAFT_443843 [Selaginella moellendorffii] >gi|300153854|gb|EFJ20491.1| hypothetical protein SELMODRAFT_443843 [Selaginella moellendorffii]	73.8	1e-10	gi|357469364|ref|XM_003604919.1|	Medicago truncatula BTB/POZ domain-containing protein (MTR_4g022330) mRNA, complete cds	48.9	7e-07	sp|O80970|NPY2_ARATH	BTB/POZ domain-containing protein NPY2 OS=Arabidopsis thaliana GN=NPY2 PE=2 SV=1	--	--	--	--	--	--	--	--
CL919.Contig6_All	978	177.6	2e-43	gi|346703168|emb|CBX25267.1|	hypothetical_protein [Oryza brachyantha]	73.8	3e-10	gi|123706076|emb|AM463475.1|	Vitis vinifera, whole genome shotgun sequence, contig VV78X235689.7, clone ENTAV 115	--	--	--	--	--	--	--	--	50.4	5e-06	SMc01298	---
Unigene22309_All	1580	268.1	3e-70	gi|11994276|dbj|BAB01459.1|	alpha 1,2-mannosidase-like protein [Arabidopsis thaliana]	218	1e-53	gi|460393327|ref|XM_004242214.1|	PREDICTED: Solanum lycopersicum mannosyl-oligosaccharide 1,2-alpha-mannosidase MNS1-like (LOC101262322), mRNA	63.2	4e-10	sp|Q9FG93|MNS4_ARATH	Probable alpha-mannosidase I MNS4 OS=Arabidopsis thaliana GN=MNS4 PE=2 SV=1	118	3e-26	ota:Ot16g01030	Glycosyl hydrolase, family 47 (ISS); K01230 mannosyl-oligosaccharide alpha-1,2-mannosidase [EC:3.2.1.113]	--	--	--	--
CL3402.Contig4_All	2184	194.9	5e-48	gi|147773589|emb|CAN69897.1|	hypothetical protein VITISV_032062 [Vitis vinifera]	153	9e-34	gi|217330738|gb|AC233695.1|	Solanum lycopersicum chromosome 2 clone C02HBa0208N01, complete sequence	52.0	1e-06	sp|P0CB26|Y1089_ARATH	Uncharacterized protein At1g10890 OS=Arabidopsis thaliana GN=At1g10890 PE=1 SV=1	53.1	2e-06	bdi:100842813	zinc finger CCCH domain-containing protein 28-like; K14943 muscleblind	50.8	9e-06	NMB0700	---
CL7681.Contig2_All	498	61.2	7e-09	gi|348678083|gb|EGZ17900.1|	hypothetical protein PHYSODRAFT_331823 [Phytophthora sojae]	--	--	--	--	--	--	--	--	--	--	--	--	--	--	--	--
CL2464.Contig8_All	879	60.5	4e-08	gi|460402291|ref|XP_004246647.1|	PREDICTED: uncharacterized protein LOC101268308 [Solanum lycopersicum]	60.0	4e-06	gi|166235278|gb|AC183303.12|	Medicago truncatula clone mth2-159e4, complete sequence	--	--	--	--	--	--	--	--	--	--	--	--
CL9593.Contig2_All	417	142.1	2e-33	gi|388505506|gb|AFK40819.1|	unknown [Lotus japonicus]	67.9	8e-09	gi|356538521|ref|XM_003537704.1|	PREDICTED: Glycine max uncharacterized protein LOC100817846 (LOC100817846), mRNA	--	--	--	--	--	--	--	--	--	--	--	--
CL1758.Contig1_All	357	152.5	1e-36	gi|115475912|ref|NP_001061552.1|	Os08g0326600 [Oryza sativa Japonica Group] >gi|113623521|dbj|BAF23466.1| Os08g0326600 [Oryza sativa Japonica Group]	155	4e-35	gi|255573622|ref|XM_002527688.1|	Ricinus communis GMP synthase, putative, mRNA	--	--	--	--	80.9	4e-16	cme:CML167C	GMP synthase (glutamine-hydrolysing); K01951 GMP synthase (glutamine-hydrolysing) [EC:6.3.5.2]	75.5	2e-14	PAE3369_1	---
CL525.Contig3_All	2123	467.2	5e-130	gi|21553424|gb|AAM62517.1|	unknown [Arabidopsis thaliana]	81.8	3e-12	gi|356531316|ref|XM_003534176.1|	PREDICTED: Glycine max uncharacterized protein LOC100810166 (LOC100810166), mRNA	49.7	7e-06	sp|Q2V419|CKB12_ARATH	Cyclin-dependent kinase B1-2 OS=Arabidopsis thaliana GN=CDKB1-2 PE=1 SV=2	54.3	8e-07	ath:AT1G76540	CDKB2;1; cyclin-dependent kinase B2-1; K00924 [EC:2.7.1.-]	68.6	4e-11	YBR287w	---
CL11675.Contig8_All	2430	57.0	1e-06	gi|255572996|ref|XP_002527428.1|	RNA splicing protein mrs2, mitochondrial, putative [Ricinus communis] >gi|223533163|gb|EEF34920.1| RNA splicing protein mrs2, mitochondrial, putative [Ricinus communis]	196	8e-47	gi|32985295|dbj|AK100086.1|	Oryza sativa Japonica Group cDNA clone:J023003B15, full insert sequence	67.8	3e-11	sp|Q0JBZ6|MRS2C_ORYSJ	Magnesium transporter MRS2-C OS=Oryza sativa subsp. japonica GN=MRS2-C PE=3 SV=3	82.0	4e-15	cme:CMI180C	similar to mitochondrial magnesium transporter Mrs2p; K16075 magnesium transporter	--	--	--	--
Unigene28226_All	253	57.8	6e-08	gi|224113331|ref|XP_002316459.1|	AP2 domain-containing transcription factor [Populus trichocarpa] >gi|222865499|gb|EEF02630.1| AP2 domain-containing transcription factor [Populus trichocarpa]	91.7	3e-16	gi|441477730|dbj|AB774159.1|	Ricinus communis RcWRI1 mRNA for AP2-type transcription factor, complete cds	--	--	--	--	--	--	--	--	--	--	--	--
CL1553.Contig13_All	3436	201.8	6e-50	gi|462417188|gb|EMJ21925.1|	hypothetical protein PRUPE_ppa023276mg [Prunus persica]	61.9	4e-06	gi|156564451|gb|AC209106.1|	Populus trichocarpa clone POP088-K11, complete sequence	69.7	1e-11	sp|Q8W474|DRL7_ARATH	Probable disease resistance protein At1g58390 OS=Arabidopsis thaliana GN=At1g58390 PE=2 SV=4	52.4	5e-06	aly:ARALYDRAFT_492950	mob1/phocein family protein; K06685 maintenance of ploidy protein MOB1 (MPS1 binder 1)	55.5	6e-07	mlr6873_2	---
Unigene2874_All	1420	55.1	3e-06	gi|307136370|gb|ADN34182.1|	pentatricopeptide repeat-containing protein [Cucumis melo subsp. melo]	182	7e-43	gi|356544233|ref|XM_003540511.1|	PREDICTED: Glycine max pentatricopeptide repeat-containing protein At3g09040, mitochondrial-like (LOC100800995), mRNA	210	2e-54	sp|A8MQA3|PP330_ARATH	Pentatricopeptide repeat-containing protein At4g21065 OS=Arabidopsis thaliana GN=PCMP-H28 PE=2 SV=2	214	4e-55	vvi:100250139	structure-specific endonuclease subunit SLX1 homolog 2-like; K15078 structure-specific endonuclease subunit SLX1 [EC:3.6.1.-]	--	--	--	--
Unigene4556_All	2375	704.5	0.0	gi|357162637|ref|XP_003579473.1|	PREDICTED: dihydroorotate dehydrogenase (quinone), mitochondrial-like [Brachypodium distachyon]	359	9e-96	gi|449521286|ref|XM_004167613.1|	PREDICTED: Cucumis sativus dihydroorotate dehydrogenase (quinone), mitochondrial-like (LOC101214106), mRNA	757	0.0	sp|P32746|PYRD_ARATH	Dihydroorotate dehydrogenase (quinone), mitochondrial OS=Arabidopsis thaliana GN=PYRD PE=1 SV=2	51.6	6e-06	bdi:100844077	NAD-dependent dihydropyrimidine dehydrogenase subunit PreA-like; K00207 dihydropyrimidine dehydrogenase (NADP+) [EC:1.3.1.2]	225	3e-58	YPO1415	---
CL991.Contig1_All	2741	77.4	1e-12	gi|255554359|ref|XP_002518219.1|	conserved hypothetical protein [Ricinus communis] >gi|223542624|gb|EEF44162.1| conserved hypothetical protein [Ricinus communis]	325	1e-85	gi|460378486|ref|XM_004234954.1|	PREDICTED: Solanum lycopersicum GTPase-activating protein gyp7-like, transcript variant 2 (LOC101243683), mRNA	--	--	--	--	--	--	--	--	53.9	1e-06	SPAC1952.17c	---
Unigene14983_All	283	50.4	9e-06	gi|297819378|ref|XP_002877572.1|	hypothetical protein ARALYDRAFT_485134 [Arabidopsis lyrata subsp. lyrata] >gi|297323410|gb|EFH53831.1| hypothetical protein ARALYDRAFT_485134 [Arabidopsis lyrata subsp. lyrata]	69.9	1e-09	gi|255540978|ref|XM_002511508.1|	Ricinus communis conserved hypothetical protein, mRNA	--	--	--	--	--	--	--	--	--	--	--	--
Unigene7904_All	336	43.5	5e-12	gi|55168340|gb|AAV44205.1|	unknow protein [Oryza sativa Japonica Group]	240	8e-61	gi|401879721|gb|JX312195.1|	Salvia miltiorrhiza chloroplast, complete genome	--	--	--	--	--	--	--	--	--	--	--	--
CL9371.Contig3_All	2599	68.6	6e-10	gi|30697422|ref|NP_176860.2|	protein kinase domain-containing protein [Arabidopsis thaliana] >gi|332196446|gb|AEE34567.1| protein kinase domain-containing protein [Arabidopsis thaliana]	135	3e-28	gi|359472669|ref|XM_002279690.2|	PREDICTED: Vitis vinifera probable serine/threonine-protein kinase At1g18390-like (LOC100254238), mRNA	230	3e-60	sp|Q9FLJ8|Y5613_ARATH	Probable receptor-like protein kinase At5g61350 OS=Arabidopsis thaliana GN=At5g61350 PE=2 SV=1	189	2e-47	aly:ARALYDRAFT_479684	kinase family protein; K13429 chitin elicitor receptor kinase 1	80.5	1e-14	ECU01g0630	---
Unigene2287_All	356	133.3	1e-30	gi|147863195|emb|CAN82625.1|	hypothetical protein VITISV_010133 [Vitis vinifera]	58.0	6e-06	gi|147853344|emb|AM443025.2|	Vitis vinifera contig VV78X236153.3, whole genome shotgun sequence	49.7	4e-07	sp|P92523|M860_ARATH	Uncharacterized mitochondrial protein AtMg00860 OS=Arabidopsis thaliana GN=AtMg00860 PE=4 SV=1	--	--	--	--	62.0	2e-10	SPAC9.04	---
Unigene12731_All	3852	704.9	0.0	gi|413951092|gb|AFW83741.1|	hypothetical protein ZEAMMB73_439096 [Zea mays]	65.9	3e-07	gi|460387895|ref|XM_004239560.1|	PREDICTED: Solanum lycopersicum uncharacterized LOC101248011 (LOC101248011), mRNA	--	--	--	--	--	--	--	--	--	--	--	--
CL1879.Contig1_All	3118	85.5	2e-78	gi|18415376|ref|NP_568177.1|	sulfotransferase 2A [Arabidopsis thaliana] >gi|75153823|sp|Q8L5A7.1|SOT15_ARATH RecName: Full=Cytosolic sulfotransferase 15; Short=AtSOT15; AltName: Full=Sulfotransferase 2a; Short=AtST2a >gi|20466686|gb|AAM20660.1| steroid sulfotransferase-like protein [Arabidopsis thaliana] >gi|21537216|gb|AAM61557.1| steroid sulfotransferase-like protein [Arabidopsis thaliana] >gi|31711860|gb|AAP68286.1| At5g0…	63.9	1e-06	gi|123700170|emb|AM435446.1|	Vitis vinifera, whole genome shotgun sequence, contig VV78X229239.4, clone ENTAV 115	144	9e-37	sp|Q9FX55|SOT9_ARATH	Cytosolic sulfotransferase 9 OS=Arabidopsis thaliana GN=STO9 PE=2 SV=1	157	2e-48	aly:ARALYDRAFT_895283	sulfotransferase family protein; K11821 desulfoglucosinolate sulfotransferase A/B/C [EC:2.8.2.-]	--	--	--	--
Unigene21518_All	435	50.8	7e-06	gi|302851281|ref|XP_002957165.1|	hypothetical protein VOLCADRAFT_98215 [Volvox carteri f. nagariensis] >gi|300257572|gb|EFJ41819.1| hypothetical protein VOLCADRAFT_98215 [Volvox carteri f. nagariensis]	--	--	--	--	48.1	2e-06	sp|Q9T076|ENL2_ARATH	Early nodulin-like protein 2 OS=Arabidopsis thaliana GN=At4g27520 PE=1 SV=1	--	--	--	--	--	--	--	--
CL747.Contig2_All	770	60.5	3e-08	gi|115502853|sp|Q2PS27.1|TCTP_CUCMA	RecName: Full=Translationally-controlled tumor protein homolog; Short=TCTP; AltName: Full=CmTCTP >gi|83316256|gb|ABC02401.1| translationally controlled tumor protein [Cucurbita maxima]	67.9	1e-08	gi|19657|emb|X63872.1|	M.sativa mRNA for translationally controlled tumor protein (partial)	48.9	3e-06	sp|Q9XHL7|TCTP_TOBAC	Translationally-controlled tumor protein homolog OS=Nicotiana tabacum GN=TCTP PE=2 SV=1	--	--	--	--	--	--	--	--
CL1190.Contig30_All	1715	395.2	1e-108	gi|413947000|gb|AFW79649.1|	hypothetical protein ZEAMMB73_828913 [Zea mays]	95.6	1e-16	gi|115435763|ref|NM_001049175.1|	Oryza sativa Japonica Group Os01g0259600 (Os01g0259600) mRNA, complete cds	--	--	--	--	56.2	2e-07	cme:CMS202C	FAD synthetase (FMN adenyleltransferase) FAD1; K00953 FAD synthetase [EC:2.7.7.2]	53.1	1e-06	RSc1256	---
Unigene39466_All	443	51.6	4e-06	gi|224065204|ref|XP_002301715.1|	predicted protein [Populus trichocarpa] >gi|222843441|gb|EEE80988.1| predicted protein [Populus trichocarpa]	--	--	--	--	50.8	3e-07	sp|Q9FKZ2|DRL41_ARATH	Probable disease resistance protein At5g66890 OS=Arabidopsis thaliana GN=At5g66890 PE=3 SV=1	66.6	1e-11	vvi:100258335	DNA-directed RNA polymerases I, II, and III subunit RPABC1-like; K03013 DNA-directed RNA polymerases I, II, and III subunit RPABC1	48.1	5e-06	RSp0842	---
CL1990.Contig1_All	640	176.0	4e-43	gi|470137463|ref|XP_004304483.1|	PREDICTED: ras-related protein RABC2a-like [Fragaria vesca subsp. vesca]	65.9	5e-08	gi|449458100|ref|XM_004146738.1|	PREDICTED: Cucumis sativus ras-related protein RABC1-like, transcript variant 1 (LOC101216584), mRNA >gi|449529577|ref|XM_004171727.1| PREDICTED: Cucumis sativus ras-related protein RABC1-like, transcript variant 2 (LOC101228530), mRNA	64.3	5e-11	sp|P40393|RIC2_ORYSJ	Ras-related protein RIC2 OS=Oryza sativa subsp. japonica GN=RIC2 PE=2 SV=2	153	2e-37	mtr:MTR_3g096350	GTP-binding protein yptV3; K07910 Ras-related protein Rab-18	48.9	7e-06	YER031c	---
Unigene6426_All	517	115.2	5e-25	gi|356552243|ref|XP_003544478.1|	PREDICTED: MFP1 attachment factor 1-like [Glycine max]	79.8	3e-12	gi|166006855|gb|AC216767.1|	Populus trichocarpa clone POP031-P03, complete sequence	67.0	6e-12	sp|Q9M651|RAGP2_ARATH	RAN GTPase-activating protein 2 OS=Arabidopsis thaliana GN=RANGAP2 PE=1 SV=2	58.2	7e-09	zma:100191507	uncharacterized LOC100191507; K14319 Ran GTPase-activating protein 1	--	--	--	--
Unigene10051_All	616	53.9	2e-06	gi|449469659|ref|XP_004152536.1|	PREDICTED: uncharacterized protein LOC101218580 [Cucumis sativus] >gi|449516842|ref|XP_004165455.1| PREDICTED: uncharacterized LOC101218580 [Cucumis sativus]	91.7	8e-16	gi|255540924|ref|XM_002511481.1|	Ricinus communis nuclear protein zap, putative, mRNA	--	--	--	--	--	--	--	--	--	--	--	--
CL2015.Contig5_All	2646	324.7	5e-87	gi|414589970|tpg|DAA40541.1|	TPA: hypothetical protein ZEAMMB73_134892 [Zea mays]	93.7	9e-16	gi|332640072|gb|CP002686.1|	Arabidopsis thaliana chromosome 3, complete sequence	--	--	--	--	--	--	--	--	--	--	--	--
CL8803.Contig1_All	1169	77.0	9e-87	gi|42573535|ref|NP_974864.1|	ribosomal RNA-processing protein 8 [Arabidopsis thaliana] >gi|332007176|gb|AED94559.1| ribosomal RNA-processing protein 8 [Arabidopsis thaliana]	103	4e-19	gi|460256266|gb|GABL01015091.1|	TSA: Camelina sativa comp32436_c0_seq1 transcribed RNA sequence	48.5	7e-06	sp|B1NWJ3|YCF2_MANES	Protein ycf2 OS=Manihot esculenta GN=ycf2 PE=3 SV=1	157	5e-66	zma:100193863	cl6524_1; LOC100193863; K14850 ribosomal RNA-processing protein 8 [EC:2.1.1.-]	96.3	4e-23	ECU10g0800	---
CL537.Contig2_All	1677	438.3	1e-121	gi|17981659|gb|AAL51113.1|AF458341_1	At2g44770/F16B22.26 [Arabidopsis thaliana] >gi|15810014|gb|AAL06934.1| At2g44770/F16B22.26 [Arabidopsis thaliana]	186	5e-44	gi|17981658|gb|AF458341.1|AF458341	Arabidopsis thaliana At2g44770/F16B22.26 mRNA, complete cds	--	--	--	--	--	--	--	--	--	--	--	--
CL5326.Contig3_All	2251	156.8	1e-36	gi|195651583|gb|ACG45259.1|	hypothetical protein [Zea mays]	109	1e-20	gi|42462583|emb|BX827564.1|	Arabidopsis thaliana Full-length cDNA Complete sequence from clone GSLTLS75ZC08 of Adult vegetative tissue of strain col-0 of Arabidopsis thaliana (thale cress)	--	--	--	--	59.7	2e-08	mtr:MTR_5g089280	Dihydropyrimidinase; K01464 dihydropyrimidinase [EC:3.5.2.2]	86.7	2e-16	SMa0552	---
Unigene25728_All	468	272.7	1e-72	gi|326457426|gb|ADZ74686.1|	ribosomal protein S3 [Gossypium stocksii]	500	1e-139	gi|290487119|gb|GQ998427.1|	Heuchera sanguinea voucher FLAS:M.J. Moore 329 ribosomal protein S3 (rps3) gene, complete cds; chloroplast	267	2e-72	sp|A4GYU9|RR3_POPTR	30S ribosomal protein S3, chloroplastic OS=Populus trichocarpa GN=rps3 PE=3 SV=1	173	1e-43	bdi:6439840	rps3, BrdiC_p064; ribosomal protein S3; K02982 small subunit ribosomal protein S3	84.3	8e-17	rpsC	---
Unigene35280_All	256	124.4	5e-28	gi|115475427|ref|NP_001061310.1|	Os08g0234000 [Oryza sativa Japonica Group] >gi|113623279|dbj|BAF23224.1| Os08g0234000 [Oryza sativa Japonica Group]	--	--	--	--	79.0	6e-16	sp|Q9SAI5|RL71_ARATH	60S ribosomal protein L7-1 OS=Arabidopsis thaliana GN=RPL7A PE=2 SV=1	117	3e-27	aly:ARALYDRAFT_322471	60S ribosomal protein L7; K02937 large subunit ribosomal protein L7e	60.5	7e-10	ECU03g0950	---
CL10713.Contig3_All	1393	502.3	8e-141	gi|238814670|gb|ACR56611.1|	plasma intrinsic protein 1;2 [Juglans regia]	319	4e-84	gi|255045886|gb|GQ249666.1|	Populus trichocarpa x Populus deltoides plasma membrane intrinsic protein PIP1.3 mRNA, complete cds	417	6e-117	sp|Q9ATM8|PIP22_MAIZE	Aquaporin PIP2-2 OS=Zea mays GN=PIP2-2 PE=2 SV=1	335	1e-91	osa:4334873	Os03g0861300; K09872 aquaporin PIP	85.5	2e-16	L67370	---
CL715.Contig17_All	1705	174.5	5e-42	gi|218187180|gb|EEC69607.1|	hypothetical protein OsI_38979 [Oryza sativa Indica Group]	65.9	1e-07	gi|460400895|ref|XM_004245919.1|	PREDICTED: Solanum lycopersicum uncharacterized LOC101264849 (LOC101264849), mRNA	--	--	--	--	160	5e-39	zma:100275459	IDP34; LOC100275459; K07541 phosphatidylinositol glycan, class X	--	--	--	--
CL254.Contig12_All	2513	880.6	0.0	gi|293335951|ref|NP_001168358.1|	uncharacterized protein LOC100382126 [Zea mays]	299	7e-78	gi|222422952|dbj|AK316738.1|	Arabidopsis thaliana AT4G32850 mRNA, complete cds, clone: RAFL07-18-I07	--	--	--	--	657	0.0	osa:4340886	Os06g0319600; K14376 poly(A) polymerase [EC:2.7.7.19]	340	7e-93	ECU02g0730	---
CL868.Contig2_All	1294	142.1	2e-32	gi|357135207|ref|XP_003569203.1|	PREDICTED: uncharacterized protein LOC100831038 [Brachypodium distachyon]	60.0	6e-06	gi|460229495|gb|GABL01037395.1|	TSA: Camelina sativa comp48597_c0_seq1 transcribed RNA sequence	76.6	3e-14	sp|Q39580|DYL1_CHLRE	Dynein 8 kDa light chain, flagellar outer arm OS=Chlamydomonas reinhardtii PE=1 SV=1	69.7	1e-11	zma:100194301	pco083050; LOC100194301; K10418 dynein light chain LC8-type	--	--	--	--
CL428.Contig1_All	2963	83.6	2e-14	gi|356498316|ref|XP_003517999.1|	PREDICTED: uncharacterized protein LOC100786254 [Glycine max]	172	1e-39	gi|189163327|dbj|AP010561.1|	Lotus japonicus genomic DNA, chromosome 2, clone: LjT28M24, TM1731, complete sequence	69.7	9e-12	sp|P04727|GDA7_WHEAT	Alpha/beta-gliadin clone PW8142 OS=Triticum aestivum PE=3 SV=1	63.2	2e-09	aly:ARALYDRAFT_494332	binding protein; K13217 pre-mRNA-processing factor 39	52.0	6e-06	YGL028c	---
CL5601.Contig4_All	3487	61.2	1e-07	gi|2443881|gb|AAB71474.1|	contains beta-transducin motif [Arabidopsis thaliana]	212	2e-51	gi|349721407|emb|FQ381858.1|	Vitis vinifera clone SS0ABG81YF07	94.4	4e-19	sp|Q39336|GBLP_BRANA	Guanine nucleotide-binding protein subunit beta-like protein OS=Brassica napus GN=GB1 PE=2 SV=1	110	2e-23	zma:100279862	uncharacterized LOC100279862; K12662 U4/U6 small nuclear ribonucleoprotein PRP4	64.3	1e-09	YBR175w	---
CL9018.Contig3_All	6498	1332.0	0.0	gi|413953590|gb|AFW86239.1|	hypothetical protein ZEAMMB73_058268 [Zea mays]	111	9e-21	gi|195972652|emb|CU914543.2|	S.lycopersicum DNA sequence from clone LE_HBa-184M15 on chromosome 4, complete sequence	2251	0.0	sp|F4I096|MED13_ARATH	Mediator of RNA polymerase II transcription subunit 13 OS=Arabidopsis thaliana GN=MED13 PE=1 SV=1	876	0.0	bdi:100841262	uncharacterized LOC100841262; K15164 mediator of RNA polymerase II transcription subunit 13	--	--	--	--
Unigene21589_All	238	122.5	2e-27	gi|462421436|gb|EMJ25699.1|	hypothetical protein PRUPE_ppa023302mg [Prunus persica]	58.0	4e-06	gi|470137587|ref|XM_004304497.1|	PREDICTED: Fragaria vesca subsp. vesca glycerophosphodiester phosphodiesterase gde1-like (LOC101297566), mRNA	--	--	--	--	--	--	--	--	57.0	8e-09	SPAPB1E7.05_3	---
CL6825.Contig1_All	1905	233.0	4e-128	gi|224122434|ref|XP_002318834.1|	cytochrome P450 [Populus trichocarpa] >gi|222859507|gb|EEE97054.1| cytochrome P450 [Populus trichocarpa]	61.9	2e-06	gi|51980205|gb|AY610509.1|	Thalictrum flavum subsp. glaucum (S)-N-methylcoclaurine 3'-hydroxylase mRNA, complete cds	207	2e-73	sp|P98183|C71DC_CATRO	Tabersonine 16-hydroxylase (Fragment) OS=Catharanthus roseus GN=CYP71D12 PE=1 SV=1	176	2e-70	pop:POPTR_563244	CAld5H/F5H4; coniferylaldehyde 5- hydroxylase; K09755 ferulate-5-hydroxylase [EC:1.14.-.-]	69.7	2e-11	slr0574	---
Unigene7054_All	1299	395.2	1e-108	gi|356566551|ref|XP_003551494.1|	PREDICTED: cytochrome P450 71D10-like [Glycine max]	60.0	6e-06	gi|359484011|ref|XM_003633005.1|	PREDICTED: Vitis vinifera cytochrome P450 71D10-like (LOC100258062), mRNA	293	1e-79	sp|Q9XHE8|C71DI_MENSP	Cytochrome P450 71D18 OS=Mentha spicata GN=CYP71D18 PE=1 SV=1	263	5e-70	aly:ARALYDRAFT_912739	ferulate-5-hydroxylase; K09755 ferulate-5-hydroxylase [EC:1.14.-.-]	50.4	7e-06	Cj1411c	---
Unigene12778_All	2354	483.4	7e-135	gi|239047833|ref|NP_001141631.2|	hypothetical protein [Zea mays] >gi|238908839|gb|ACF86752.2| unknown [Zea mays] >gi|413952474|gb|AFW85123.1| hypothetical protein ZEAMMB73_762500 [Zea mays]	137	6e-29	gi|330250293|gb|CP002685.1|	Arabidopsis thaliana chromosome 2, complete sequence	--	--	--	--	174	4e-43	cme:CMH261C	similar to ribose methyltransferase; K15507 21S rRNA (GM2251-2'-O)-methyltransferase [EC:2.1.1.-]	92.4	3e-18	mll0255	---
Unigene24837_All	837	70.5	3e-11	gi|462420748|gb|EMJ25011.1|	hypothetical protein PRUPE_ppa010706mg [Prunus persica]	60.0	4e-06	gi|297808280|ref|XM_002871978.1|	Arabidopsis lyrata subsp. lyrata zinc finger family protein, mRNA	--	--	--	--	--	--	--	--	--	--	--	--
Unigene3765_All	201	70.1	1e-11	gi|470118898|ref|XP_004295556.1|	PREDICTED: protein E6-like [Fragaria vesca subsp. vesca]	58.0	3e-06	gi|470118897|ref|XM_004295508.1|	PREDICTED: Fragaria vesca subsp. vesca protein E6-like (LOC101303313), mRNA	76.3	4e-15	sp|Q01197|E6_GOSHI	Protein E6 OS=Gossypium hirsutum GN=E6 PE=2 SV=1	--	--	--	--	--	--	--	--
Unigene11253_All	2940	791.2	0.0	gi|357495659|ref|XP_003618118.1|	Epidermal growth factor receptor substrate 15-like protein [Medicago truncatula] >gi|355519453|gb|AET01077.1| Epidermal growth factor receptor substrate 15-like protein [Medicago truncatula]	101	4e-18	gi|460385494|ref|XM_004238391.1|	PREDICTED: Solanum lycopersicum uncharacterized LOC101261917 (LOC101261917), mRNA	50.4	6e-06	sp|F4JJP1|Y4759_ARATH	WEB family protein At4g27595, chloroplastic OS=Arabidopsis thaliana GN=At4g27595 PE=2 SV=1	52.8	3e-06	cre:CHLREDRAFT_141272	EIF5Ba; eukaryotic initiation factor; K03243 translation initiation factor 5B	52.8	3e-06	aq_1006	---
Unigene29177_All	470	82.0	3e-15	gi|462423622|gb|EMJ27885.1|	hypothetical protein PRUPE_ppa020777mg, partial [Prunus persica]	83.8	1e-13	gi|270134562|gb|BT101514.1|	Picea glauca clone GQ01306_D16 mRNA sequence	74.3	3e-14	sp|P47903|RS27_CHLRE	40S ribosomal protein S27 OS=Chlamydomonas reinhardtii GN=RPS27 PE=3 SV=1	79.3	2e-15	vcn:VOLCADRAFT_85510	rps27; component of 80S ribosome and 40S small subunit; K02978 small subunit ribosomal protein S27e	72.8	2e-13	YKL156w	---
CL416.Contig2_All	2525	68.9	7e-145	gi|297736192|emb|CBI24830.3|	unnamed protein product [Vitis vinifera]	67.9	5e-08	gi|460406762|ref|XM_004248781.1|	PREDICTED: Solanum lycopersicum vicianin hydrolase-like (LOC101254849), mRNA	223	1e-108	sp|P26204|BGLS_TRIRP	Non-cyanogenic beta-glucosidase OS=Trifolium repens PE=1 SV=1	187	3e-94	osa:4338560	Os05g0366600; K01188 beta-glucosidase [EC:3.2.1.21]	87.8	8e-25	SA1991	---
Unigene15439_All	1402	553.5	3e-156	gi|79567711|ref|NP_181056.2|	protein NAP1 [Arabidopsis thaliana] >gi|85701148|sp|Q5S2C4.2|NCKP1_ARATH RecName: Full=Protein NAP1; AltName: Full=ARP2/3 regulatory protein subunit NAPP; AltName: Full=NAP of plants; AltName: Full=Nck-associated protein 1; Short=AtNAP1; Short=AtNAP125; AltName: Full=Protein GNARLED; AltName: Full=p125Nap1 >gi|330253971|gb|AEC09065.1| protein NAP1 [Arabidopsis thaliana]	93.7	5e-16	gi|224613037|dbj|AP009621.1|	Lotus japonicus genomic DNA, clone: LjT39G23, TM2115, complete sequence	480	9e-136	sp|Q6ZBH9|NCKP1_ORYSJ	Probable protein NAP1 OS=Oryza sativa subsp. japonica GN=NAP1 PE=2 SV=1	455	7e-128	bdi:100834124	probable protein NAP1-like; K05750 NCK-associated protein 1	--	--	--	--
CL522.Contig36_All	547	52.8	3e-06	gi|357461735|ref|XP_003601149.1|	Serine/threonine protein kinase AFC2 [Medicago truncatula] >gi|355490197|gb|AES71400.1| Serine/threonine protein kinase AFC2 [Medicago truncatula]	321	4e-85	gi|460193440|gb|GABL01066858.1|	TSA: Camelina sativa comp59701_c2_seq1 transcribed RNA sequence	181	2e-46	sp|P51568|AFC3_ARATH	Serine/threonine-protein kinase AFC3 OS=Arabidopsis thaliana GN=AFC3 PE=2 SV=2	75.9	4e-14	gmx:100791829	serine/threonine-protein kinase SRPK1-like; K08832 serine/threonine-protein kinase SRPK3 [EC:2.7.11.1]	--	--	--	--
Unigene32594_All	--	--	--	--	--	--	--	--	--	--	--	--	--	--	--	--	--	54.3	5e-08	YAL049c	---
CL426.Contig3_All	1613	347.4	4e-94	gi|224135771|ref|XP_002322156.1|	predicted protein [Populus trichocarpa] >gi|222869152|gb|EEF06283.1| predicted protein [Populus trichocarpa]	67.9	3e-08	gi|349720464|emb|FQ381711.1|	Vitis vinifera clone SS0ABG87YL24	201	8e-52	sp|F4J9A3|WTR26_ARATH	WAT1-related protein At3g53210 OS=Arabidopsis thaliana GN=At3g53210 PE=2 SV=1	50.4	8e-06	rcu:RCOM_0303930	Protein pecM, putative; K15269 probable blue pigment (indigoidine) exporter	--	--	--	--
Unigene20751_All	688	52.4	7e-06	gi|302846190|ref|XP_002954632.1|	hypothetical protein VOLCADRAFT_121342 [Volvox carteri f. nagariensis] >gi|300260051|gb|EFJ44273.1| hypothetical protein VOLCADRAFT_121342 [Volvox carteri f. nagariensis]	91.7	9e-16	gi|255584137|ref|XM_002532763.1|	Ricinus communis protein with unknown function, mRNA	--	--	--	--	49.3	5e-06	ath:AT5G59980	ribonuclease P subunit Rpp30; K03539 ribonuclease P/MRP protein subunit RPP1 [EC:3.1.26.5]	--	--	--	--
CL3758.Contig1_All	8110	147.5	3e-33	gi|168053589|ref|XP_001779218.1|	predicted protein [Physcomitrella patens subsp. patens] >gi|162669393|gb|EDQ55981.1| predicted protein [Physcomitrella patens subsp. patens]	61.9	1e-05	gi|115474516|ref|NM_001067390.1|	Oryza sativa Japonica Group Os08g0116700 (Os08g0116700) mRNA, complete cds	--	--	--	--	--	--	--	--	53.1	8e-06	SPBC21C3.01c	---
Unigene10773_All	1212	245.4	1e-63	gi|218189843|gb|EEC72270.1|	hypothetical protein OsI_05426 [Oryza sativa Indica Group]	81.8	2e-12	gi|189163196|dbj|AP010430.1|	Lotus japonicus genomic DNA, chromosome 5, clone: LjB06H02, BM1787, complete sequence	--	--	--	--	--	--	--	--	--	--	--	--
Unigene17410_All	719	195.7	6e-49	gi|388519799|gb|AFK47961.1|	unknown [Medicago truncatula]	71.9	9e-10	gi|186507191|ref|NM_001125029.1|	Arabidopsis thaliana Embryo-specific protein 3, (ATS3) (AT2G41475) mRNA, complete cds	--	--	--	--	--	--	--	--	--	--	--	--
CL2797.Contig6_All	1709	84.3	7e-15	gi|470139716|ref|XP_004305592.1|	PREDICTED: uncharacterized protein LOC101305096 [Fragaria vesca subsp. vesca]	133	7e-28	gi|255551089|ref|XM_002516547.1|	Ricinus communis hypothetical protein, mRNA	--	--	--	--	--	--	--	--	56.2	2e-07	YDR170c	---
CL7780.Contig2_All	944	271.9	1e-71	gi|297742749|emb|CBI35383.3|	unnamed protein product [Vitis vinifera]	141	2e-30	gi|356536442|ref|XM_003536699.1|	PREDICTED: Glycine max GEM-like protein 4-like (LOC100804129), mRNA	137	1e-32	sp|Q9SE96|GEML1_ARATH	GEM-like protein 1 OS=Arabidopsis thaliana GN=FIP1 PE=1 SV=1	--	--	--	--	--	--	--	--
CL3424.Contig4_All	1564	286.6	8e-76	gi|110430665|gb|ABG73455.1|	arsencial pump-driving ATPase [Oryza brachyantha]	170	3e-39	gi|270138077|gb|BT105029.1|	Picea glauca clone GQ02817_N01 mRNA sequence	--	--	--	--	53.5	9e-07	zma:100284977	arsenical pump-driving ATPase; K01551 arsenite-transporting ATPase [EC:3.6.3.16]	51.2	5e-06	FN1538	---
CL7127.Contig4_All	1217	459.1	6e-128	gi|9758254|dbj|BAB08753.1|	unnamed protein product [Arabidopsis thaliana]	135	1e-28	gi|357459940|ref|XM_003600204.1|	Medicago truncatula MAP kinase-like protein (MTR_3g056010) mRNA, complete cds	287	8e-78	sp|Q2RBE3|WNK7_ORYSJ	Probable serine/threonine-protein kinase WNK7 OS=Oryza sativa subsp. japonica GN=WNK7 PE=2 SV=2	107	3e-23	vvi:100264291	mitogen-activated protein kinase kinase kinase 1-like; K13414 mitogen-activated protein kinase kinase kinase 1, plant [EC:2.7.11.25]	68.2	3e-11	aq_576	---
Unigene18196_All	1523	424.5	2e-117	gi|294461137|gb|ADE76133.1|	unknown [Picea sitchensis]	69.9	7e-09	gi|460367101|ref|XM_004229366.1|	PREDICTED: Solanum lycopersicum uncharacterized LOC101249013 (LOC101249013), mRNA	--	--	--	--	566	4e-161	rcu:RCOM_0913800	Protein C9orf114, putative; K09142 hypothetical protein	72.0	3e-12	YMR310c	---
CL5580.Contig3_All	646	--	--	--	--	61.9	8e-07	gi|255557834|ref|XM_002519901.1|	Ricinus communis Stage III sporulation protein AA, putative, mRNA	--	--	--	--	--	--	--	--	--	--	--	--
CL547.Contig3_All	1470	481.9	1e-134	gi|115473285|ref|NP_001060241.1|	Os07g0608300 [Oryza sativa Japonica Group] >gi|113611777|dbj|BAF22155.1| Os07g0608300 [Oryza sativa Japonica Group]	218	1e-53	gi|460214012|gb|GABL01049579.1|	TSA: Camelina sativa comp54184_c0_seq3 transcribed RNA sequence	--	--	--	--	50.4	7e-06	bdi:100824207	acylamino-acid-releasing enzyme-like; K01303 acylaminoacyl-peptidase [EC:3.4.19.1]	50.8	6e-06	PAB2176	---
CL835.Contig2_All	1125	42.7	1e-28	gi|357137106|ref|XP_003570142.1|	PREDICTED: UDP-N-acetylglucosamine transferase subunit ALG14 homolog [Brachypodium distachyon]	60.0	5e-06	gi|147768941|emb|AM431273.2|	Vitis vinifera contig VV78X264645.8, whole genome shotgun sequence	--	--	--	--	80.5	3e-21	zma:100285424	AY110060; LOC100285424; K07441 beta-1,4-N-acetylglucosaminyltransferase [EC:2.4.1.141]	--	--	--	--
CL10514.Contig3_All	1956	58.2	6e-07	gi|356522097|ref|XP_003529686.1|	PREDICTED: snRNA-activating protein complex subunit 3-like [Glycine max]	63.9	6e-07	gi|99078759|gb|AC174290.6|	Medicago truncatula clone mth2-52e11, complete sequence	--	--	--	--	78.6	3e-14	ota:Ot16g02230	Small nuclear RNA activating protein complex-50kD subunit (SNAP50) (ISS); K15210 snRNA-activating protein complex subunit 3	--	--	--	--
CL1736.Contig1_All	1825	59.3	2e-07	gi|357441631|ref|XP_003591093.1|	Glutamyl-tRNA(Gln) amidotransferase subunit A [Medicago truncatula] >gi|355480141|gb|AES61344.1| Glutamyl-tRNA(Gln) amidotransferase subunit A [Medicago truncatula]	111	3e-21	gi|186452638|gb|AC155897.35|	Medicago truncatula clone mth2-41m18, complete sequence	83.2	5e-16	sp|Q7XJJ7|FAAH_ARATH	Fatty acid amide hydrolase OS=Arabidopsis thaliana GN=FAAH PE=1 SV=1	84.3	6e-16	ota:Ot02g01810	gatA; GatA glutamyl-tRNA(Gln) amidotransferase subunit A, probable (IC); K02433 aspartyl-tRNA(Asn)/glutamyl-tRNA (Gln) amidotransferase subunit A [EC:6.3.5.6 6.3.5.7]	109	2e-23	AF2329	---
Unigene15216_All	792	79.3	7e-14	gi|460397326|ref|XP_004244218.1|	PREDICTED: uncharacterized protein LOC101252100 isoform 1 [Solanum lycopersicum] >gi|460397328|ref|XP_004244219.1| PREDICTED: uncharacterized protein LOC101252100 isoform 2 [Solanum lycopersicum]	61.9	9e-07	gi|192337163|gb|EU830776.1|	Linum usitatissimum clone LU0030F07 mRNA sequence	--	--	--	--	--	--	--	--	--	--	--	--
CL2148.Contig4_All	6042	328.6	8e-88	gi|302143341|emb|CBI21902.3|	unnamed protein product [Vitis vinifera]	141	1e-29	gi|449479572|ref|XM_004155591.1|	PREDICTED: Cucumis sativus uncharacterized LOC101230914 (LOC101230914), mRNA	50.8	9e-06	sp|Q0INC5|RH28_ORYSJ	DEAD-box ATP-dependent RNA helicase 28 OS=Oryza sativa subsp. japonica GN=Os12g0481100 PE=2 SV=2	58.2	2e-07	gmx:100814875	uncharacterized LOC100814875; K03243 translation initiation factor 5B	52.8	7e-06	PM0968	---
CL9283.Contig3_All	738	71.6	1e-11	gi|357446403|ref|XP_003593479.1|	Bromodomain protein [Medicago truncatula] >gi|355482527|gb|AES63730.1| Bromodomain protein [Medicago truncatula]	61.9	9e-07	gi|292786814|dbj|AK338602.1|	Lotus japonicus cDNA, clone: LjFL2-032-BA08, HTC	--	--	--	--	--	--	--	--	--	--	--	--
CL302.Contig14_All	3908	84.7	1e-14	gi|242051246|ref|XP_002463367.1|	hypothetical protein SORBIDRAFT_02g042500 [Sorghum bicolor] >gi|241926744|gb|EER99888.1| hypothetical protein SORBIDRAFT_02g042500 [Sorghum bicolor]	61.9	5e-06	gi|470134180|ref|XM_004302886.1|	PREDICTED: Fragaria vesca subsp. vesca boron transporter 4-like (LOC101302176), mRNA	234	3e-61	sp|Q0WKV3|PPR36_ARATH	Pentatricopeptide repeat-containing protein At1g12300, mitochondrial OS=Arabidopsis thaliana GN=At1g12300 PE=2 SV=1	52.0	8e-06	vvi:100246541	lysosomal Pro-X carboxypeptidase-like; K01285 lysosomal Pro-X carboxypeptidase [EC:3.4.16.2]	--	--	--	--
CL4913.Contig1_All	3337	728.4	0.0	gi|470140334|ref|XP_004305896.1|	PREDICTED: protein FAR-RED IMPAIRED RESPONSE 1-like [Fragaria vesca subsp. vesca]	115	3e-22	gi|460218891|gb|GABL01045611.1|	TSA: Camelina sativa comp52538_c0_seq1 transcribed RNA sequence	229	1e-59	sp|Q9SY66|FRS11_ARATH	Protein FAR1-RELATED SEQUENCE 11 OS=Arabidopsis thaliana GN=FRS11 PE=2 SV=1	--	--	--	--	--	--	--	--
CL9316.Contig3_All	858	174.5	1e-42	gi|357112687|ref|XP_003558139.1|	PREDICTED: NADH dehydrogenase [ubiquinone] 1 alpha subcomplex subunit 8-A-like isoform 1 [Brachypodium distachyon]	170	2e-39	gi|78369857|gb|DQ226708.1|	Boechera divaricarpa isolate SLW-A-B03 mRNA sequence	196	2e-50	sp|Q9SQT4|NDA8A_ARATH	NADH dehydrogenase [ubiquinone] 1 alpha subcomplex subunit 8-A OS=Arabidopsis thaliana GN=At3g06310 PE=2 SV=1	57.4	3e-08	vcn:VOLCADRAFT_79565	nuoA8; NADH:ubiquinone oxidoreductase 12.5 kDa subunit; K03952 NADH dehydrogenase (ubiquinone) 1 alpha subcomplex 8 [EC:1.6.5.3 1.6.99.3]	--	--	--	--
CL5336.Contig4_All	1624	597.4	2e-169	gi|460392023|ref|XP_004241617.1|	PREDICTED: probable serine/threonine-protein kinase DDB_G0291350-like [Solanum lycopersicum]	289	5e-75	gi|94442404|gb|BT025237.1|	Arabidopsis thaliana At5g08160 mRNA, complete cds	58.9	8e-09	sp|Q8LKZ1|NORK_PEA	Nodulation receptor kinase OS=Pisum sativum GN=NORK PE=1 SV=1	65.9	2e-10	cme:CMS295C	MAP kinase; K04371 extracellular signal-regulated kinase 1/2 [EC:2.7.11.24]	53.1	1e-06	L138452_1	---
CL9930.Contig7_All	1756	563.5	4e-159	gi|357124851|ref|XP_003564110.1|	PREDICTED: aminoacylase-1-like [Brachypodium distachyon]	73.8	6e-10	gi|332189094|gb|CP002684.1|	Arabidopsis thaliana chromosome 1, complete sequence	--	--	--	--	193	9e-49	cme:CMA011C	probable aminoacylase I; K14677 aminoacylase [EC:3.5.1.14]	58.2	5e-08	CC3239	---
CL7525.Contig3_All	2357	763.8	0.0	gi|357111850|ref|XP_003557723.1|	PREDICTED: probable galacturonosyltransferase 11-like [Brachypodium distachyon]	240	6e-60	gi|332189094|gb|CP002684.1|	Arabidopsis thaliana chromosome 1, complete sequence	96.7	5e-20	sp|Q9M8J2|GATL4_ARATH	Probable galacturonosyltransferase-like 4 OS=Arabidopsis thaliana GN=GATL4 PE=2 SV=1	571	2e-162	zma:100272968	uncharacterized LOC100272968; K13648 alpha-1,4-galacturonosyltransferase [EC:2.4.1.43]	--	--	--	--
Unigene30329_All	202	82.4	2e-15	gi|302764618|ref|XP_002965730.1|	hypothetical protein SELMODRAFT_407350 [Selaginella moellendorffii] >gi|300166544|gb|EFJ33150.1| hypothetical protein SELMODRAFT_407350 [Selaginella moellendorffii]	129	1e-27	gi|255562581|ref|XM_002522251.1|	Ricinus communis Xylem serine proteinase 1 precursor, putative, mRNA	45.8	6e-06	sp|Q9LLL8|XSP1_ARATH	Xylem serine proteinase 1 OS=Arabidopsis thaliana GN=XSP1 PE=2 SV=1	--	--	--	--	--	--	--	--
CL1150.Contig21_All	2473	60.1	2e-07	gi|255540575|ref|XP_002511352.1|	short-chain dehydrogenase, putative [Ricinus communis] >gi|223550467|gb|EEF51954.1| short-chain dehydrogenase, putative [Ricinus communis]	67.9	5e-08	gi|449534150|ref|XM_004173982.1|	PREDICTED: Cucumis sativus short-chain dehydrogenase TIC 32, chloroplastic-like (LOC101205419), partial mRNA	54.7	2e-07	sp|Q9FYL6|KCR2_ARATH	Very-long-chain 3-oxoacyl-CoA reductase-like protein At1g24470 OS=Arabidopsis thaliana GN=KCR2 PE=2 SV=1	51.6	6e-06	aly:ARALYDRAFT_919433	short-chain dehydrogenase/reductase family protein; K00079 carbonyl reductase 1 [EC:1.1.1.184 1.1.1.189 1.1.1.197]	52.8	3e-06	RSc2321	---
CL5549.Contig1_All	888	183.0	5e-45	gi|357112977|ref|XP_003558281.1|	PREDICTED: uncharacterized protein LOC100844918 [Brachypodium distachyon]	63.9	3e-07	gi|449474604|ref|XM_004154181.1|	PREDICTED: Cucumis sativus uncharacterized LOC101212839, transcript variant 3 (LOC101212839), mRNA >gi|449521488|ref|XM_004167714.1| PREDICTED: Cucumis sativus uncharacterized LOC101212839, transcript variant 3 (LOC101212839), mRNA	--	--	--	--	--	--	--	--	--	--	--	--
Unigene23125_All	772	173.3	3e-42	gi|242075992|ref|XP_002447932.1|	hypothetical protein SORBIDRAFT_06g018350 [Sorghum bicolor] >gi|241939115|gb|EES12260.1| hypothetical protein SORBIDRAFT_06g018350 [Sorghum bicolor]	65.9	6e-08	gi|225457818|ref|XM_002266537.1|	PREDICTED: Vitis vinifera basic blue protein-like (LOC100248861), mRNA	52.8	2e-07	sp|P93328|NO16_MEDTR	Early nodulin-16 OS=Medicago truncatula GN=ENOD16 PE=3 SV=1	--	--	--	--	--	--	--	--
CL4270.Contig4_All	1913	421.8	2e-116	gi|470116176|ref|XP_004294261.1|	PREDICTED: UDP-glycosyltransferase 76E2-like [Fragaria vesca subsp. vesca]	61.9	2e-06	gi|460251253|gb|GABL01019237.1|	TSA: Camelina sativa comp36357_c0_seq1 transcribed RNA sequence	296	3e-80	sp|O48715|U76D1_ARATH	UDP-glycosyltransferase 76D1 OS=Arabidopsis thaliana GN=UGT76D1 PE=2 SV=1	171	3e-42	mtr:MTR_7g080935	UDP-glucose glucosyltransferase; K13691 pathogen-inducible salicylic acid glucosyltransferase [EC:2.4.1.-]	--	--	--	--
Unigene28003_All	339	127.5	6e-29	gi|452824758|gb|EME31759.1|	catalase [Galdieria sulphuraria]	97.6	7e-18	gi|270135237|gb|BT102189.1|	Picea glauca clone GQ0168_E12 mRNA sequence	123	2e-29	sp|P32290|CATA_VIGRR	Catalase OS=Vigna radiata var. radiata PE=2 SV=1	122	2e-28	aly:ARALYDRAFT_312977	F5M15.5; K03781 catalase [EC:1.11.1.6]	117	4e-27	ZkatE	---
CL3459.Contig2_All	1288	353.2	5e-96	gi|297850270|ref|XP_002893016.1|	hypothetical protein ARALYDRAFT_889308 [Arabidopsis lyrata subsp. lyrata] >gi|297338858|gb|EFH69275.1| hypothetical protein ARALYDRAFT_889308 [Arabidopsis lyrata subsp. lyrata]	137	3e-29	gi|460203045|gb|GABL01058810.1|	TSA: Camelina sativa comp57480_c0_seq2 transcribed RNA sequence	--	--	--	--	117	3e-26	ath:AT2G19480	NAP1;2; nucleosome assembly protein 1;2; K11279 nucleosome assembly protein 1-like 1	--	--	--	--
CL3769.Contig1_All	1539	270.0	8e-71	gi|168007444|ref|XP_001756418.1|	predicted protein [Physcomitrella patens subsp. patens] >gi|162692457|gb|EDQ78814.1| predicted protein [Physcomitrella patens subsp. patens]	65.9	1e-07	gi|57900868|gb|AC138199.22|	Medicago truncatula chromosome 6 clone mth2-15g10, complete sequence	--	--	--	--	--	--	--	--	--	--	--	--
CL8725.Contig2_All	2503	807.4	0.0	gi|357137867|ref|XP_003570520.1|	PREDICTED: uncharacterized protein LOC100845395 [Brachypodium distachyon]	119	1e-23	gi|115417838|emb|CT029918.1|	Poplar cDNA sequences	--	--	--	--	--	--	--	--	--	--	--	--
Unigene1496_All	1546	119.0	2e-25	gi|470112157|ref|XP_004292304.1|	PREDICTED: uncharacterized protein LOC101310088 [Fragaria vesca subsp. vesca]	61.9	2e-06	gi|56542326|gb|AC121239.34|	Medicago truncatula clone mth1-8p19, complete sequence	--	--	--	--	--	--	--	--	--	--	--	--
CL124.Contig14_All	3403	30.8	7e-06	gi|297743289|emb|CBI36156.3|	unnamed protein product [Vitis vinifera]	61.9	4e-06	gi|123720459|emb|AM455034.1|	Vitis vinifera, whole genome shotgun sequence, contig VV78X041824.3, clone ENTAV 115	--	--	--	--	52.0	7e-06	cme:CMP065C	DNA excision repair protein ERCC2/XPD; K10844 DNA excision repair protein ERCC-2 [EC:3.6.4.12]	52.8	4e-06	SPAC3G6.11	---
Unigene20340_All	560	54.3	1e-06	gi|8778830|gb|AAF79829.1|AC026875_9	T6D22.27 [Arabidopsis thaliana]	101	8e-19	gi|157311793|gb|AC210335.1|	Populus trichocarpa clone POP024-E12, complete sequence	46.6	9e-06	sp|Q9LZ60|SMR3_ARATH	Cyclin-dependent protein kinase inhibitor SMR3 OS=Arabidopsis thaliana GN=SMR3 PE=2 SV=1	--	--	--	--	--	--	--	--
CL780.Contig2_All	1456	53.9	8e-06	gi|195647752|gb|ACG43344.1|	hypothetical protein [Zea mays]	65.9	1e-07	gi|470110459|ref|XM_004291453.1|	PREDICTED: Fragaria vesca subsp. vesca uncharacterized LOC101299927 (LOC101299927), mRNA	--	--	--	--	--	--	--	--	--	--	--	--
Unigene24614_All	779	116.7	4e-25	gi|125558321|gb|EAZ03857.1|	hypothetical protein OsI_25991 [Oryza sativa Indica Group]	60.0	4e-06	gi|470143366|ref|XM_004307302.1|	PREDICTED: Fragaria vesca subsp. vesca uncharacterized LOC101309195 (LOC101309195), mRNA	--	--	--	--	--	--	--	--	--	--	--	--
Unigene22967_All	741	81.3	5e-34	gi|2506277|sp|P08927.2|RUBB_PEA	RecName: Full=RuBisCO large subunit-binding protein subunit beta, chloroplastic; AltName: Full=60 kDa chaperonin subunit beta; AltName: Full=CPN-60 beta; Flags: Precursor >gi|806808|gb|AAA66365.1| chaperonin precursor [Pisum sativum]	63.9	2e-07	gi|460251137|gb|GABL01019336.1|	TSA: Camelina sativa comp36448_c0_seq1 transcribed RNA sequence	52.8	6e-16	sp|Q05045|CH61_CUCMA	Chaperonin CPN60-1, mitochondrial OS=Cucurbita maxima GN=CPN60-1 PE=1 SV=1	53.9	7e-13	cme:CMB021C	chroloplast chaperonin CPN60, precursor; K04077 chaperonin GroEL	55.5	5e-18	BMEII1048	---
Unigene41992_All	368	159.1	2e-38	gi|386268387|gb|AFJ00493.1|	ribosomal protein S18 [Francoa sonchifolia]	436	1e-120	gi|326457106|gb|JF317352.1|	Gossypium bickii chloroplast, complete genome	155	4e-39	sp|P69660|RR18_TOBAC	30S ribosomal protein S18, chloroplastic OS=Nicotiana tabacum GN=rps18 PE=3 SV=1	114	5e-26	ppp:PhpapaCp015	rps18; ribosomal protein S18; K02963 small subunit ribosomal protein S18	56.2	1e-08	CPn0952	---
CL2159.Contig4_All	2196	551.2	2e-155	gi|125580555|gb|EAZ21486.1|	hypothetical protein OsJ_05106 [Oryza sativa Japonica Group]	85.7	2e-13	gi|460398115|ref|XM_004244561.1|	PREDICTED: Solanum lycopersicum uncharacterized LOC101252008 (LOC101252008), mRNA	--	--	--	--	77.0	1e-13	cme:CMJ120C	similar to 26S proteasome associated protein; K11883 RNA-binding protein NOB1	53.9	1e-06	AF0385	---
CL6911.Contig3_All	1016	198.4	1e-49	gi|470104099|ref|XP_004288452.1|	PREDICTED: uncharacterized protein LOC101303159 [Fragaria vesca subsp. vesca]	81.8	1e-12	gi|449499135|ref|XM_004160684.1|	PREDICTED: Cucumis sativus uncharacterized LOC101221287 (LOC101221287), mRNA	--	--	--	--	--	--	--	--	--	--	--	--
CL9560.Contig2_All	688	109.8	4e-23	gi|18391087|ref|NP_563857.1|	TRAF-type zinc finger-related protein [Arabidopsis thaliana] >gi|22531082|gb|AAM97045.1| expressed protein [Arabidopsis thaliana] >gi|23197978|gb|AAN15516.1| expressed protein [Arabidopsis thaliana] >gi|332190393|gb|AEE28514.1| TRAF-type zinc finger-related protein [Arabidopsis thaliana]	65.9	5e-08	gi|470101947|ref|XM_004287380.1|	PREDICTED: Fragaria vesca subsp. vesca XIAP-associated factor 1-like (LOC101304700), mRNA	--	--	--	--	--	--	--	--	--	--	--	--
CL10990.Contig2_All	2582	68.6	6e-10	gi|255583245|ref|XP_002532387.1|	nucleic acid binding protein, putative [Ricinus communis] >gi|223527911|gb|EEF29999.1| nucleic acid binding protein, putative [Ricinus communis]	87.7	5e-14	gi|334188618|ref|NM_001203683.1|	Arabidopsis thaliana HEN4 isoform 2 (HEN4) mRNA, complete cds	49.7	8e-06	sp|Q84ZL0|FH5_ORYSJ	Formin-like protein 5 OS=Oryza sativa subsp. japonica GN=FH5 PE=2 SV=2	54.7	7e-07	vvi:100258231	RNA-binding protein Nova-1-like; K14944 RNA-binding protein Nova	--	--	--	--
Unigene22058_All	416	50.8	7e-06	gi|449434558|ref|XP_004135063.1|	PREDICTED: sulfhydryl oxidase 1-like [Cucumis sativus] >gi|449517301|ref|XP_004165684.1| PREDICTED: sulfhydryl oxidase 1-like [Cucumis sativus]	--	--	--	--	47.0	4e-06	sp|Q9ZU40|QSOX2_ARATH	Sulfhydryl oxidase 2 OS=Arabidopsis thaliana GN=QSOX2 PE=2 SV=2	--	--	--	--	--	--	--	--
Unigene43116_All	279	52.4	2e-06	gi|359473586|ref|XP_003631328.1|	PREDICTED: LRR receptor-like serine/threonine-protein kinase GSO2-like [Vitis vinifera]	--	--	--	--	45.1	1e-05	sp|C0LGP9|IMK3_ARATH	Probable leucine-rich repeat receptor-like protein kinase IMK3 OS=Arabidopsis thaliana GN=IMK3 PE=1 SV=1	46.6	9e-06	ath:AT1G75820	CLV1; receptor protein kinase CLAVATA1; K00924 [EC:2.7.1.-]	--	--	--	--
Unigene40854_All	230	--	--	--	--	97.6	5e-18	gi|317106725|dbj|AP011973.1|	Jatropha curcas DNA, clone: JHL06P13, complete sequence	--	--	--	--	--	--	--	--	--	--	--	--
Unigene29528_All	234	52.4	2e-06	gi|255560653|ref|XP_002521340.1|	conserved hypothetical protein [Ricinus communis] >gi|223539418|gb|EEF41008.1| conserved hypothetical protein [Ricinus communis]	73.8	7e-11	gi|225442159|ref|XM_002274179.1|	PREDICTED: Vitis vinifera uncharacterized LOC100263481 (LOC100263481), mRNA	--	--	--	--	--	--	--	--	--	--	--	--
CL681.Contig2_All	2232	1315.8	0.0	gi|410508837|dbj|BAM65603.1|	vacuolar H+-pyrophosphatase [Solanum lycopersicum]	1427	0.0	gi|2653445|dbj|AB009077.1|	Vigna radiata mRNA for proton pyrophosphatase, complete cds	460	2e-129	sp|Q56ZN6|AVP2_ARATH	Pyrophosphate-energized membrane proton pump 2 OS=Arabidopsis thaliana GN=AVPL1 PE=1 SV=2	1102	0.0	zma:100286099	pyrophosphate-energized vacuolar membrane proton pump; K01507 inorganic pyrophosphatase [EC:3.6.1.1]	435	1e-121	PAE1771	---
Unigene38926_All	2615	32.3	4e-10	gi|460385324|ref|XP_004238354.1|	PREDICTED: uncharacterized protein LOC101261617 [Solanum lycopersicum]	61.9	3e-06	gi|356517973|ref|XM_003527611.1|	PREDICTED: Glycine max uncharacterized protein LOC100796244 (LOC100796244), mRNA	--	--	--	--	--	--	--	--	--	--	--	--
CL2282.Contig3_All	1514	57.0	1e-06	gi|242081379|ref|XP_002445458.1|	hypothetical protein SORBIDRAFT_07g019840 [Sorghum bicolor] >gi|241941808|gb|EES14953.1| hypothetical protein SORBIDRAFT_07g019840 [Sorghum bicolor]	75.8	1e-10	gi|460396344|ref|XM_004243688.1|	PREDICTED: Solanum lycopersicum cleavage and polyadenylation specificity factor subunit 5-like (LOC101261536), mRNA	--	--	--	--	129	1e-29	ota:Ot08g03730	mRNA cleavage factor I subunit (ISS); K14397 cleavage and polyadenylation specificity factor subunit 5	--	--	--	--
Unigene4708_All	217	93.2	1e-18	gi|359491711|ref|XP_002284930.2|	PREDICTED: xylogalacturonan beta-1,3-xylosyltransferase isoform 1 [Vitis vinifera]	58.0	4e-06	gi|225439167|ref|XM_002268346.1|	PREDICTED: Vitis vinifera xylogalacturonan beta-1,3-xylosyltransferase-like (LOC100250123), mRNA	--	--	--	--	--	--	--	--	--	--	--	--
Unigene42636_All	231	96.7	1e-19	gi|460397959|ref|XP_004244532.1|	PREDICTED: ABC transporter C family member 2-like [Solanum lycopersicum]	58.0	4e-06	gi|470141395|ref|XR_185141.1|	PREDICTED: Fragaria vesca subsp. vesca ABC transporter C family member 12-like (LOC101293422), misc_RNA	83.2	3e-17	sp|Q9C8H1|AB11C_ARATH	ABC transporter C family member 11 OS=Arabidopsis thaliana GN=ABCC11 PE=2 SV=2	--	--	--	--	--	--	--	--
CL1889.Contig2_All	212	92.4	2e-18	gi|449476852|ref|XP_004154853.1|	PREDICTED: inositol-pentakisphosphate 2-kinase-like [Cucumis sativus]	67.9	4e-09	gi|470111227|ref|XM_004291803.1|	PREDICTED: Fragaria vesca subsp. vesca inositol-pentakisphosphate 2-kinase-like (LOC101291401), mRNA	89.4	4e-19	sp|Q93YN9|IPPK_ARATH	Inositol-pentakisphosphate 2-kinase OS=Arabidopsis thaliana GN=IPK1 PE=1 SV=1	75.9	1e-14	zma:100126363	cl9911_2, ipk1B; LOC100126363 (EC:2.7.1.-); K10572 inositol-pentakisphosphate 2-kinase [EC:2.7.1.158]	--	--	--	--
CL3448.Contig2_All	1658	668.7	0.0	gi|357135358|ref|XP_003569277.1|	PREDICTED: probable V-type proton ATPase subunit d-like [Brachypodium distachyon]	494	1e-136	gi|460173817|gb|GABL01082487.1|	TSA: Camelina sativa comp63158_c0_seq2 transcribed RNA sequence	676	0.0	sp|Q8RU33|VA0D_ORYSJ	Probable V-type proton ATPase subunit d OS=Oryza sativa subsp. japonica GN=Os01g0587000 PE=2 SV=1	300	5e-81	ota:Ot02g04450	vaoD; VaoD vacuolar ATP synthase subunit D, probable (IC); K02146 V-type H+-transporting ATPase subunit AC39 [EC:3.6.3.14]	55.8	2e-07	PAB1183	---
Unigene6139_All	1145	370.2	3e-101	gi|116788127|gb|ABK24766.1|	unknown [Picea sitchensis]	91.7	2e-15	gi|332189094|gb|CP002684.1|	Arabidopsis thaliana chromosome 1, complete sequence	65.9	4e-11	sp|O19913|CCS1_CYACA	Cytochrome c biogenesis protein ccs1 OS=Cyanidium caldarium GN=ccs1 PE=3 SV=1	219	6e-57	ota:Ot16g01610	CCS1 (ISS); K07399 cytochrome c biogenesis protein	49.7	1e-05	NMB1804	---
CL5525.Contig3_All	387	65.9	2e-10	gi|224143529|ref|XP_002324987.1|	predicted protein [Populus trichocarpa] >gi|118484017|gb|ABK93895.1| unknown [Populus trichocarpa] >gi|222866421|gb|EEF03552.1| predicted protein [Populus trichocarpa]	58.0	7e-06	gi|457866461|dbj|AB773860.1|	Cardamine hirsuta DNA, microsatellite: Chir3	--	--	--	--	--	--	--	--	--	--	--	--
Unigene24327_All	282	--	--	--	--	60.0	1e-06	gi|395146555|gb|JX174449.1|	Linum usitatissimum clone LuBAC346C18, complete sequence	--	--	--	--	--	--	--	--	--	--	--	--
CL10703.Contig2_All	1890	285.0	3e-75	gi|449464374|ref|XP_004149904.1|	PREDICTED: GATA transcription factor 4-like [Cucumis sativus] >gi|449490412|ref|XP_004158598.1| PREDICTED: GATA transcription factor 4-like [Cucumis sativus]	305	9e-80	gi|335330133|gb|GU287321.1|	Populus balsamifera isolate LOV02 haplotype B zinc finger (GATA type) family protein gene, partial sequence	57.0	4e-08	sp|Q9LT45|GAT29_ARATH	GATA transcription factor 29 OS=Arabidopsis thaliana GN=GATA29 PE=2 SV=1	--	--	--	--	56.2	2e-07	YMR136w	---
CL5005.Contig4_All	2121	372.9	1e-101	gi|357112306|ref|XP_003557950.1|	PREDICTED: uncharacterized protein LOC100846748 [Brachypodium distachyon]	73.8	7e-10	gi|30684222|ref|NM_112549.3|	Arabidopsis thaliana tetratricopeptide repeat domain-containing protein (AT3G16760) mRNA, complete cds	52.4	1e-06	sp|F4KCL7|OE64M_ARATH	Outer envelope protein 64, mitochondrial OS=Arabidopsis thaliana GN=OM64 PE=1 SV=1	51.2	7e-06	osa:4329388	Os02g0491400; K01802 peptidylprolyl isomerase [EC:5.2.1.8]	--	--	--	--
Unigene14162_All	896	261.2	1e-68	gi|84579408|dbj|BAE72091.1|	Lactuca sativa 9-cis-epoxycarotenoid dioxygenase 2	89.7	5e-15	gi|470129528|ref|XM_004300619.1|	PREDICTED: Fragaria vesca subsp. vesca 9-cis-epoxycarotenoid dioxygenase NCED1, chloroplastic-like (LOC101293791), mRNA	49.7	2e-06	sp|Q8VY26|CCD8_ARATH	Carotenoid cleavage dioxygenase 8, chloroplastic OS=Arabidopsis thaliana GN=CCD8 PE=1 SV=1	197	1e-50	osa:9270250	Os12g0617400; K09840 9-cis-epoxycarotenoid dioxygenase [EC:1.13.11.51]	49.3	9e-06	Rv0654	---
CL10824.Contig2_All	1645	55.8	2e-06	gi|222628256|gb|EEE60388.1|	hypothetical protein OsJ_13542 [Oryza sativa Japonica Group]	81.8	2e-12	gi|356559307|ref|XM_003547894.1|	PREDICTED: Glycine max uncharacterized protein LOC100801066 (LOC100801066), mRNA	--	--	--	--	--	--	--	--	--	--	--	--
CL5890.Contig2_All	1580	595.1	1e-168	gi|158635126|gb|ABW76425.1|	branched-chain aminotransferase [Nicotiana benthamiana]	283	3e-73	gi|186510844|ref|NM_001125330.1|	Arabidopsis thaliana branched-chain-amino-acid aminotransferase 3 (BCAT3) mRNA, complete cds	69.3	6e-12	sp|Q8W0Z7|BCAL1_ARATH	Branched-chain-amino-acid aminotransferase-like protein 1 OS=Arabidopsis thaliana GN=At3g05190 PE=2 SV=1	472	8e-133	vvi:100260903	branched-chain-amino-acid aminotransferase 2, chloroplastic-like; K00826 branched-chain amino acid aminotransferase [EC:2.6.1.42]	229	8e-60	HP1468	---
Unigene18683_All	232	74.7	5e-13	gi|326519276|dbj|BAJ96637.1|	predicted protein [Hordeum vulgare subsp. vulgare]	69.9	1e-09	gi|460390415|ref|XM_004240782.1|	PREDICTED: Solanum lycopersicum actin-related protein 5-like (LOC101260649), mRNA	95.5	6e-21	sp|Q940Z2|ARP5_ARATH	Actin-related protein 5 OS=Arabidopsis thaliana GN=ARP5 PE=1 SV=2	57.8	4e-09	ppp:PHYPADRAFT_149956	ARP1504; actin-related protein Arp5; K11672 actin-related protein 5	--	--	--	--
CL9261.Contig3_All	700	162.2	7e-39	gi|460380556|ref|XP_004236021.1|	PREDICTED: transcription factor bHLH47-like [Solanum lycopersicum]	60.0	3e-06	gi|460380555|ref|XM_004235973.1|	PREDICTED: Solanum lycopersicum transcription factor bHLH47-like (LOC101245633), mRNA	58.2	5e-09	sp|Q9C682|BH115_ARATH	Transcription factor bHLH115 OS=Arabidopsis thaliana GN=BHLH115 PE=2 SV=1	--	--	--	--	--	--	--	--
CL1426.Contig2_All	1711	55.5	3e-06	gi|357455533|ref|XP_003598047.1|	Splicing factor U2af large subunit B [Medicago truncatula] >gi|355487095|gb|AES68298.1| Splicing factor U2af large subunit B [Medicago truncatula]	404	1e-109	gi|460173367|gb|GABL01082869.1|	TSA: Camelina sativa comp63228_c0_seq2 transcribed RNA sequence	53.1	5e-07	sp|P93008|RH21_ARATH	DEAD-box ATP-dependent RNA helicase 21 OS=Arabidopsis thaliana GN=RH21 PE=2 SV=1	74.7	4e-13	bdi:100845331	RNA-binding protein 39-like; K13091 RNA-binding protein 39	50.8	7e-06	HP0827	---
CL3327.Contig2_All	1349	280.8	3e-74	gi|357151994|ref|XP_003575973.1|	PREDICTED: probable S-acyltransferase At2g14255-like [Brachypodium distachyon]	91.7	2e-15	gi|460204479|gb|GABL01057566.1|	TSA: Camelina sativa comp57112_c0_seq11 transcribed RNA sequence	64.7	1e-10	sp|Q9M115|ZDH16_ARATH	Probable S-acyltransferase At4g01730 OS=Arabidopsis thaliana GN=At4g01730 PE=2 SV=2	70.1	8e-12	aly:ARALYDRAFT_329352	hypothetical protein; K14423 4,4-dimethyl-9beta,19-cyclopropylsterol-4alpha-methyl oxidase [EC:1.14.13.72]	50.8	5e-06	ECU10g0720_2	---
CL3338.Contig2_All	2447	25.4	0.0	gi|147822361|emb|CAN75170.1|	hypothetical protein VITISV_041032 [Vitis vinifera]	317	3e-83	gi|350537844|ref|NM_001247640.1|	Solanum lycopersicum sulfate transporter 2 (ST2), mRNA >gi|13487716|gb|AF347614.1| Lycopersicon esculentum sulfate transporter 2 mRNA, complete cds	404	1e-112	sp|Q9FY46|SUT41_ARATH	Sulfate transporter 4.1, chloroplastic OS=Arabidopsis thaliana GN=SULTR4;1 PE=2 SV=1	--	--	--	--	140	1e-32	PA0029	---
CL8991.Contig1_All	382	127.9	4e-29	gi|357111256|ref|XP_003557430.1|	PREDICTED: uncharacterized protein LOC100843696 [Brachypodium distachyon]	63.9	1e-07	gi|460199533|gb|GABL01061761.1|	TSA: Camelina sativa comp58376_c1_seq1 transcribed RNA sequence	--	--	--	--	50.1	9e-07	mtr:MTR_5g093070	Bromodomain-containing protein; K11723 bromodomain-containing protein 7/9	--	--	--	--
CL909.Contig5_All	2110	188.0	5e-46	gi|224116220|ref|XP_002317242.1|	predicted protein [Populus trichocarpa] >gi|222860307|gb|EEE97854.1| predicted protein [Populus trichocarpa]	89.7	1e-14	gi|449524883|ref|XM_004169403.1|	PREDICTED: Cucumis sativus B3 domain-containing protein Os07g0679700-like (LOC101214226), mRNA	72.0	1e-12	sp|Q0DXB1|Y2641_ORYSJ	B3 domain-containing protein Os02g0764100 OS=Oryza sativa subsp. japonica GN=Os02g0764100 PE=2 SV=2	53.9	1e-06	aly:ARALYDRAFT_902476	auxin response transcription factor 3; K14486 auxin response factor	--	--	--	--
CL1768.Contig2_All	690	256.1	3e-67	gi|356518030|ref|XP_003527687.1|	PREDICTED: isoflavone reductase homolog [Glycine max]	103	2e-19	gi|470106625|ref|XM_004289616.1|	PREDICTED: Fragaria vesca subsp. vesca isoflavone reductase homolog (LOC101297013), mRNA	134	6e-32	sp|Q84V83|LAR_DESUN	Leucoanthocyanidin reductase OS=Desmodium uncinatum GN=LAR PE=1 SV=1	132	6e-31	osa:4332311	Os03g0259400; K13081 leucoanthocyanidin reductase [EC:1.17.1.3]	--	--	--	--
CL3968.Contig1_All	2131	55.1	6e-06	gi|414885531|tpg|DAA61545.1|	TPA: queuine tRNA-ribosyltransferase [Zea mays]	252	1e-63	gi|332163959|emb|FP102210.2|	Medicago truncatula chromosome 5 clone mtrs-89j16, COMPLETE SEQUENCE	--	--	--	--	107	6e-23	mtr:MTR_4g031180	Queuine tRNA-ribosyltransferase; K15407 queuine tRNA-ribosyltransferase subunit QTRTD1 [EC:2.4.2.29]	301	4e-81	PM0229	---
CL4923.Contig2_All	285	107.1	8e-23	gi|357446329|ref|XP_003593442.1|	Cytochrome P450 [Medicago truncatula] >gi|355482490|gb|AES63693.1| Cytochrome P450 [Medicago truncatula]	61.9	3e-07	gi|356574877|ref|XM_003555522.1|	PREDICTED: Glycine max cytochrome P450 71D11-like (LOC100814157), mRNA	89.7	3e-19	sp|O65785|C71B3_ARATH	Cytochrome P450 71B3 OS=Arabidopsis thaliana GN=CYP71B3 PE=2 SV=2	77.8	4e-15	mtr:MTR_5g021390	Cytochrome P450; K09755 ferulate-5-hydroxylase [EC:1.14.-.-]	48.9	2e-06	all1361	---
Unigene24398_All	312	53.5	1e-06	gi|357130833|ref|XP_003567050.1|	PREDICTED: uncharacterized protein LOC100825100 [Brachypodium distachyon]	60.0	1e-06	gi|255558205|ref|XM_002520084.1|	Ricinus communis DNA binding protein, putative, mRNA	46.6	3e-06	sp|Q6X5Y6|WRI1_ARATH	Ethylene-responsive transcription factor WRI1 OS=Arabidopsis thaliana GN=WRI1 PE=2 SV=1	46.6	9e-06	osa:4337245	Os04g0653600; K09285 AP2-like factor, ANT lineage	--	--	--	--
CL9382.Contig3_All	983	125.9	1e-27	gi|351723163|ref|NP_001237781.1|	uncharacterized protein LOC100527555 [Glycine max]	61.9	1e-06	gi|356501214|ref|XR_136330.1|	PREDICTED: Glycine max zinc finger protein 1-like (LOC100799857), miscRNA	48.9	4e-06	sp|Q9SR34|TAC1_ARATH	Transcriptional regulator TAC1 OS=Arabidopsis thaliana GN=TAC1 PE=2 SV=1	--	--	--	--	--	--	--	--
Unigene6574_All	245	64.3	1e-29	gi|334186438|ref|NP_001190701.1|	beta-adaptin-like protein B [Arabidopsis thaliana] >gi|332657604|gb|AEE83004.1| beta-adaptin-like protein B [Arabidopsis thaliana]	135	2e-29	gi|30686206|ref|NM_118475.3|	Arabidopsis thaliana beta-adaptin-like protein C (AT4G23460) mRNA, complete cds	86.7	3e-31	sp|Q9SUS3|APBLB_ARATH	Beta-adaptin-like protein B OS=Arabidopsis thaliana GN=BETAB-AD PE=1 SV=1	82.8	2e-29	bdi:100836681	beta-adaptin-like protein C-like; K12392 AP-1 complex subunit beta-1	35.0	7e-06	SPBC2G2.06c	---
CL1701.Contig3_All	1306	210.3	6e-53	gi|462414919|gb|EMJ19656.1|	hypothetical protein PRUPE_ppa011833mg [Prunus persica]	85.7	1e-13	gi|460220278|gb|GABL01044498.1|	TSA: Camelina sativa comp52075_c1_seq1 transcribed RNA sequence	49.3	5e-06	sp|Q9FIR0|ATL30_ARATH	RING-H2 finger protein ATL30 OS=Arabidopsis thaliana GN=ATL30 PE=2 SV=1	50.1	8e-06	bdi:100836464	BRCA1-associated protein-like; K10632 BRCA1-associated protein [EC:6.3.2.19]	51.2	4e-06	YOL013c	---
Unigene32694_All	431	51.2	5e-06	gi|359483101|ref|XP_002269212.2|	PREDICTED: probable LRR receptor-like serine/threonine-protein kinase At4g36180-like [Vitis vinifera]	--	--	--	--	76.6	5e-15	sp|Q9ZWC8|BRL1_ARATH	Serine/threonine-protein kinase BRI1-like 1 OS=Arabidopsis thaliana GN=BRL1 PE=1 SV=1	54.3	6e-08	ath:AT4G33430	BAK1; BRASSINOSTEROID INSENSITIVE 1-associated receptor kinase 1; K13416 brassinosteroid insensitive 1-associated receptor kinase 1 [EC:2.7.10.1 2.7.11.1]	--	--	--	--
CL2631.Contig7_All	3621	70.1	3e-10	gi|9757840|dbj|BAB08277.1|	unnamed protein product [Arabidopsis thaliana]	107	8e-20	gi|471178477|gb|AC254328.1|	Phaseolus vulgaris clone PV_GBb020-E06, complete sequence	51.2	4e-06	sp|Q7XYY2|MED25_ARATH	Mediator of RNA polymerase II transcription subunit 25 OS=Arabidopsis thaliana GN=MED25 PE=1 SV=1	--	--	--	--	58.9	6e-08	YBR112c	---
Unigene27746_All	634	112.5	5e-24	gi|469400301|emb|CCH26512.1|	calcineurin B-like 10, partial [Arabidopsis thaliana]	63.9	2e-07	gi|186515756|ref|NM_001125633.1|	Arabidopsis thaliana calcineurin B-like protein 10 (CBL10) mRNA, complete cds	62.4	2e-10	sp|Q7FZF1|CNBL5_ARATH	Calcineurin B-like protein 5 OS=Arabidopsis thaliana GN=CBL5 PE=1 SV=3	72.0	7e-13	osa:4325962	Os01g0598200; K06268 protein phosphatase 3, regulatory subunit	--	--	--	--
CL2138.Contig3_All	1826	288.5	2e-76	gi|460393434|ref|XP_004242314.1|	PREDICTED: uncharacterized protein LOC101246936 [Solanum lycopersicum]	61.9	2e-06	gi|470112872|ref|XM_004292606.1|	PREDICTED: Fragaria vesca subsp. vesca uncharacterized LOC101311652 (LOC101311652), mRNA	--	--	--	--	--	--	--	--	--	--	--	--
Unigene17581_All	601	154.8	8e-37	gi|148909732|gb|ABR17957.1|	unknown [Picea sitchensis]	87.7	1e-14	gi|359474161|ref|XM_002279046.2|	PREDICTED: Vitis vinifera 60S acidic ribosomal protein P1-1-like, transcript variant 1 (LOC100249556), mRNA	47.8	5e-06	sp|P41099|RLA2_PARAR	60S acidic ribosomal protein P2 OS=Parthenium argentatum PE=3 SV=1	58.2	9e-09	osa:4326782	Os01g0191100; K02943 large subunit ribosomal protein LP2	51.6	9e-07	SPBP8B7.06	---
CL205.Contig3_All	2856	161.4	8e-38	gi|36955907|gb|AAQ87006.1|	BTB and TAZ domain protein 3 [Arabidopsis thaliana]	77.8	6e-11	gi|62466883|gb|AY886390.1|	Oryza rufipogon isolate hdgH33 genomic sequence	49.7	9e-06	sp|Q8L765|BPM1_ARATH	BTB/POZ and MATH domain-containing protein 1 OS=Arabidopsis thaliana GN=BPM1 PE=1 SV=1	58.2	7e-08	bdi:100836160	BTB/POZ and MATH domain-containing protein 2-like; K10523 speckle-type POZ protein	--	--	--	--
Unigene33238_All	966	186.0	7e-46	gi|116791153|gb|ABK25875.1|	unknown [Picea sitchensis]	95.6	8e-17	gi|116641644|emb|CT830611.1|	Oryza sativa (indica cultivar-group) cDNA clone:OSIGCSN012J16, full insert sequence	--	--	--	--	224	1e-58	rcu:RCOM_1464460	catalytic, putative; K07023 putative hydrolases of HD superfamily	50.8	3e-06	PAB1287	---
Unigene26321_All	369	58.9	2e-08	gi|359491625|ref|XP_002280572.2|	PREDICTED: uncharacterized protein LOC100246721 [Vitis vinifera]	79.8	2e-12	gi|255540822|ref|XM_002511430.1|	Ricinus communis conserved hypothetical protein, mRNA	--	--	--	--	--	--	--	--	--	--	--	--
Unigene33725_All	280	101.7	3e-21	gi|38636526|emb|CAE12168.2|	formate dehydrogenase [Quercus robur]	61.9	3e-07	gi|4760552|dbj|AB019533.1|	Oryza sativa mRNA for Nad-dependent formate dehydrogenase, complete cds	100	2e-22	sp|Q9S7E4|FDH_ARATH	Formate dehydrogenase, mitochondrial OS=Arabidopsis thaliana GN=FDH1 PE=1 SV=1	96.3	1e-20	pop:POPTR_824336	FDH1; formate dehydrogenase (EC:1.2.1.2); K00122 formate dehydrogenase [EC:1.2.1.2]	84.0	6e-17	SA0171	---
CL557.Contig16_All	2164	255.4	3e-66	gi|326489651|dbj|BAK01806.1|	predicted protein [Hordeum vulgare subsp. vulgare]	71.9	3e-09	gi|123682090|emb|AM473670.1|	Vitis vinifera contig VV78X216657.3, whole genome shotgun sequence	--	--	--	--	--	--	--	--	--	--	--	--
CL9117.Contig3_All	1366	220.7	4e-56	gi|460412880|ref|XP_004251824.1|	PREDICTED: probable WRKY transcription factor 28-like isoform 1 [Solanum lycopersicum]	115	1e-22	gi|460412881|ref|XM_004251777.1|	PREDICTED: Solanum lycopersicum probable WRKY transcription factor 28-like, transcript variant 2 (LOC101265102), mRNA	114	1e-25	sp|Q9FYA2|WRK75_ARATH	Probable WRKY transcription factor 75 OS=Arabidopsis thaliana GN=WRKY75 PE=2 SV=1	81.6	3e-15	vvi:100256849	WRKY transcription factor 22-like; K13425 WRKY transcription factor 22	--	--	--	--
CL8825.Contig1_All	601	80.9	1e-14	gi|89473698|gb|ABD72661.1|	pollen tube RhoGDI2 [Nicotiana tabacum]	83.8	2e-13	gi|460409677|ref|XM_004250217.1|	PREDICTED: Solanum lycopersicum rho GDP-dissociation inhibitor 1-like (LOC101256241), mRNA	84.7	4e-17	sp|Q9SFC6|GDIR_ARATH	Rho GDP-dissociation inhibitor 1 OS=Arabidopsis thaliana GN=GDI1 PE=1 SV=1	52.4	5e-07	bdi:100835327	rho GDP-dissociation inhibitor 1-like; K12462 Rho GDP-dissociation inhibitor	--	--	--	--
CL3030.Contig1_All	1932	677.6	0.0	gi|413942891|gb|AFW75540.1|	hypothetical protein ZEAMMB73_660971 [Zea mays]	212	1e-51	gi|460193835|gb|GABL01066525.1|	TSA: Camelina sativa comp59625_c0_seq1 transcribed RNA sequence	58.9	1e-08	sp|Q41140|PFPA_RICCO	Pyrophosphate--fructose 6-phosphate 1-phosphotransferase subunit alpha OS=Ricinus communis GN=PFP-ALPHA PE=3 SV=1	665	0.0	zma:100281688	6-phosphofructokinase 2; K00850 6-phosphofructokinase [EC:2.7.1.11]	87.8	6e-17	SP0896	---
CL515.Contig2_All	686	159.8	3e-38	gi|359806808|ref|NP_001241308.1|	uncharacterized protein LOC100797891 [Glycine max]	61.9	8e-07	gi|356557440|ref|XM_003546976.1|	PREDICTED: Glycine max uncharacterized protein LOC100526990 (LOC100526990), mRNA	61.6	4e-10	sp|Q6DR24|Y3795_ARATH	Uncharacterized protein At3g17950 OS=Arabidopsis thaliana GN=Y-3 PE=1 SV=1	--	--	--	--	--	--	--	--
Unigene37114_All	--	--	--	--	--	--	--	--	--	45.1	1e-05	sp|Q9FFW5|PERK8_ARATH	Proline-rich receptor-like protein kinase PERK8 OS=Arabidopsis thaliana GN=PERK8 PE=1 SV=1	--	--	--	--	--	--	--	--
CL7886.Contig6_All	1174	202.2	1e-50	gi|242048754|ref|XP_002462123.1|	hypothetical protein SORBIDRAFT_02g019530 [Sorghum bicolor] >gi|241925500|gb|EER98644.1| hypothetical protein SORBIDRAFT_02g019530 [Sorghum bicolor]	81.8	2e-12	gi|42475118|emb|BX817510.1|	Arabidopsis thaliana Full-length cDNA Complete sequence from clone GSLTSIL27ZH08 of Silique of strain col-0 of Arabidopsis thaliana (thale cress)	48.9	6e-06	sp|O78445|YCF20_GUITH	Uncharacterized protein ycf20 OS=Guillardia theta GN=ycf20 PE=3 SV=1	--	--	--	--	--	--	--	--
Unigene23560_All	402	52.0	3e-06	gi|470117439|ref|XP_004294865.1|	PREDICTED: peroxisome biogenesis protein 5-like [Fragaria vesca subsp. vesca]	65.9	3e-08	gi|225463547|ref|XM_002266677.1|	PREDICTED: Vitis vinifera peroxisome biogenesis protein 5-like (LOC100251495), mRNA	50.1	4e-07	sp|Q9FMA3|PEX5_ARATH	Peroxisome biogenesis protein 5 OS=Arabidopsis thaliana GN=PEX5 PE=1 SV=1	50.1	1e-06	ath:AT5G56290	PEX5; peroxin 5; K13342 peroxin-5	--	--	--	--
Unigene33138_All	209	52.8	2e-06	gi|296088584|emb|CBI37575.3|	unnamed protein product [Vitis vinifera]	113	7e-23	gi|255552345|ref|XM_002517171.1|	Ricinus communis brushy protein, putative, mRNA	--	--	--	--	--	--	--	--	--	--	--	--
Unigene26392_All	683	--	--	--	--	97.6	1e-17	gi|448879496|gb|KC019483.1|	Euphorbia hirsuta voucher Riina, R. 1769 (MICH) maturase K (trnK) gene, complete cds; chloroplast	--	--	--	--	--	--	--	--	--	--	--	--
Unigene9335_All	474	52.0	4e-06	gi|359494388|ref|XP_002267637.2|	PREDICTED: C2 domain-containing protein At1g53590-like [Vitis vinifera]	60.0	2e-06	gi|255578543|ref|XM_002530089.1|	Ricinus communis conserved hypothetical protein, mRNA	--	--	--	--	--	--	--	--	--	--	--	--
Unigene32371_All	216	61.6	4e-09	gi|470129836|ref|XP_004300814.1|	PREDICTED: uncharacterized protein LOC101291534 [Fragaria vesca subsp. vesca]	58.0	4e-06	gi|270134903|gb|BT101855.1|	Picea glauca clone GQ0131_N17 mRNA sequence	54.7	1e-08	sp|Q9LTF2|RS103_ARATH	40S ribosomal protein S10-3 OS=Arabidopsis thaliana GN=RPS10C PE=2 SV=2	55.8	1e-08	vvi:100243340	40S ribosomal protein S10-like; K02947 small subunit ribosomal protein S10e	60.8	6e-10	YOR293w	---
Unigene27159_All	247	--	--	--	--	60.0	1e-06	gi|410175995|gb|AC253880.1|	Aquilegia coerulea clone COL05-D05, complete sequence	--	--	--	--	--	--	--	--	--	--	--	--
CL7237.Contig4_All	2424	1082.4	0.0	gi|18416049|ref|NP_567674.1|	SPX domain-containing membrane protein [Arabidopsis thaliana] >gi|306756289|sp|Q93ZQ5.2|SPXM3_ARATH RecName: Full=SPX domain-containing membrane protein At4g22990 >gi|332659289|gb|AEE84689.1| SPX domain-containing membrane protein [Arabidopsis thaliana]	204	3e-49	gi|213972501|dbj|AP010927.1|	Solanum lycopersicum DNA, chromosome 8, clone: C08HBa0182O01, complete sequence	51.6	2e-06	sp|Q8LBH4|SPX1_ARATH	SPX domain-containing protein 1 OS=Arabidopsis thaliana GN=SPX1 PE=2 SV=2	--	--	--	--	52.0	5e-06	SPCC1322.14c_1	---
CL6803.Contig1_All	345	89.4	1e-17	gi|462411207|gb|EMJ16256.1|	hypothetical protein PRUPE_ppa012217mg [Prunus persica]	65.9	3e-08	gi|449528540|ref|XM_004171214.1|	PREDICTED: Cucumis sativus uncharacterized LOC101216601 (LOC101216601), mRNA	--	--	--	--	--	--	--	--	--	--	--	--
CL1458.Contig3_All	886	217.2	2e-55	gi|356563011|ref|XP_003549760.1|	PREDICTED: uncharacterized protein LOC100812832 [Glycine max]	71.9	1e-09	gi|449491035|ref|XM_004158732.1|	PREDICTED: Cucumis sativus uncharacterized LOC101208775, transcript variant 3 (LOC101208775), mRNA	--	--	--	--	--	--	--	--	--	--	--	--
CL5239.Contig2_All	693	68.6	3e-34	gi|414881145|tpg|DAA58276.1|	TPA: vacuolar protein sorting protein 25 isoform 1 [Zea mays] >gi|414881146|tpg|DAA58277.1| TPA: vacuolar protein sorting protein 25 isoform 2 [Zea mays] >gi|414881147|tpg|DAA58278.1| TPA: vacuolar protein sorting protein 25 isoform 3 [Zea mays]	69.9	3e-09	gi|332656411|gb|CP002687.1|	Arabidopsis thaliana chromosome 4, complete sequence	108	4e-41	sp|Q8VZC9|VPS25_ARATH	Vacuolar protein sorting-associated protein 25 OS=Arabidopsis thaliana GN=VPS25 PE=1 SV=1	68.2	8e-20	cre:CHLREDRAFT_181968	VPS25; subunit of ESCRT-II complex; K12189 ESCRT-II complex subunit VPS25	--	--	--	--
CL1547.Contig2_All	1067	71.2	3e-11	gi|359495497|ref|XP_002271158.2|	PREDICTED: putative F-box/LRR-repeat protein At3g18150-like [Vitis vinifera]	--	--	--	--	70.5	2e-12	sp|Q1PED9|FBL63_ARATH	F-box/LRR-repeat protein At3g59190 OS=Arabidopsis thaliana GN=At3g59190 PE=2 SV=1	--	--	--	--	--	--	--	--
Unigene6087_All	370	77.8	5e-14	gi|197312895|gb|ACH63228.1|	NAC protein [Rheum australe]	60.0	2e-06	gi|297832305|ref|XM_002883989.1|	Arabidopsis lyrata subsp. lyrata ANAC036, mRNA	--	--	--	--	--	--	--	--	--	--	--	--
Unigene1747_All	1043	375.2	1e-102	gi|357113256|ref|XP_003558420.1|	PREDICTED: metal tolerance protein 4-like [Brachypodium distachyon]	115	1e-22	gi|224057133|ref|XM_002299100.1|	Populus trichocarpa metal tolerance protein (PtrMTP8.4), mRNA	48.9	5e-06	sp|Q8L725|MTPC1_ARATH	Metal tolerance protein C1 OS=Arabidopsis thaliana GN=MTPC1 PE=2 SV=1	--	--	--	--	51.6	2e-06	yiiP	---
CL2017.Contig3_All	200	96.3	1e-19	gi|460395627|ref|XP_004243383.1|	PREDICTED: receptor-like protein kinase HSL1-like [Solanum lycopersicum]	60.0	9e-07	gi|460395626|ref|XM_004243335.1|	PREDICTED: Solanum lycopersicum receptor-like protein kinase HSL1-like (LOC101253604), mRNA	45.8	6e-06	sp|C0LGW2|PAM74_ARATH	Probable LRR receptor-like serine/threonine-protein kinase PAM74 OS=Arabidopsis thaliana GN=PAM74 PE=2 SV=1	48.1	3e-06	osa:4341290	Os06g0557100; K00924 [EC:2.7.1.-]	--	--	--	--
Unigene18783_All	250	52.0	3e-06	gi|343887328|dbj|BAK61874.1|	hypothetical protein [Citrus unshiu]	--	--	--	--	--	--	--	--	--	--	--	--	--	--	--	--
CL6835.Contig2_All	1413	293.1	7e-78	gi|118483528|gb|ABK93662.1|	unknown [Populus trichocarpa]	135	1e-28	gi|242382051|emb|FP097037.1|	Phyllostachys edulis cDNA clone: bphylf031a15, full insert sequence	227	1e-59	sp|Q9ZWI7|RER1C_ARATH	Protein RER1C OS=Arabidopsis thaliana GN=RER1C PE=2 SV=1	--	--	--	--	125	2e-28	ECU08g0700	---
Unigene32036_All	325	64.3	6e-10	gi|449469843|ref|XP_004152628.1|	PREDICTED: 40S ribosomal protein S6-like [Cucumis sativus] >gi|449523798|ref|XP_004168910.1| PREDICTED: 40S ribosomal protein S6-like [Cucumis sativus]	67.9	6e-09	gi|32993402|dbj|AK108193.1|	Oryza sativa Japonica Group cDNA clone:002-140-C04, full insert sequence	57.8	1e-09	sp|O48549|RS61_ARATH	40S ribosomal protein S6-1 OS=Arabidopsis thaliana GN=RPS6A PE=1 SV=2	57.8	4e-09	ath:AT4G31700	RPS6; 40S ribosomal protein S6-1; K02991 small subunit ribosomal protein S6e	95.1	3e-20	YPL090c	---
Unigene20938_All	1876	607.8	2e-172	gi|297830358|ref|XP_002883061.1|	hypothetical protein ARALYDRAFT_479219 [Arabidopsis lyrata subsp. lyrata] >gi|297328901|gb|EFH59320.1| hypothetical protein ARALYDRAFT_479219 [Arabidopsis lyrata subsp. lyrata]	367	3e-98	gi|460217211|gb|GABL01046983.1|	TSA: Camelina sativa comp53106_c0_seq1 transcribed RNA sequence	78.6	1e-14	sp|Q8RXN3|PPT1_ARATH	Phosphoenolpyruvate/phosphate translocator 1, chloroplastic OS=Arabidopsis thaliana GN=PPT1 PE=1 SV=1	84.3	6e-16	osa:4330044	Os02g0628200; K15285 solute carrier family 35, member E3	63.9	9e-10	SPAC22E12.01	---
Unigene12607_All	1745	337.0	6e-91	gi|195649313|gb|ACG44124.1|	hypothetical protein [Zea mays]	73.8	5e-10	gi|42461842|emb|BX826303.1|	Arabidopsis thaliana Full-length cDNA Complete sequence from clone GSLTFB13ZB09 of Flowers and buds of strain col-0 of Arabidopsis thaliana (thale cress)	--	--	--	--	--	--	--	--	--	--	--	--
Unigene709_All	602	273.9	1e-72	gi|225466257|ref|XP_002270937.1|	PREDICTED: glutamate decarboxylase 1 [Vitis vinifera] >gi|297738155|emb|CBI27356.3| unnamed protein product [Vitis vinifera]	172	3e-40	gi|349712812|emb|FQ386400.1|	Vitis vinifera clone SS0AEB2YB21	244	3e-65	sp|Q9ZPS4|DCE3_ARATH	Glutamate decarboxylase 3 OS=Arabidopsis thaliana GN=GAD3 PE=2 SV=1	263	1e-70	gmx:100791696	glutamate decarboxylase 1-like; K01580 glutamate decarboxylase [EC:4.1.1.15]	115	5e-26	lin2463	---
Unigene41645_All	260	60.1	1e-08	gi|356577859|ref|XP_003557039.1|	PREDICTED: uncharacterized protein LOC100778333, partial [Glycine max]	58.0	5e-06	gi|147822418|emb|AM477499.2|	Vitis vinifera contig VV78X042069.5, whole genome shotgun sequence	--	--	--	--	--	--	--	--	--	--	--	--
Unigene14038_All	1268	74.7	3e-12	gi|15228825|ref|NP_188906.1|	pentatricopeptide repeat-containing protein [Arabidopsis thaliana] >gi|75274241|sp|Q9LUJ4.1|PP248_ARATH RecName: Full=Pentatricopeptide repeat-containing protein At3g22670, mitochondrial; Flags: Precursor >gi|332643142|gb|AEE76663.1| pentatricopeptide repeat-containing protein [Arabidopsis thaliana]	60.0	6e-06	gi|449505567|ref|XM_004162462.1|	PREDICTED: Cucumis sativus pentatricopeptide repeat-containing protein At3g22670, mitochondrial-like (LOC101223103), mRNA	169	3e-42	sp|Q9SZ52|PP344_ARATH	Pentatricopeptide repeat-containing protein At4g31850, chloroplastic OS=Arabidopsis thaliana GN=PGR3 PE=1 SV=1	60.1	8e-09	ath:AT5G03560	nucleobase:cation symporter-1, NCS1 family; K03457 nucleobase:cation symporter-1, NCS1 family	--	--	--	--
CL5314.Contig14_All	3996	121.3	1e-25	gi|460400534|ref|XP_004245789.1|	PREDICTED: uncharacterized protein LOC101263341 isoform 1 [Solanum lycopersicum] >gi|460400536|ref|XP_004245790.1| PREDICTED: uncharacterized protein LOC101263341 isoform 2 [Solanum lycopersicum]	196	1e-46	gi|255541095|ref|XM_002511566.1|	Ricinus communis conserved hypothetical protein, mRNA	--	--	--	--	--	--	--	--	--	--	--	--
Unigene33314_All	1433	72.0	2e-11	gi|18071369|gb|AAL58228.1|AC084762_2	putative gag-pol polyprotein [Oryza sativa Japonica Group] >gi|108708461|gb|ABF96256.1| retrotransposon protein, putative, unclassified [Oryza sativa Japonica Group]	141	2e-30	gi|164565497|gb|AC216469.1|	Populus trichocarpa clone POP036-C22, complete sequence	55.8	6e-08	sp|P92512|M710_ARATH	Uncharacterized mitochondrial protein AtMg00710 OS=Arabidopsis thaliana GN=AtMg00710 PE=4 SV=1	92.8	1e-18	ath:AT4G37000	ACD2; red chlorophyll catabolite reductase; K13545 red chlorophyll catabolite reductase [EC:1.3.1.80]	--	--	--	--
Unigene15587_All	2258	68.2	7e-10	gi|218196773|gb|EEC79200.1|	hypothetical protein OsI_19908 [Oryza sativa Indica Group]	155	2e-34	gi|332002898|gb|CP002688.1|	Arabidopsis thaliana chromosome 5, complete sequence	50.8	3e-06	sp|Q9SJB3|PMA5_ARATH	ATPase 5, plasma membrane-type OS=Arabidopsis thaliana GN=AHA5 PE=3 SV=3	65.5	4e-10	gmx:100792691	calcium-transporting ATPase 2, plasma membrane-type-like; K01537 Ca2+-transporting ATPase [EC:3.6.3.8]	77.4	1e-13	YPO0451	---
CL2154.Contig9_All	817	176.4	4e-43	gi|414887919|tpg|DAA63933.1|	TPA: putative DEAD-box ATP-dependent RNA helicase family protein [Zea mays]	81.8	1e-12	gi|186509928|ref|NM_111806.6|	Arabidopsis thaliana DEAD-box ATP-dependent RNA helicase 57 (AT3G09720) mRNA, complete cds	85.1	4e-17	sp|P46942|DB10_NICSY	ATP-dependent RNA helicase-like protein DB10 OS=Nicotiana sylvestris PE=2 SV=1	90.9	2e-18	cme:CMR479C	p68 RNA helicase; K12823 ATP-dependent RNA helicase DDX5/DBP2 [EC:3.6.4.13]	83.2	5e-16	XF0252	---
CL7991.Contig1_All	219	71.2	5e-12	gi|357521319|ref|XP_003630948.1|	E3 ubiquitin-protein ligase [Medicago truncatula] >gi|355524970|gb|AET05424.1| E3 ubiquitin-protein ligase [Medicago truncatula]	67.9	4e-09	gi|460382938|ref|XM_004237145.1|	PREDICTED: Solanum lycopersicum cleavage and polyadenylation specificity factor subunit 3-II-like (LOC101259627), mRNA	55.5	7e-09	sp|Q9LN71|RING1_ARATH	E3 ubiquitin-protein ligase At1g12760 OS=Arabidopsis thaliana GN=At1g12760 PE=2 SV=1	87.8	4e-18	vvi:100261060	uncharacterized LOC100261060; K13148 integrator complex subunit 11 [EC:3.1.27.-]	--	--	--	--
CL4492.Contig3_All	1157	291.2	2e-77	gi|255626939|gb|ACU13814.1|	unknown [Glycine max]	60.0	5e-06	gi|357115515|ref|XM_003559486.1|	PREDICTED: Brachypodium distachyon uncharacterized LOC100838947 (LOC100838947), mRNA	--	--	--	--	--	--	--	--	--	--	--	--
CL215.Contig4_All	618	97.8	1e-19	gi|388501646|gb|AFK38889.1|	unknown [Medicago truncatula]	60.0	3e-06	gi|470117432|ref|XM_004294814.1|	PREDICTED: Fragaria vesca subsp. vesca transmembrane protein 56-like (LOC101311258), mRNA	--	--	--	--	--	--	--	--	--	--	--	--
CL7515.Contig2_All	254	53.5	1e-06	gi|356496943|ref|XP_003517324.1|	PREDICTED: lysine-rich arabinogalactan protein 17-like [Glycine max]	--	--	--	--	45.1	1e-05	sp|Q9ZT17|AGP3_ARATH	Classical arabinogalactan protein 3 OS=Arabidopsis thaliana GN=AGP3 PE=2 SV=1	--	--	--	--	47.0	9e-06	RSc1155	---
CL3953.Contig24_All	2173	33.1	0.0	gi|357126838|ref|XP_003565094.1|	PREDICTED: putative amidohydrolase ytcJ-like [Brachypodium distachyon]	63.9	7e-07	gi|186511116|ref|NM_202716.2|	Arabidopsis thaliana amidohydrolase family protein (LAF3) mRNA, complete cds	--	--	--	--	360	7e-99	zma:100383761	uncharacterized LOC100383761; K07047	115	2e-25	MT2112	---
Unigene2340_All	591	54.7	1e-06	gi|357130975|ref|XP_003567119.1|	PREDICTED: proline-rich receptor-like protein kinase PERK4-like [Brachypodium distachyon]	60.0	3e-06	gi|255549989|ref|XM_002516000.1|	Ricinus communis serine-threonine protein kinase, plant-type, putative, mRNA	47.4	6e-06	sp|Q9LV48|PERK1_ARATH	Proline-rich receptor-like protein kinase PERK1 OS=Arabidopsis thaliana GN=PERK1 PE=1 SV=1	--	--	--	--	--	--	--	--
Unigene14062_All	507	51.2	8e-06	gi|297742679|emb|CBI35132.3|	unnamed protein product [Vitis vinifera]	--	--	--	--	47.4	4e-06	sp|Q9FKZ2|DRL41_ARATH	Probable disease resistance protein At5g66890 OS=Arabidopsis thaliana GN=At5g66890 PE=3 SV=1	48.5	5e-06	aly:ARALYDRAFT_492950	mob1/phocein family protein; K06685 maintenance of ploidy protein MOB1 (MPS1 binder 1)	--	--	--	--
Unigene12678_All	1315	258.5	1e-67	gi|449450409|ref|XP_004142955.1|	PREDICTED: uncharacterized protein LOC101204614 [Cucumis sativus] >gi|449494510|ref|XP_004159565.1| PREDICTED: uncharacterized protein LOC101226593 [Cucumis sativus]	63.9	4e-07	gi|270140602|gb|BT107554.1|	Picea glauca clone GQ03109_D04 mRNA sequence	--	--	--	--	51.2	4e-06	gmx:100794558	putative SWI/SNF-related matrix-associated actin-dependent regulator of chromatin subfamily A member 3-like 2-like; K15505 DNA repair protein RAD5 [EC:3.6.4.-]	--	--	--	--
Unigene15176_All	264	--	--	--	--	61.9	3e-07	gi|463055029|gb|AHII01137743.1|	Cicer arietinum cultivar ICC4958 MW5_contig137743, whole genome shotgun sequence	--	--	--	--	--	--	--	--	--	--	--	--
CL4968.Contig1_All	1252	53.5	9e-06	gi|195628472|gb|ACG36066.1|	dnaJ domain containing protein [Zea mays]	61.9	1e-06	gi|61675778|gb|AC135319.28|	Medicago truncatula clone mth2-6g4, complete sequence	--	--	--	--	--	--	--	--	--	--	--	--
CL9306.Contig2_All	2233	437.2	5e-121	gi|224123682|ref|XP_002319140.1|	predicted protein [Populus trichocarpa] >gi|222857516|gb|EEE95063.1| predicted protein [Populus trichocarpa]	73.8	7e-10	gi|212658109|gb|FJ404770.1|	Antirrhinum majus clone BAC 38j15 genomic sequence	143	4e-34	sp|Q9CAN0|PPR99_ARATH	Pentatricopeptide repeat-containing protein At1g63130, mitochondrial OS=Arabidopsis thaliana GN=At1g63130 PE=2 SV=1	71.6	5e-12	vvi:100250139	structure-specific endonuclease subunit SLX1 homolog 2-like; K15078 structure-specific endonuclease subunit SLX1 [EC:3.6.1.-]	--	--	--	--
Unigene11516_All	791	72.0	1e-11	gi|147790133|emb|CAN67884.1|	hypothetical protein VITISV_015327 [Vitis vinifera]	210	2e-51	gi|255581149|ref|XM_002531342.1|	Ricinus communis Auxin-induced protein 5NG4, putative, mRNA	66.2	2e-11	sp|Q9M131|WTR28_ARATH	WAT1-related protein At4g01430 OS=Arabidopsis thaliana GN=At4g01430 PE=2 SV=1	--	--	--	--	--	--	--	--
Unigene42396_All	318	50.4	9e-06	gi|255584614|ref|XP_002533031.1|	conserved hypothetical protein [Ricinus communis] >gi|223527193|gb|EEF29362.1| conserved hypothetical protein [Ricinus communis]	--	--	--	--	--	--	--	--	--	--	--	--	--	--	--	--
CL2027.Contig12_All	1477	443.7	3e-123	gi|2827536|emb|CAA16544.1|	hypothetical protein [Arabidopsis thaliana] >gi|7270044|emb|CAB79859.1| hypothetical protein [Arabidopsis thaliana]	111	2e-21	gi|212721071|ref|NM_001138399.1|	Zea mays uncharacterized LOC100193250 (LOC100193250), mRNA >gi|194692781|gb|BT035470.1| Zea mays full-length cDNA clone ZM_BFb0064M12 mRNA, complete cds	--	--	--	--	--	--	--	--	--	--	--	--
CL1232.Contig13_All	1328	55.8	1e-06	gi|449446736|ref|XP_004141127.1|	PREDICTED: uncharacterized protein LOC101222879 [Cucumis sativus]	155	1e-34	gi|166091645|gb|AC216914.1|	Populus trichocarpa clone POP036-E01, complete sequence	53.9	2e-07	sp|Q6YW64|DRB4_ORYSJ	Double-stranded RNA-binding protein 4 OS=Oryza sativa subsp. japonica GN=DRB4 PE=2 SV=1	--	--	--	--	--	--	--	--
CL3946.Contig1_All	3187	164.1	1e-38	gi|449463747|ref|XP_004149593.1|	PREDICTED: uncharacterized protein LOC101203837 [Cucumis sativus]	99.6	2e-17	gi|145345530|ref|NM_118801.3|	Arabidopsis thaliana Tim17/Tim22/Tim23 pre-protein translocase of the mitochondrial outer membrane domain-containing protein (AT4G26670) mRNA, complete cds	57.4	5e-08	sp|A1XJK0|TI224_ARATH	Mitochondrial import inner membrane translocase subunit TIM22-4 OS=Arabidopsis thaliana GN=TIM22-4 PE=2 SV=3	--	--	--	--	72.4	5e-12	Ta1123	---
Unigene11129_All	1125	232.6	9e-60	gi|297831298|ref|XP_002883531.1|	hypothetical protein ARALYDRAFT_479967 [Arabidopsis lyrata subsp. lyrata] >gi|297329371|gb|EFH59790.1| hypothetical protein ARALYDRAFT_479967 [Arabidopsis lyrata subsp. lyrata]	61.9	1e-06	gi|270148391|gb|BT115343.1|	Picea glauca clone GQ03614_K13 mRNA sequence	182	2e-46	sp|Q9FID9|Y5389_ARATH	Probable receptor-like protein kinase At5g38990 OS=Arabidopsis thaliana GN=At5g38990 PE=2 SV=1	165	1e-40	ath:AT4G17660	protein kinase family protein; K00924 [EC:2.7.1.-]	54.7	3e-07	mlr2363	---
CL1214.Contig4_All	1278	110.2	8e-23	gi|297794263|ref|XP_002865016.1|	exonuclease [Arabidopsis lyrata subsp. lyrata] >gi|297310851|gb|EFH41275.1| exonuclease [Arabidopsis lyrata subsp. lyrata]	60.0	6e-06	gi|449448293|ref|XM_004141853.1|	PREDICTED: Cucumis sativus small RNA degrading nuclease 3-like (LOC101213034), mRNA >gi|449517368|ref|XM_004165670.1| PREDICTED: Cucumis sativus small RNA degrading nuclease 3-like (LOC101213034), mRNA	72.4	5e-13	sp|Q8L7M4|SDN5_ARATH	Small RNA degrading nuclease 5 OS=Arabidopsis thaliana GN=SDN5 PE=2 SV=2	51.2	4e-06	ota:Ot06g02100	exonuclease family protein (ISS); K14570 RNA exonuclease 1 [EC:3.1.-.-]	52.0	2e-06	ECU07g0380	---
CL6896.Contig7_All	911	100.5	4e-20	gi|449436361|ref|XP_004135961.1|	PREDICTED: autophagy-related protein 8i-like [Cucumis sativus] >gi|449522049|ref|XP_004168040.1| PREDICTED: autophagy-related protein 8i-like [Cucumis sativus]	63.9	3e-07	gi|402793881|ref|NM_001251599.2|	Glycine max uncharacterized LOC100527345 (LOC100527345), mRNA	70.5	1e-12	sp|Q8VYK7|ATG8F_ARATH	Autophagy-related protein 8f OS=Arabidopsis thaliana GN=ATG8F PE=2 SV=1	70.9	3e-12	mtr:MTR_4g101090	Autophagy-related protein 8f; K08341 GABA(A) receptor-associated protein (autophagy-related protein 8)	--	--	--	--
CL128.Contig3_All	1909	58.5	4e-07	gi|224082021|ref|XP_002335506.1|	predicted protein [Populus trichocarpa] >gi|222834291|gb|EEE72768.1| predicted protein [Populus trichocarpa]	60.0	9e-06	gi|359493290|ref|XM_002273349.2|	PREDICTED: Vitis vinifera TMV resistance protein N-like (LOC100256299), mRNA	73.2	5e-13	sp|O49318|Y2317_ARATH	Probable leucine-rich repeat receptor-like protein kinase At2g33170 OS=Arabidopsis thaliana GN=At2g33170 PE=2 SV=1	50.8	8e-06	aly:ARALYDRAFT_488953	EFR; EF-TU receptor; K13428 LRR receptor-like serine/threonine-protein kinase EFR [EC:2.7.11.1]	51.2	6e-06	SPBC19C7.03_1	---
CL11448.Contig3_All	401	55.5	3e-07	gi|224144488|ref|XP_002325307.1|	predicted protein [Populus trichocarpa] >gi|222862182|gb|EEE99688.1| predicted protein [Populus trichocarpa]	60.0	2e-06	gi|255578635|ref|XM_002530133.1|	Ricinus communis Disease resistance protein RPM1, putative, mRNA	53.9	3e-08	sp|O81825|DRL28_ARATH	Probable disease resistance protein At4g27220 OS=Arabidopsis thaliana GN=At4g27220 PE=2 SV=1	--	--	--	--	--	--	--	--
Unigene20164_All	1077	261.5	1e-68	gi|416641|sp|P32294.1|AX22B_PHAAU	RecName: Full=Auxin-induced protein 22B; AltName: Full=Indole-3-acetic acid-induced protein ARG4	176	3e-41	gi|4887013|gb|AF123505.1|AF123505	Nicotiana tabacum Nt-iaa2.5 deduced protein mRNA, partial cds	165	4e-41	sp|Q5NB25|IAA3_ORYSJ	Auxin-responsive protein IAA3 OS=Oryza sativa subsp. japonica GN=IAA3 PE=2 SV=1	50.8	4e-06	vvi:100254074	auxin response factor 5-like; K14486 auxin response factor	--	--	--	--
CL704.Contig1_All	679	114.4	1e-24	gi|388505302|gb|AFK40717.1|	unknown [Lotus japonicus]	60.0	3e-06	gi|356549963|ref|XM_003543312.1|	PREDICTED: Glycine max uncharacterized protein LOC100795182 (LOC100795182), mRNA	--	--	--	--	--	--	--	--	--	--	--	--
CL10448.Contig3_All	1694	523.1	5e-147	gi|297830578|ref|XP_002883171.1|	phospholipase C [Arabidopsis lyrata subsp. lyrata] >gi|297329011|gb|EFH59430.1| phospholipase C [Arabidopsis lyrata subsp. lyrata]	133	7e-28	gi|349707970|emb|FQ390317.1|	Vitis vinifera clone SS0AEB18YB11	411	5e-115	sp|Q93XX5|Y5713_ARATH	PI-PLC X domain-containing protein At5g67130 OS=Arabidopsis thaliana GN=At5g67130 PE=1 SV=1	--	--	--	--	--	--	--	--
CL5847.Contig1_All	2550	734.6	0.0	gi|460396442|ref|XP_004243782.1|	PREDICTED: G-type lectin S-receptor-like serine/threonine-protein kinase SD2-5-like [Solanum lycopersicum]	71.9	3e-09	gi|356535825|ref|XM_003536396.1|	PREDICTED: Glycine max G-type lectin S-receptor-like serine/threonine-protein kinase At5g24080-like (LOC100775424), mRNA	242	9e-64	sp|O64778|Y1142_ARATH	G-type lectin S-receptor-like serine/threonine-protein kinase At1g61420 OS=Arabidopsis thaliana GN=At1g61420 PE=2 SV=2	183	1e-45	aly:ARALYDRAFT_909268	avrPphB susceptible 1; K13430 serine/threonine-protein kinase PBS1 [EC:2.7.11.1]	68.9	4e-11	ML0897	---
CL3126.Contig4_All	889	62.8	8e-09	gi|18424242|ref|NP_568908.1|	M-phase phosphoprotein 6, animal type [Arabidopsis thaliana] >gi|98960921|gb|ABF58944.1| At5g59460 [Arabidopsis thaliana] >gi|332009809|gb|AED97192.1| M-phase phosphoprotein 6, animal type [Arabidopsis thaliana]	63.9	3e-07	gi|351720885|ref|NM_001250774.1|	Glycine max uncharacterized LOC100500671 (LOC100500671), mRNA	--	--	--	--	52.4	7e-09	osa:4325469	Os01g0144600; K12593 M-phase phosphoprotein 6, animal type	--	--	--	--
CL10317.Contig19_All	577	52.4	5e-06	gi|297744796|emb|CBI38064.3|	unnamed protein product [Vitis vinifera]	--	--	--	--	55.8	2e-08	sp|P0C895|Y2010_ARATH	LRR repeats and ubiquitin-like domain-containing protein At2g30105 OS=Arabidopsis thaliana GN=At2g30105 PE=1 SV=1	50.1	2e-06	vvi:100253808	LRR receptor-like serine/threonine-protein kinase FLS2-like; K13420 LRR receptor-like serine/threonine-protein kinase FLS2 [EC:2.7.11.1]	48.9	6e-06	ECU09g0200	---
Unigene14425_All	758	54.3	2e-06	gi|449445027|ref|XP_004140275.1|	PREDICTED: pentatricopeptide repeat-containing protein At4g18750, chloroplastic-like [Cucumis sativus]	61.9	9e-07	gi|449442682|ref|XM_004139062.1|	PREDICTED: Cucumis sativus pentatricopeptide repeat-containing protein At5g66520-like (LOC101212547), mRNA >gi|449516004|ref|XM_004164990.1| PREDICTED: Cucumis sativus pentatricopeptide repeat-containing protein At5g66520-like (LOC101212547), mRNA	89.0	3e-18	sp|Q9C6T2|PPR68_ARATH	Pentatricopeptide repeat-containing protein At1g31920 OS=Arabidopsis thaliana GN=PCMP-H11 PE=2 SV=1	75.5	8e-14	vvi:100250139	structure-specific endonuclease subunit SLX1 homolog 2-like; K15078 structure-specific endonuclease subunit SLX1 [EC:3.6.1.-]	--	--	--	--
CL9427.Contig2_All	2197	726.1	0.0	gi|470107452|ref|XP_004290059.1|	PREDICTED: uncharacterized protein LOC101299722 [Fragaria vesca subsp. vesca]	208	2e-50	gi|356559217|ref|XM_003547849.1|	PREDICTED: Glycine max ubiquilin-1-like, transcript variant 2 (LOC100776447), mRNA	51.2	2e-06	sp|P0CH32|UBQ4_ARATH	Polyubiquitin 4 OS=Arabidopsis thaliana GN=UBQ4 PE=1 SV=1	52.4	3e-06	vcn:VOLCADRAFT_75856	ubqA; polyubiquitin; K08770 ubiquitin C	50.8	9e-06	ECU02g0740i	---
CL8537.Contig2_All	806	348.6	6e-95	gi|460384795|ref|XP_004238094.1|	PREDICTED: LOW QUALITY PROTEIN: calcium-transporting ATPase 1, chloroplastic-like [Solanum lycopersicum]	161	1e-36	gi|42462206|emb|BX827273.1|	Arabidopsis thaliana Full-length cDNA Complete sequence from clone GSLTLS30ZH07 of Adult vegetative tissue of strain col-0 of Arabidopsis thaliana (thale cress)	52.0	4e-07	sp|Q9SY55|ECA3_ARATH	Calcium-transporting ATPase 3, endoplasmic reticulum-type OS=Arabidopsis thaliana GN=ECA3 PE=2 SV=3	272	5e-73	pop:POPTR_787659	autoinhibited calcium ATPase; K01537 Ca2+-transporting ATPase [EC:3.6.3.8]	48.9	1e-05	L2866	---
CL825.Contig1_All	1003	271.2	1e-71	gi|326518949|dbj|BAJ92635.1|	predicted protein [Hordeum vulgare subsp. vulgare] >gi|326524560|dbj|BAK00663.1| predicted protein [Hordeum vulgare subsp. vulgare]	65.9	8e-08	gi|241988586|dbj|AK335843.1|	Triticum aestivum cDNA, clone: WT013_O17, cultivar: Chinese Spring	--	--	--	--	--	--	--	--	--	--	--	--
CL6909.Contig5_All	1993	658.3	0.0	gi|413933075|gb|AFW67626.1|	hypothetical protein ZEAMMB73_922832 [Zea mays]	89.7	1e-14	gi|460230790|gb|GABL01036347.1|	TSA: Camelina sativa comp48046_c0_seq1 transcribed RNA sequence	--	--	--	--	--	--	--	--	57.8	7e-08	CAC3230	---
CL684.Contig11_All	3120	1101.7	0.0	gi|401063425|gb|AFP89954.1|	tonoplastic transporter 2 [Vitis vinifera]	155	3e-34	gi|155368938|emb|CU074308.13|	S.lycopersicum DNA sequence from clone LE_HBa-289C5 on chromosome 4, complete sequence	106	9e-23	sp|Q93Z80|EDL10_ARATH	Sugar transporter ERD6-like 10 OS=Arabidopsis thaliana GN=At3g05160 PE=2 SV=1	138	5e-32	gmx:100815588	probable inositol transporter 1-like; K08150 MFS transporter, SP family, solute carrier family 2 (myo-inositol transporter), member 13	53.9	2e-06	TM1021	---
Unigene25852_All	978	232.3	9e-60	gi|470139527|ref|XP_004305499.1|	PREDICTED: uncharacterized protein LOC101293031 [Fragaria vesca subsp. vesca]	83.8	3e-13	gi|359482380|ref|XM_002263355.2|	PREDICTED: Vitis vinifera protein FAR1-RELATED SEQUENCE 8-like (LOC100249256), mRNA	73.6	2e-13	sp|Q3E7I5|FRS12_ARATH	Protein FAR1-RELATED SEQUENCE 12 OS=Arabidopsis thaliana GN=FRS12 PE=2 SV=1	--	--	--	--	--	--	--	--
CL691.Contig3_All	1673	171.0	5e-41	gi|413953502|gb|AFW86151.1|	hypothetical protein ZEAMMB73_432269, partial [Zea mays]	89.7	9e-15	gi|356506336|ref|XM_003521893.1|	PREDICTED: Glycine max acyl-CoA synthetase family member 4-like (LOC100820175), mRNA	246	4e-65	sp|F4K1G2|AEE19_ARATH	Putative acyl-activating enzyme 19 OS=Arabidopsis thaliana GN=At5g35930 PE=2 SV=1	206	1e-52	bdi:100832101	tyrocidine synthase 3-like; K00142 acyl-CoA synthetase [EC:6.2.1.-]	54.3	6e-07	MTH1485	---
CL504.Contig28_All	3553	58.5	9e-07	gi|356572425|ref|XP_003554369.1|	PREDICTED: uncharacterized protein LOC100803627 [Glycine max]	85.7	3e-13	gi|334184746|ref|NM_001202766.1|	Arabidopsis thaliana RING/U-box domain-containing protein (AT2G37150) mRNA, complete cds	53.1	1e-06	sp|Q8LDB8|RING2_ARATH	E3 ubiquitin-protein ligase At1g63170 OS=Arabidopsis thaliana GN=At1g63170 PE=2 SV=2	51.6	9e-06	vvi:100261060	uncharacterized LOC100261060; K13148 integrator complex subunit 11 [EC:3.1.27.-]	53.5	2e-06	ECU01g0750	---
Unigene2387_All	213	50.8	7e-06	gi|224082698|ref|XP_002306801.1|	predicted protein [Populus trichocarpa] >gi|222856250|gb|EEE93797.1| predicted protein [Populus trichocarpa]	97.6	4e-18	gi|255559862|ref|XM_002520904.1|	Ricinus communis pentatricopeptide repeat-containing protein, putative, mRNA	50.4	2e-07	sp|A8MQA3|PP330_ARATH	Pentatricopeptide repeat-containing protein At4g21065 OS=Arabidopsis thaliana GN=PCMP-H28 PE=2 SV=2	--	--	--	--	--	--	--	--
CL4603.Contig2_All	1575	36.2	8e-114	gi|462397880|gb|EMJ03548.1|	hypothetical protein PRUPE_ppa008352mg [Prunus persica]	117	4e-23	gi|357436998|ref|XM_003588727.1|	Medicago truncatula UDP-N-acetylglucosamine/UDP-glucose/GDP-mannose transporter (MTR_1g012590) mRNA, complete cds	51.2	2e-06	sp|P52178|TPT2_BRAOB	Triose phosphate/phosphate translocator, non-green plastid, chloroplastic OS=Brassica oleracea var. botrytis GN=NGTPT PE=2 SV=1	84.0	6e-16	gmx:100788989	uncharacterized LOC100788989; K15285 solute carrier family 35, member E3	59.3	2e-08	YER039c	---
CL5492.Contig3_All	332	122.1	2e-27	gi|224089999|ref|XP_002308900.1|	predicted protein [Populus trichocarpa] >gi|222854876|gb|EEE92423.1| predicted protein [Populus trichocarpa]	63.9	1e-07	gi|357133867|ref|XM_003568496.1|	PREDICTED: Brachypodium distachyon annexin D4-like (LOC100837380), mRNA	--	--	--	--	--	--	--	--	--	--	--	--
Unigene19363_All	589	52.4	5e-06	gi|462422213|gb|EMJ26476.1|	hypothetical protein PRUPE_ppa001427mg [Prunus persica]	67.9	1e-08	gi|356527257|ref|XM_003532181.1|	PREDICTED: Glycine max receptor like protein kinase S.2-like (LOC100796108), mRNA	75.1	3e-14	sp|Q9SR87|LRK61_ARATH	Probable L-type lectin-domain containing receptor kinase VI.1 OS=Arabidopsis thaliana GN=LECRK61 PE=2 SV=1	58.5	7e-09	aly:ARALYDRAFT_491086	connexin 32; K00924 [EC:2.7.1.-]	--	--	--	--
Unigene23894_All	938	72.8	9e-12	gi|15223319|ref|NP_171623.1|	Homeodomain-like protein with RING/FYVE/PHD-type zinc finger domain [Arabidopsis thaliana] >gi|332189125|gb|AEE27246.1| Homeodomain-like protein with RING/FYVE/PHD-type zinc finger domain [Arabidopsis thaliana]	65.9	7e-08	gi|317106587|dbj|AP011961.1|	Jatropha curcas DNA, clone: JHL20J20, complete sequence	--	--	--	--	--	--	--	--	--	--	--	--
Unigene19726_All	2268	565.1	1e-159	gi|147810367|emb|CAN61087.1|	hypothetical protein VITISV_034611 [Vitis vinifera]	99.6	1e-17	gi|332189094|gb|CP002684.1|	Arabidopsis thaliana chromosome 1, complete sequence	295	8e-80	sp|Q8S9L6|CRK29_ARATH	Cysteine-rich receptor-like protein kinase 29 OS=Arabidopsis thaliana GN=CRK29 PE=2 SV=1	188	3e-47	vvi:100254113	serine/threonine-protein kinase PBS1-like; K13430 serine/threonine-protein kinase PBS1 [EC:2.7.11.1]	75.5	4e-13	slr0152	---
Unigene14496_All	649	55.8	6e-07	gi|359494129|ref|XP_002278428.2|	PREDICTED: disease resistance protein At4g27190-like [Vitis vinifera]	63.9	2e-07	gi|255563928|ref|XM_002522918.1|	Ricinus communis Disease resistance protein RGA2, putative, mRNA	--	--	--	--	49.7	4e-06	vvi:100254298	disease resistance protein RPS2-like; K13459 disease resistance protein RPS2	--	--	--	--
CL401.Contig13_All	1827	54.3	8e-06	gi|224069342|ref|XP_002302960.1|	cc-nbs-lrr resistance protein [Populus trichocarpa] >gi|222844686|gb|EEE82233.1| cc-nbs-lrr resistance protein [Populus trichocarpa]	61.9	2e-06	gi|48056734|gb|AC149427.1|	Populus trichocarpa clone Pop1-065A01, complete sequence	48.9	1e-05	sp|Q9SZA7|DRL29_ARATH	Probable disease resistance protein At4g33300 OS=Arabidopsis thaliana GN=At4g33300 PE=2 SV=3	--	--	--	--	--	--	--	--
CL4109.Contig15_All	1942	55.5	4e-06	gi|224107189|ref|XP_002314402.1|	predicted protein [Populus trichocarpa] >gi|222863442|gb|EEF00573.1| predicted protein [Populus trichocarpa]	67.9	4e-08	gi|356557834|ref|XM_003547168.1|	PREDICTED: Glycine max uncharacterized protein LOC100816691 (LOC100816691), mRNA	--	--	--	--	--	--	--	--	--	--	--	--
Unigene18201_All	205	33.1	9e-06	gi|460381003|ref|XP_004236242.1|	PREDICTED: notchless protein homolog [Solanum lycopersicum]	61.9	2e-07	gi|224104098|ref|XM_002313282.1|	Populus trichocarpa predicted protein, mRNA	33.1	3e-06	sp|Q9FLX9|NLE1_ARATH	Notchless protein homolog OS=Arabidopsis thaliana GN=NLE1 PE=2 SV=1	33.1	8e-06	ath:AT5G52820	Notchless protein-like protein; K14855 ribosome assembly protein 4	--	--	--	--
Unigene28761_All	206	51.2	5e-06	gi|323650799|gb|ADX97446.1|	glutamine synthetase II [Dixoniella grisea]	--	--	--	--	47.4	2e-06	sp|P52783|GLNA_PINSY	Glutamine synthetase cytosolic isozyme OS=Pinus sylvestris PE=2 SV=1	47.4	5e-06	aly:ARALYDRAFT_475723	ATGSR2; K01915 glutamine synthetase [EC:6.3.1.2]	58.2	4e-09	YPR035w	---
CL1202.Contig5_All	1343	23.9	1e-47	gi|27754697|gb|AAO22792.1|	putative cytochrome c oxidoreductase [Arabidopsis thaliana]	85.7	1e-13	gi|470143184|ref|XM_004307214.1|	PREDICTED: Fragaria vesca subsp. vesca bidirectional sugar transporter SWEET17-like (LOC101306564), mRNA	118	9e-27	sp|Q10LN5|SWT16_ORYSJ	Bidirectional sugar transporter SWEET16 OS=Oryza sativa subsp. japonica GN=SWEET16 PE=3 SV=1	90.5	1e-34	gmx:100306393	uncharacterized LOC100306393; K15382 solute carrier family 50 (sugar transporter)	--	--	--	--
CL2217.Contig13_All	2558	908.3	0.0	gi|356540273|ref|XP_003538614.1|	PREDICTED: probable LRR receptor-like serine/threonine-protein kinase At5g10290-like [Glycine max]	357	4e-95	gi|147825287|emb|AM488801.2|	Vitis vinifera contig VV78X059349.13, whole genome shotgun sequence	298	1e-80	sp|Q9SHI2|Y1723_ARATH	Leucine-rich repeat receptor-like serine/threonine-protein kinase At1g17230 OS=Arabidopsis thaliana GN=At1g17230 PE=2 SV=2	227	8e-59	vvi:100253808	LRR receptor-like serine/threonine-protein kinase FLS2-like; K13420 LRR receptor-like serine/threonine-protein kinase FLS2 [EC:2.7.11.1]	64.3	1e-09	slr0152	---
Unigene26619_All	705	--	--	--	--	79.8	4e-12	gi|46326625|gb|AY486769.1|	Hevea brasiliensis clone gHbCIRT2605 microsatellite sequence	--	--	--	--	--	--	--	--	--	--	--	--
CL8404.Contig3_All	1672	29.6	9e-06	gi|460410851|ref|XP_004250831.1|	PREDICTED: serine/threonine-protein kinase-like protein ACR4-like [Solanum lycopersicum]	71.9	2e-09	gi|470148540|ref|XM_004309767.1|	PREDICTED: Fragaria vesca subsp. vesca serine/threonine-protein kinase-like protein ACR4-like (LOC101311151), mRNA	40.8	3e-09	sp|Q9LX29|ACR4_ARATH	Serine/threonine-protein kinase-like protein ACR4 OS=Arabidopsis thaliana GN=ACR4 PE=1 SV=1	40.8	9e-09	ath:AT3G59420	CR4; serine/threonine-protein kinase-like protein ACR4; K00924 [EC:2.7.1.-]	--	--	--	--
CL2337.Contig3_All	1264	372.1	1e-101	gi|356507153|ref|XP_003522335.1|	PREDICTED: zinc finger protein CONSTANS-LIKE 4-like [Glycine max]	129	8e-27	gi|429345724|gb|JQ929689.1|	Populus tremula GATA-4/5/6 transcription factor (CO4-2) gene, partial cds	64.3	1e-10	sp|Q9C9A9|COL7_ARATH	Zinc finger protein CONSTANS-LIKE 7 OS=Arabidopsis thaliana GN=COL7 PE=2 SV=1	52.4	2e-06	ath:AT5G61380	TOC1; two-component response regulator-like APRR1; K12127 pseudo-response regulator 1	--	--	--	--
Unigene6163_All	834	251.1	1e-65	gi|242032547|ref|XP_002463668.1|	hypothetical protein SORBIDRAFT_01g003940 [Sorghum bicolor] >gi|241917522|gb|EER90666.1| hypothetical protein SORBIDRAFT_01g003940 [Sorghum bicolor]	87.7	2e-14	gi|145338420|ref|NM_112095.3|	Arabidopsis thaliana nudix hydrolase 16 (NUDT16) mRNA, complete cds	134	6e-32	sp|Q9LQU5|NUD18_ARATH	Nudix hydrolase 18, mitochondrial OS=Arabidopsis thaliana GN=NUDT18 PE=2 SV=1	--	--	--	--	51.2	2e-06	aq_158	---
CL3469.Contig3_All	1200	430.6	2e-119	gi|356525282|ref|XP_003531255.1|	PREDICTED: 14-3-3-like protein C-like [Glycine max]	319	4e-84	gi|460173348|gb|GABL01082885.1|	TSA: Camelina sativa comp63230_c0_seq1 transcribed RNA sequence	343	1e-94	sp|O49995|1433B_TOBAC	14-3-3-like protein B OS=Nicotiana tabacum PE=2 SV=1	341	1e-93	bdi:100824144	14-3-3-like protein GF14-B-like; K06630 tyrosine 3-monooxygenase/tryptophan 5-monooxygenase activation protein	216	8e-56	ECU03g1010	---
CL790.Contig3_All	1797	296.2	1e-78	gi|224286992|gb|ACN41197.1|	unknown [Picea sitchensis]	99.6	1e-17	gi|42465088|emb|BX824107.1|	Arabidopsis thaliana Full-length cDNA Complete sequence from clone GSLTPGH22ZF04 of Hormone Treated Callus of strain col-0 of Arabidopsis thaliana (thale cress)	48.9	9e-06	sp|Q9SZB6|WEL1_ARATH	Protein WEAK CHLOROPLAST MOVEMENT UNDER BLUE LIGHT-like 1 OS=Arabidopsis thaliana GN=WEL1 PE=2 SV=1	--	--	--	--	53.5	1e-06	lin1918	---
CL7416.Contig2_All	918	308.5	9e-83	gi|326508302|dbj|BAJ99418.1|	predicted protein [Hordeum vulgare subsp. vulgare]	87.7	2e-14	gi|332189094|gb|CP002684.1|	Arabidopsis thaliana chromosome 1, complete sequence	117	1e-26	sp|Q9FFB3|VP241_ARATH	Vacuolar protein sorting-associated protein 24 homolog 1 OS=Arabidopsis thaliana GN=VPS24-1 PE=2 SV=1	114	2e-25	gmx:100797244	vacuolar protein sorting-associated protein 24 homolog 1-like; K12193 charged multivesicular body protein 3	63.9	4e-10	YKL041w	---
Unigene6961_All	265	63.2	1e-09	gi|89257554|gb|ABD65044.1|	hypothetical protein 26.t00103 [Brassica oleracea]	60.0	1e-06	gi|449533338|ref|XM_004173585.1|	PREDICTED: Cucumis sativus uncharacterized LOC101231218 (LOC101231218), partial mRNA	--	--	--	--	--	--	--	--	--	--	--	--
CL4875.Contig6_All	2558	105.1	6e-21	gi|222637550|gb|EEE67682.1|	hypothetical protein OsJ_25331 [Oryza sativa Japonica Group]	79.8	1e-11	gi|356517697|ref|XM_003527475.1|	PREDICTED: Glycine max cytochrome P450 4F12-like (LOC100809563), mRNA	69.7	8e-12	sp|Q7Y1V5|C78AB_ORYSJ	Cytochrome P450 78A11 OS=Oryza sativa subsp. japonica GN=CYP78A11 PE=1 SV=2	78.2	6e-14	mtr:MTR_7g079440	Cytochrome P450; K15747 cytochrome P450, family 97, subfamily A (beta-ring hydroxylase) [EC:1.14.-.-]	51.2	9e-06	BS_yetO_1	---
Unigene19797_All	858	152.5	8e-36	gi|302143601|emb|CBI22354.3|	unnamed protein product [Vitis vinifera]	389	1e-105	gi|90655081|gb|DQ438989.1|	Malus x domestica polyubiquitin mRNA, partial cds	281	4e-76	sp|P22589|UBIQP_PHYIN	Polyubiquitin OS=Phytophthora infestans PE=1 SV=2	293	2e-79	vcn:VOLCADRAFT_75856	ubqA; polyubiquitin; K08770 ubiquitin C	83.6	4e-16	YDR139c	---
Unigene24503_All	212	52.0	3e-06	gi|357457127|ref|XP_003598844.1|	Cc-nbs-lrr resistance protein [Medicago truncatula] >gi|355487892|gb|AES69095.1| Cc-nbs-lrr resistance protein [Medicago truncatula]	--	--	--	--	47.4	2e-06	sp|Q9LRR4|R13L1_ARATH	Putative disease resistance RPP13-like protein 1 OS=Arabidopsis thaliana GN=RPPL1 PE=3 SV=1	--	--	--	--	--	--	--	--
Unigene29599_All	424	--	--	--	--	58.0	8e-06	gi|356513616|ref|XM_003525460.1|	PREDICTED: Glycine max uncharacterized protein LOC100817724 (LOC100817724), mRNA	--	--	--	--	--	--	--	--	--	--	--	--
Unigene16817_All	1407	32.3	2e-38	gi|460396710|ref|XP_004243914.1|	PREDICTED: uncharacterized protein LOC101257487 [Solanum lycopersicum]	--	--	--	--	--	--	--	--	--	--	--	--	--	--	--	--
Unigene6750_All	3938	136.0	5e-30	gi|470133112|ref|XP_004302418.1|	PREDICTED: protein ALWAYS EARLY 2-like [Fragaria vesca subsp. vesca]	131	6e-27	gi|460202201|gb|GABL01059520.1|	TSA: Camelina sativa comp57700_c0_seq1 transcribed RNA sequence	321	2e-87	sp|Q6A331|ALY1_ARATH	Protein ALWAYS EARLY 1 OS=Arabidopsis thaliana GN=ALY1 PE=2 SV=2	--	--	--	--	--	--	--	--
Unigene15703_All	792	167.5	2e-40	gi|297842912|ref|XP_002889337.1|	hypothetical protein ARALYDRAFT_887229 [Arabidopsis lyrata subsp. lyrata] >gi|297335179|gb|EFH65596.1| hypothetical protein ARALYDRAFT_887229 [Arabidopsis lyrata subsp. lyrata]	60.0	4e-06	gi|357512788|ref|XM_003626635.1|	Medicago truncatula CCR4-NOT transcription complex subunit (MTR_8g005820) mRNA, complete cds	--	--	--	--	149	6e-36	bdi:100840701	CCR4-NOT transcription complex subunit 1-like; K12604 CCR4-NOT transcription complex subunit 1	--	--	--	--
CL1138.Contig3_All	1872	93.6	1e-17	gi|255585057|ref|XP_002533236.1|	protein binding protein, putative [Ricinus communis] >gi|223526945|gb|EEF29147.1| protein binding protein, putative [Ricinus communis]	111	3e-21	gi|145336799|ref|NM_104452.3|	Arabidopsis thaliana BTB/POZ domain-containing protein (AT1G55760) mRNA, complete cds	51.2	2e-06	sp|B7U179|ABAP1_ARATH	ARMADILLO BTB ARABIDOPSIS PROTEIN 1 OS=Arabidopsis thaliana GN=ABAP1 PE=1 SV=1	67.0	1e-10	gmx:100799666	BTB/POZ and MATH domain-containing protein 2-like; K10523 speckle-type POZ protein	--	--	--	--
Unigene7317_All	505	--	--	--	--	87.7	1e-14	gi|224113222|ref|XM_002316391.1|	Populus trichocarpa predicted protein, mRNA	--	--	--	--	--	--	--	--	--	--	--	--
CL7537.Contig2_All	1176	369.8	5e-101	gi|357128248|ref|XP_003565786.1|	PREDICTED: uncharacterized protein LOC100837367 [Brachypodium distachyon]	208	1e-50	gi|460152629|gb|GABL01092387.1|	TSA: Camelina sativa comp134362_c0_seq1 transcribed RNA sequence	--	--	--	--	--	--	--	--	--	--	--	--
Unigene40367_All	226	--	--	--	--	73.8	7e-11	gi|255570824|ref|XM_002526319.1|	Ricinus communis sumo ligase, putative, mRNA	--	--	--	--	--	--	--	--	--	--	--	--
CL5923.Contig2_All	1431	21.2	7e-19	gi|462415411|gb|EMJ20148.1|	hypothetical protein PRUPE_ppa003426mg [Prunus persica]	71.9	2e-09	gi|330250293|gb|CP002685.1|	Arabidopsis thaliana chromosome 2, complete sequence	266	2e-71	sp|P32068|TRPE_ARATH	Anthranilate synthase component I-1, chloroplastic OS=Arabidopsis thaliana GN=ASA1 PE=2 SV=1	148	2e-35	cme:CMN228C	anthranilate synthase component I; K01657 anthranilate synthase component I [EC:4.1.3.27]	50.4	7e-06	STM1824	---
CL11349.Contig3_All	1697	329.3	1e-88	gi|357130500|ref|XP_003566886.1|	PREDICTED: uncharacterized protein LOC100844455 [Brachypodium distachyon]	61.9	2e-06	gi|460380378|ref|XM_004235886.1|	PREDICTED: Solanum lycopersicum uncharacterized LOC101244470 (LOC101244470), mRNA	51.2	2e-06	sp|F4JJP1|Y4759_ARATH	WEB family protein At4g27595, chloroplastic OS=Arabidopsis thaliana GN=At4g27595 PE=2 SV=1	52.8	2e-06	pop:POPTR_804027	CPE903; condensin complex components subunit; K06669 structural maintenance of chromosome 3 (chondroitin sulfate proteoglycan 6)	50.4	9e-06	MA4334	---
CL8381.Contig4_All	1722	584.7	1e-165	gi|460375317|ref|XP_004233453.1|	PREDICTED: BTB/POZ domain-containing protein At5g67385-like [Solanum lycopersicum]	167	5e-38	gi|189409193|gb|AC226516.1|	Solanum lycopersicum chromosome 2 clone C02SLe0053H21, complete sequence	202	4e-52	sp|O64814|NPY4_ARATH	BTB/POZ domain-containing protein NPY4 OS=Arabidopsis thaliana GN=NPY4 PE=2 SV=1	--	--	--	--	--	--	--	--
CL9328.Contig2_All	2197	661.4	0.0	gi|356559323|ref|XP_003547949.1|	PREDICTED: uncharacterized protein LOC548046 [Glycine max]	87.7	5e-14	gi|145336714|ref|NM_104254.3|	Arabidopsis thaliana peptide-O-fucosyltransferase (AT1G53770) mRNA, complete cds	--	--	--	--	434	4e-121	smo:SELMODRAFT_94197	GT68A1; protein-O-fucosyltransferase-like protein; K03691 peptide-O-fucosyltransferase [EC:2.4.1.221]	--	--	--	--
CL6515.Contig2_All	1077	265.8	9e-70	gi|326516374|dbj|BAJ92342.1|	predicted protein [Hordeum vulgare subsp. vulgare]	85.7	9e-14	gi|332002898|gb|CP002688.1|	Arabidopsis thaliana chromosome 5, complete sequence	--	--	--	--	--	--	--	--	--	--	--	--
CL1259.Contig3_All	1037	223.8	3e-57	gi|356568529|ref|XP_003552463.1|	PREDICTED: phosphoglycolate phosphatase-like [Glycine max]	--	--	--	--	--	--	--	--	162	6e-40	cre:CHLREDRAFT_142105	PGP3; phosphoglycolate phosphatase (EC:3.1.3.41); K01091 phosphoglycolate phosphatase [EC:3.1.3.18]	87.4	4e-17	BS_araL	---
CL106.Contig3_All	2803	892.1	0.0	gi|449465095|ref|XP_004150264.1|	PREDICTED: pre-mRNA-processing protein 40A-like [Cucumis sativus]	121	4e-24	gi|460206550|gb|GABL01055834.1|	TSA: Camelina sativa comp56490_c0_seq1 transcribed RNA sequence	57.0	6e-08	sp|Q9LFE4|Y5673_ARATH	WEB family protein At5g16730, chloroplastic OS=Arabidopsis thaliana GN=At5g16730 PE=1 SV=1	79.0	4e-14	gmx:100802446	uncharacterized LOC100802446; K13091 RNA-binding protein 39	51.6	7e-06	YIL075c	---
CL3348.Contig3_All	1246	376.3	6e-103	gi|462409692|gb|EMJ15026.1|	hypothetical protein PRUPE_ppa009734mg [Prunus persica]	67.9	2e-08	gi|123717203|emb|AM457912.1|	Vitis vinifera, whole genome shotgun sequence, contig VV78X136618.6, clone ENTAV 115	253	2e-67	sp|Q9SJC6|NUDT5_ARATH	Nudix hydrolase 5 OS=Arabidopsis thaliana GN=NUDT5 PE=2 SV=3	--	--	--	--	--	--	--	--
CL8271.Contig4_All	1804	684.5	0.0	gi|3023832|sp|P93397.1|GBB1_TOBAC	RecName: Full=Guanine nucleotide-binding protein subunit beta-1 >gi|1835161|emb|CAB06618.1| G protein beta subunit [Nicotiana tabacum]	498	1e-137	gi|352144502|gb|JF760204.1|	Salvia miltiorrhiza GTP-binding protein beta subunit mRNA, complete cds	78.2	1e-14	sp|Q9LV28|GPLPC_ARATH	Guanine nucleotide-binding protein subunit beta-like protein C OS=Arabidopsis thaliana GN=RACK1C PE=2 SV=1	93.6	1e-18	vvi:100243602	U4/U6 small nuclear ribonucleoprotein PRP4-like protein-like; K12662 U4/U6 small nuclear ribonucleoprotein PRP4	55.5	3e-07	slr1409	---
Unigene15563_All	2010	689.5	0.0	gi|357467633|ref|XP_003604101.1|	Alpha-1 3-mannosyl-glycoprotein beta-1 2-N-acetylglucosaminyltransferase [Medicago truncatula] >gi|355493149|gb|AES74352.1| Alpha-1 3-mannosyl-glycoprotein beta-1 2-N-acetylglucosaminyltransferase [Medicago truncatula]	359	7e-96	gi|225318117|dbj|AK323275.1|	Solanum lycopersicum cDNA, clone: LEFL1052DF10, HTC in leaf	702	0.0	sp|Q9XGM8|MGAT1_ARATH	Alpha-1,3-mannosyl-glycoprotein 2-beta-N-acetylglucosaminyltransferase OS=Arabidopsis thaliana GN=GNTI PE=1 SV=1	617	2e-176	smo:SELMODRAFT_268301	GntI; N-acetylglucosaminyltransferase; K00726 alpha-1,3-mannosyl-glycoprotein beta-1,2-N-acetylglucosaminyltransferase [EC:2.4.1.101]	--	--	--	--
CL1812.Contig2_All	1000	387.9	1e-106	gi|224063625|ref|XP_002301234.1|	predicted protein [Populus trichocarpa] >gi|222842960|gb|EEE80507.1| predicted protein [Populus trichocarpa]	391	1e-105	gi|356563371|ref|XM_003549890.1|	PREDICTED: Glycine max GTP-binding protein YPTM2-like, transcript variant 2 (LOC100818694), mRNA	191	7e-49	sp|Q96283|RAA2C_ARATH	Ras-related protein RABA2c OS=Arabidopsis thaliana GN=RABA2C PE=2 SV=4	361	1e-99	ppp:PHYPADRAFT_186365	RabD11; Rab1/RabD-family small GTPase; K07874 Ras-related protein Rab-1A	57.4	4e-08	ECU02g0410	---
CL3901.Contig2_All	1402	394.4	2e-108	gi|326505234|dbj|BAK03004.1|	predicted protein [Hordeum vulgare subsp. vulgare]	60.0	7e-06	gi|147840525|emb|AM471748.2|	Vitis vinifera contig VV78X125058.6, whole genome shotgun sequence	--	--	--	--	--	--	--	--	--	--	--	--
CL6503.Contig3_All	2419	90.1	1e-16	gi|255541922|ref|XP_002512025.1|	Protease, putative [Ricinus communis] >gi|223549205|gb|EEF50694.1| Protease, putative [Ricinus communis]	212	1e-51	gi|460194633|gb|GABL01065872.1|	TSA: Camelina sativa comp59485_c0_seq1 transcribed RNA sequence	--	--	--	--	377	4e-104	cme:CMN039C	probable endopeptidase IV, signal peptide peptidase, SppA; K04773 protease IV [EC:3.4.21.-]	135	2e-31	slr0021	---
CL726.Contig1_All	458	63.9	9e-10	gi|357478935|ref|XP_003609753.1|	60S ribosomal protein L29 [Medicago truncatula] >gi|355510808|gb|AES91950.1| 60S ribosomal protein L29 [Medicago truncatula]	--	--	--	--	--	--	--	--	49.7	2e-06	mtr:MTR_3g018770	Beclin 1 protein; K08334 beclin 1	--	--	--	--
CL5886.Contig6_All	4010	40.4	3e-23	gi|413917815|gb|AFW57747.1|	hypothetical protein ZEAMMB73_428540 [Zea mays]	77.8	8e-11	gi|357167085|ref|XM_003580949.1|	PREDICTED: Brachypodium distachyon zinc finger CCCH domain-containing protein 24-like (LOC100838257), mRNA	235	1e-122	sp|Q8L7S3|C3H24_ARATH	Zinc finger CCCH domain-containing protein 24 OS=Arabidopsis thaliana GN=At2g28450 PE=2 SV=1	72.8	4e-12	ath:AT3G21300	RNA methyltransferase family protein; K00599 [EC:2.1.1.-]	52.0	8e-06	ygcA	---
CL5515.Contig2_All	1478	388.3	1e-106	gi|462418800|gb|EMJ23063.1|	hypothetical protein PRUPE_ppa019188mg [Prunus persica]	63.9	4e-07	gi|86604541|emb|CT033767.2|	Medicago truncatula chromosome 5 clone mth2-175p8, COMPLETE SEQUENCE	--	--	--	--	--	--	--	--	--	--	--	--
CL5590.Contig4_All	281	20.4	5e-09	gi|302758790|ref|XP_002962818.1|	hypothetical protein SELMODRAFT_449986 [Selaginella moellendorffii] >gi|300169679|gb|EFJ36281.1| hypothetical protein SELMODRAFT_449986 [Selaginella moellendorffii]	61.9	3e-07	gi|349731381|emb|FQ389391.1|	Vitis vinifera clone SS0AEB1YP19	--	--	--	--	--	--	--	--	--	--	--	--
Unigene29915_All	268	52.0	3e-06	gi|356509092|ref|XP_003523286.1|	PREDICTED: uncharacterized protein LOC100812535 [Glycine max]	61.9	3e-07	gi|357491506|ref|XM_003615993.1|	Medicago truncatula Viral A-type inclusion protein repeat containing protein expressed (MTR_5g075490) mRNA, complete cds	--	--	--	--	--	--	--	--	--	--	--	--
Unigene19750_All	952	--	--	--	--	73.8	3e-10	gi|123654715|emb|AM461723.1|	Vitis vinifera contig VV78X167206.13, whole genome shotgun sequence	--	--	--	--	--	--	--	--	--	--	--	--
Unigene28924_All	295	62.8	1e-09	gi|357165010|ref|XP_003580240.1|	PREDICTED: uncharacterized protein LOC100821877 isoform 3 [Brachypodium distachyon]	157	8e-36	gi|255581405|ref|XM_002531465.1|	Ricinus communis conserved hypothetical protein, mRNA	--	--	--	--	--	--	--	--	--	--	--	--
CL5802.Contig2_All	2083	166.4	1e-165	gi|462396457|gb|EMJ02256.1|	hypothetical protein PRUPE_ppa006553mg [Prunus persica] >gi|462396458|gb|EMJ02257.1| hypothetical protein PRUPE_ppa006553mg [Prunus persica]	216	7e-53	gi|123712172|emb|AM463987.1|	Vitis vinifera, whole genome shotgun sequence, contig VV78X021914.4, clone ENTAV 115	402	3e-112	sp|P55034|PSMD4_ARATH	26S proteasome non-ATPase regulatory subunit 4 OS=Arabidopsis thaliana GN=MBP1 PE=1 SV=1	243	1e-63	cme:CMO235C	26S proteasome component; K03029 26S proteasome regulatory subunit N10	65.1	5e-10	ECU10g0410	---
CL7759.Contig1_All	1662	134.4	5e-30	gi|222622269|gb|EEE56401.1|	hypothetical protein OsJ_05557 [Oryza sativa Japonica Group]	73.8	5e-10	gi|123708046|emb|AM484435.1|	Vitis vinifera, whole genome shotgun sequence, contig VV78X088070.7, clone ENTAV 115	--	--	--	--	--	--	--	--	--	--	--	--
CL9891.Contig2_All	980	236.9	4e-61	gi|413952809|gb|AFW85458.1|	2Fe-2S ferredoxin isoform 1 [Zea mays] >gi|413952810|gb|AFW85459.1| 2Fe-2S ferredoxin isoform 2 [Zea mays]	147	3e-32	gi|460218200|gb|GABL01046163.1|	TSA: Camelina sativa comp52764_c0_seq1 transcribed RNA sequence	--	--	--	--	--	--	--	--	66.2	8e-11	SMc00192	---
CL3724.Contig2_All	868	52.8	8e-06	gi|460381440|ref|XP_004236457.1|	PREDICTED: uncharacterized protein LOC101254292 [Solanum lycopersicum]	131	1e-27	gi|255545483|ref|XM_002513756.1|	Ricinus communis androgen induced inhibitor of proliferation (as3) / pds5, putative, mRNA	--	--	--	--	53.5	4e-07	mtr:MTR_2g027090	Sister chromatid cohesion protein PDS5-like protein; K11267 sister chromatid cohesion protein PDS5	--	--	--	--
CL5996.Contig6_All	3057	141.4	9e-32	gi|168039534|ref|XP_001772252.1|	predicted protein [Physcomitrella patens subsp. patens] >gi|162676422|gb|EDQ62905.1| predicted protein [Physcomitrella patens subsp. patens]	113	1e-21	gi|460152428|gb|GABL01092552.1|	TSA: Camelina sativa comp138845_c0_seq1 transcribed RNA sequence	50.4	6e-06	sp|Q9LZX8|BIG2_ARATH	Brefeldin A-inhibited guanine nucleotide-exchange protein 2 OS=Arabidopsis thaliana GN=BIG2 PE=2 SV=1	78.6	6e-14	ath:AT3G43300	ATMIN7; guanine nucleotide-exchange factor; K13462 guanine nucleotide-exchange factor	--	--	--	--
Unigene3020_All	1112	54.7	3e-06	gi|255572477|ref|XP_002527173.1|	conserved hypothetical protein [Ricinus communis] >gi|223533438|gb|EEF35186.1| conserved hypothetical protein [Ricinus communis]	--	--	--	--	--	--	--	--	--	--	--	--	--	--	--	--
CL7404.Contig3_All	1348	502.3	8e-141	gi|356527356|ref|XP_003532277.1|	PREDICTED: LOW QUALITY PROTEIN: oleoyl-acyl carrier protein thioesterase, chloroplastic-like [Glycine max]	317	2e-83	gi|145340158|ref|NM_117374.3|	Arabidopsis thaliana fatty acyl-ACP thioesterase A (AT4G13050) mRNA, complete cds	215	4e-56	sp|Q41635|FATB_UMBCA	Lauroyl-acyl carrier protein thioesterase, chloroplastic OS=Umbellularia californica GN=FATB1 PE=1 SV=1	246	8e-65	osa:4340093	Os06g0143400; K10781 fatty acyl-ACP thioesterase B [EC:3.1.2.14 3.1.2.-]	63.9	6e-10	SP1408	---
Unigene6550_All	907	340.5	2e-92	gi|1717951|sp|P51133.1|UCRI3_TOBAC	RecName: Full=Cytochrome b-c1 complex subunit Rieske-3, mitochondrial; AltName: Full=Complex III subunit 5-3; AltName: Full=Rieske iron-sulfur protein 3; Short=RISP3; AltName: Full=Ubiquinol-cytochrome c reductase iron-sulfur subunit 3; Flags: Precursor >gi|530053|gb|AAA20832.1| Rieske iron-sulfur protein [Nicotiana tabacum]	268	9e-69	gi|349727547|emb|FQ394043.1|	Vitis vinifera clone SS0AFA22YN24	320	9e-88	sp|P51134|UCRI4_TOBAC	Cytochrome b-c1 complex subunit Rieske-4, mitochondrial OS=Nicotiana tabacum PE=2 SV=1	193	3e-49	cme:CMN203C	cytochrome c reductase (Complex III) Rieske iron-sulfur subunit; K00411 ubiquinol-cytochrome c reductase iron-sulfur subunit [EC:1.10.2.2]	55.1	2e-07	aq_045	---
Unigene8479_All	1696	83.6	1e-14	gi|296090469|emb|CBI40665.3|	unnamed protein product [Vitis vinifera]	176	5e-41	gi|357125901|ref|XM_003564580.1|	PREDICTED: Brachypodium distachyon ethanolamine-phosphate cytidylyltransferase-like, transcript variant 2 (LOC100829470), mRNA	--	--	--	--	264	3e-70	ota:Ot09g02440	CTP:ethanolamine cytidylyltransferase (ISS); K00967 ethanolamine-phosphate cytidylyltransferase [EC:2.7.7.14]	61.2	5e-09	TVN1215	---
CL6934.Contig2_All	2433	168.3	5e-40	gi|449460614|ref|XP_004148040.1|	PREDICTED: uncharacterized protein LOC101206880 [Cucumis sativus]	61.9	3e-06	gi|460375233|ref|XM_004233364.1|	PREDICTED: Solanum lycopersicum uncharacterized LOC101258031 (LOC101258031), mRNA	--	--	--	--	--	--	--	--	--	--	--	--
Unigene11353_All	1746	54.7	6e-06	gi|449470118|ref|XP_004152765.1|	PREDICTED: pentatricopeptide repeat-containing protein At1g25360-like [Cucumis sativus]	67.9	3e-08	gi|460369882|ref|XM_004230738.1|	PREDICTED: Solanum lycopersicum pentatricopeptide repeat-containing protein At2g15690-like (LOC101266169), mRNA	391	6e-109	sp|Q9LUJ2|PP249_ARATH	Pentatricopeptide repeat-containing protein At3g22690 OS=Arabidopsis thaliana GN=PCMP-H56 PE=2 SV=1	85.1	3e-16	vvi:100259391	tRNA (cytosine-5-)-methyltransferase-like; K15336 tRNA (cytosine38-C5)-methyltransferase [EC:2.1.1.204]	--	--	--	--
CL3118.Contig20_All	3702	274.2	0.0	gi|242037819|ref|XP_002466304.1|	hypothetical protein SORBIDRAFT_01g005340 [Sorghum bicolor] >gi|241920158|gb|EER93302.1| hypothetical protein SORBIDRAFT_01g005340 [Sorghum bicolor]	186	1e-43	gi|460183698|gb|GABL01074331.1|	TSA: Camelina sativa comp61506_c1_seq1 transcribed RNA sequence	332	4e-172	sp|Q9FQ03|XRN3_ARATH	5'-3' exoribonuclease 3 OS=Arabidopsis thaliana GN=XRN3 PE=2 SV=1	277	2e-121	ota:Ot06g03610	5'-3' exoribonuclease 1 (ISS); K12618 5'-3' exoribonuclease 1 [EC:3.1.13.-]	147	2e-72	YGL173c	---
CL11020.Contig1_All	630	151.4	1e-35	gi|195627622|gb|ACG35641.1|	deoxycytidylate deaminase [Zea mays]	83.8	2e-13	gi|123720032|emb|AM439538.1|	Vitis vinifera, whole genome shotgun sequence, contig VV78X097748.17, clone ENTAV 115	--	--	--	--	83.2	3e-16	mtr:MTR_4g103300	Deoxycytidylate deaminase; K01493 dCMP deaminase [EC:3.5.4.12]	48.5	9e-06	BS_comEB	---
CL1436.Contig3_All	2834	531.9	2e-149	gi|297740850|emb|CBI31032.3|	unnamed protein product [Vitis vinifera]	83.8	9e-13	gi|470141151|ref|XM_004306251.1|	PREDICTED: Fragaria vesca subsp. vesca wall-associated receptor kinase-like 1-like (LOC101304904), mRNA	241	2e-63	sp|Q8GYF5|WAKLR_ARATH	Wall-associated receptor kinase-like 21 OS=Arabidopsis thaliana GN=WAKL21 PE=2 SV=2	189	2e-47	osa:4337593	Os05g0110900; K00924 [EC:2.7.1.-]	75.5	5e-13	MT0958_1	---
CL6480.Contig4_All	6626	137.9	2e-30	gi|13992688|gb|AAK51582.1|AC022352_18	Putative retroelement [Oryza sativa Japonica Group] >gi|31431012|gb|AAP52850.1| retrotransposon protein, putative, Ty3-gypsy subclass [Oryza sativa Japonica Group]	226	2e-55	gi|164565490|gb|AC216462.1|	Populus trichocarpa clone ACSB1245-D15, complete sequence	62.8	3e-09	sp|P92523|M860_ARATH	Uncharacterized mitochondrial protein AtMg00860 OS=Arabidopsis thaliana GN=AtMg00860 PE=4 SV=1	55.8	9e-07	vvi:100253596	uncharacterized LOC100253596; K15360 centromere protein X	80.9	3e-14	SPAC13D1.02c	---
CL3974.Contig6_All	2260	87.8	8e-16	gi|215433374|gb|ACJ66653.1|	unknown protein pCav6 [Musa acuminata AAA Group]	77.8	5e-11	gi|460187893|gb|GABL01071491.1|	TSA: Camelina sativa comp60815_c0_seq1 transcribed RNA sequence	--	--	--	--	51.6	5e-06	zma:100274249	pco130308(330); LOC100274249; K15015 solute carrier family 32 (vesicular inhibitory amino acid transporter)	53.9	1e-06	ECU05g0580	---
CL7083.Contig4_All	960	31.2	1e-08	gi|15220911|ref|NP_173238.1|	threonyl-tRNA synthetase [Arabidopsis thaliana] >gi|85701287|sp|Q8GZ45.2|SYTC_ARATH RecName: Full=Probable threonine--tRNA ligase, cytoplasmic; AltName: Full=Threonyl-tRNA synthetase; Short=ThrRS >gi|9665073|gb|AAF97275.1|AC034106_18 Strong similarity to threonyl-tRNA synthetase from Arabidopsis thaliana gb|Y14329 and is a member of the tRNA synthetase PF|00587 class II [Arabidopsis thaliana] >gi…	--	--	--	--	51.2	3e-10	sp|Q8GZ45|SYTC_ARATH	Probable threonine--tRNA ligase, cytoplasmic OS=Arabidopsis thaliana GN=At1g17960 PE=2 SV=2	40.0	4e-08	gmx:100802879	threonyl-tRNA synthetase, mitochondrial-like; K01868 threonyl-tRNA synthetase [EC:6.1.1.3]	--	--	--	--
Unigene21418_All	260	72.4	2e-12	gi|460386534|ref|XP_004238953.1|	PREDICTED: GDT1-like protein 4-like [Solanum lycopersicum]	67.9	5e-09	gi|224923237|gb|AC235473.1|	Glycine max strain Williams 82 clone GM_WBc0110I22, complete sequence	45.8	6e-06	sp|Q2R4J1|GDT13_ORYSJ	GDT1-like protein 3 OS=Oryza sativa subsp. japonica GN=Os11g0472500 PE=2 SV=1	--	--	--	--	--	--	--	--
CL1569.Contig2_All	2013	559.3	9e-158	gi|449491816|ref|XP_004159011.1|	PREDICTED: LOW QUALITY PROTEIN: uncharacterized protein LOC101230932 [Cucumis sativus]	77.8	4e-11	gi|356521786|ref|XM_003529484.1|	PREDICTED: Glycine max DUF246 domain-containing protein At1g04910-like (LOC100807616), mRNA	76.6	5e-14	sp|Q8W486|Y1491_ARATH	Uncharacterized protein At1g04910 OS=Arabidopsis thaliana GN=At1g04910 PE=1 SV=1	--	--	--	--	--	--	--	--
CL787.Contig6_All	2013	154.1	8e-36	gi|356495372|ref|XP_003516552.1|	PREDICTED: zinc finger CCCH domain-containing protein 44-like [Glycine max]	73.8	6e-10	gi|460373304|ref|XM_004232413.1|	PREDICTED: Solanum lycopersicum zinc finger CCCH domain-containing protein 44-like (LOC101250266), mRNA	98.2	2e-20	sp|Q9FT92|Y5843_ARATH	Uncharacterized protein At5g08430 OS=Arabidopsis thaliana GN=At5g08430 PE=1 SV=2	50.8	8e-06	bdi:100831587	upstream activation factor subunit spp27-like; K15223 upstream activation factor subunit UAF30	--	--	--	--
CL3038.Contig4_All	649	57.4	2e-07	gi|224064490|ref|XP_002301502.1|	predicted protein [Populus trichocarpa] >gi|222843228|gb|EEE80775.1| predicted protein [Populus trichocarpa]	--	--	--	--	--	--	--	--	--	--	--	--	--	--	--	--
CL3603.Contig2_All	2390	108.6	5e-22	gi|224120202|ref|XP_002318271.1|	predicted protein [Populus trichocarpa] >gi|222858944|gb|EEE96491.1| predicted protein [Populus trichocarpa]	123	9e-25	gi|297795970|ref|XM_002865824.1|	Arabidopsis lyrata subsp. lyrata yellow-leaf-specific gene 7 (YLS7), mRNA	--	--	--	--	--	--	--	--	--	--	--	--
Unigene2774_All	564	139.0	4e-32	gi|413944882|gb|AFW77531.1|	putative prolin-rich extensin-like receptor protein kinase family protein [Zea mays]	--	--	--	--	116	7e-27	sp|Q9M2S4|LRKS4_ARATH	L-type lectin-domain containing receptor kinase S.4 OS=Arabidopsis thaliana GN=LECRKS4 PE=1 SV=1	95.1	6e-20	ath:AT1G71830	SERK1; somatic embryogenesis receptor kinase 1; K13418 somatic embryogenesis receptor kinase 1 [EC:2.7.10.1 2.7.11.1]	50.1	2e-06	YAR019c	---
Unigene11787_All	1208	396.4	5e-109	gi|388490952|gb|AFK33542.1|	unknown [Lotus japonicus]	67.9	2e-08	gi|459172009|gb|KC408273.1|	Morus indica microsatellite MSCP122-C sequence	133	2e-31	sp|D4N501|DIOX2_PAPSO	Probable 2-oxoglutarate/Fe(II)-dependent dioxygenase OS=Papaver somniferum GN=DIOX2 PE=2 SV=1	141	2e-33	zma:100856970	gibberellin 20 oxidase 1; K05282 gibberellin 20-oxidase [EC:1.14.11.12]	60.5	6e-09	RSp1529	---
CL6813.Contig2_All	313	32.3	8e-42	gi|345451030|gb|AEN94095.1|	glutamate 1-semialdehyde aminotransferase [Medicago sativa]	186	9e-45	gi|335319500|gb|GU279413.1|	Populus balsamifera isolate WHR03 haplotype B glutamate-1-semialdehyde 2,1-aminomutase 2 (GSA 2) / glutamate-1-semialdehyde aminotransferase 2 (GSAAT 2) gene, partial sequence	132	2e-32	sp|Q39566|GSA_CHLRE	Glutamate-1-semialdehyde 2,1-aminomutase, chloroplastic OS=Chlamydomonas reinhardtii GN=GSA PE=2 SV=1	103	2e-23	ota:Ot20g00090	GSA_CHLRE Glutamate-1-semialdehyde 2,1-aminomutase, chloro (ISS); K01845 glutamate-1-semialdehyde 2,1-aminomutase [EC:5.4.3.8]	100	2e-22	lin1588	---
CL1878.Contig17_All	2041	586.3	7e-166	gi|30680587|ref|NP_849985.1|	Core-2/I-branching beta-1,6-N-acetylglucosaminyltransferase family protein [Arabidopsis thaliana] >gi|53828653|gb|AAU94436.1| At2g19160 [Arabidopsis thaliana] >gi|330251759|gb|AEC06853.1| Core-2/I-branching beta-1,6-N-acetylglucosaminyltransferase family protein [Arabidopsis thaliana]	147	5e-32	gi|460237776|gb|GABL01030371.1|	TSA: Camelina sativa comp44576_c0_seq1 transcribed RNA sequence	--	--	--	--	--	--	--	--	--	--	--	--
CL8427.Contig2_All	209	51.2	5e-06	gi|15227459|ref|NP_181720.1|	curculin-like mannose-binding lectin fand PAN domain-containing protein [Arabidopsis thaliana] >gi|75319139|sp|P93756.1|SD31_ARATH RecName: Full=G-type lectin S-receptor-like serine/threonine-protein kinase SD3-1; AltName: Full=S-domain-3 (SD3) receptor kinase 1; Short=SD3-1; Flags: Precursor >gi|330254951|gb|AEC10045.1| curculin-like mannose-binding lectin fand PAN domain-containing protein [Ara…	91.7	3e-16	gi|224090267|ref|XM_002308927.1|	Populus trichocarpa predicted protein, mRNA	51.2	1e-07	sp|P93756|SD31_ARATH	G-type lectin S-receptor-like serine/threonine-protein kinase SD3-1 OS=Arabidopsis thaliana GN=SD31 PE=3 SV=1	--	--	--	--	--	--	--	--
CL2027.Contig4_All	1622	441.4	2e-122	gi|460415421|ref|XP_004253057.1|	PREDICTED: uncharacterized protein LOC101255571 [Solanum lycopersicum]	111	2e-21	gi|212721071|ref|NM_001138399.1|	Zea mays uncharacterized LOC100193250 (LOC100193250), mRNA >gi|194692781|gb|BT035470.1| Zea mays full-length cDNA clone ZM_BFb0064M12 mRNA, complete cds	--	--	--	--	--	--	--	--	--	--	--	--
Unigene8408_All	3129	429.5	1e-118	gi|242080589|ref|XP_002445063.1|	hypothetical protein SORBIDRAFT_07g003505 [Sorghum bicolor] >gi|241941413|gb|EES14558.1| hypothetical protein SORBIDRAFT_07g003505 [Sorghum bicolor]	79.8	2e-11	gi|332656411|gb|CP002687.1|	Arabidopsis thaliana chromosome 4, complete sequence	--	--	--	--	--	--	--	--	--	--	--	--
CL1850.Contig8_All	844	181.8	1e-44	gi|414880186|tpg|DAA57317.1|	TPA: hypothetical protein ZEAMMB73_495531 [Zea mays]	65.9	6e-08	gi|449527062|ref|XM_004170484.1|	PREDICTED: Cucumis sativus uncharacterized LOC101215158 (LOC101215158), mRNA	--	--	--	--	--	--	--	--	--	--	--	--
CL8714.Contig2_All	719	52.4	8e-06	gi|359488050|ref|XP_002263119.2|	PREDICTED: pentatricopeptide repeat-containing protein At1g12300, mitochondrial-like [Vitis vinifera]	--	--	--	--	69.7	2e-12	sp|Q76C99|RF1_ORYSI	Protein Rf1, mitochondrial OS=Oryza sativa subsp. indica GN=Rf1 PE=2 SV=1	49.7	4e-06	ath:AT5G03560	nucleobase:cation symporter-1, NCS1 family; K03457 nucleobase:cation symporter-1, NCS1 family	--	--	--	--
CL6658.Contig2_All	1567	83.6	1e-14	gi|297738802|emb|CBI28047.3|	unnamed protein product [Vitis vinifera]	60.0	7e-06	gi|109639397|gb|DQ778722.1|	Coffea canephora microsatellite ES10 sequence	54.3	2e-07	sp|Q84ZL0|FH5_ORYSJ	Formin-like protein 5 OS=Oryza sativa subsp. japonica GN=FH5 PE=2 SV=2	50.8	6e-06	cre:CHLREDRAFT_196073	nuclear pre-mRNA splicing factor, component of splicing factor 3b; K12831 splicing factor 3B subunit 4	--	--	--	--
CL7726.Contig1_All	4294	295.4	5e-78	gi|296082094|emb|CBI21099.3|	unnamed protein product [Vitis vinifera]	139	3e-29	gi|147844293|emb|AM425866.2|	Vitis vinifera contig VV78X151757.2, whole genome shotgun sequence	--	--	--	--	--	--	--	--	--	--	--	--
CL6946.Contig1_All	972	241.9	1e-62	gi|470115450|ref|XP_004293912.1|	PREDICTED: uncharacterized protein LOC101310296 [Fragaria vesca subsp. vesca]	214	1e-52	gi|470115449|ref|XM_004293864.1|	PREDICTED: Fragaria vesca subsp. vesca uncharacterized LOC101310296 (LOC101310296), mRNA	--	--	--	--	52.4	1e-06	vvi:100243992	RNA-binding protein 39-like; K13091 RNA-binding protein 39	--	--	--	--
CL480.Contig4_All	2382	82.4	4e-14	gi|388492948|gb|AFK34540.1|	unknown [Lotus japonicus]	65.9	2e-07	gi|334185492|ref|NM_112934.3|	Arabidopsis thaliana uncharacterized protein (AT3G20430) mRNA, complete cds	--	--	--	--	144	8e-34	gmx:100775515	uncharacterized LOC100775515; K14291 phosphorylated adapter RNA export protein	--	--	--	--
Unigene40491_All	442	53.9	8e-07	gi|147822805|emb|CAN66001.1|	hypothetical protein VITISV_027445 [Vitis vinifera]	--	--	--	--	--	--	--	--	--	--	--	--	--	--	--	--
Unigene41000_All	--	--	--	--	--	--	--	--	--	--	--	--	--	--	--	--	--	47.8	5e-06	SPBC8E4.04	---
CL2081.Contig5_All	653	125.9	4e-28	gi|413918336|gb|AFW58268.1|	F-box only protein 9 [Zea mays]	60.0	3e-06	gi|357463566|ref|XM_003602017.1|	Medicago truncatula F-box protein (MTR_3g088580) mRNA, complete cds	139	2e-33	sp|Q9XI00|SKI32_ARATH	F-box protein 7 OS=Arabidopsis thaliana GN=SKIP32 PE=1 SV=1	120	2e-27	bdi:100830993	F-box protein 7-like; K10295 F-box protein 9	--	--	--	--
CL9638.Contig1_All	299	104.8	4e-22	gi|110278949|sp|P84874.1|FER2_HYONI	RecName: Full=Ferredoxin-2; AltName: Full=Minor ferredoxin	60.0	1e-06	gi|33520414|gb|AY340639.1|	Trifolium pratense ferredoxin I mRNA, complete cds; nuclear gene for chloroplast product	102	5e-23	sp|P83584|FER_SOLLS	Ferredoxin OS=Solanum lasiocarpum PE=1 SV=1	91.7	2e-19	gmx:100499711	uncharacterized LOC100499711; K02639 ferredoxin	47.8	5e-06	VNG2293G	---
Unigene19526_All	1672	27.3	5e-06	gi|255542484|ref|XP_002512305.1|	phosphoprotein phosphatase, putative [Ricinus communis] >gi|223548266|gb|EEF49757.1| phosphoprotein phosphatase, putative [Ricinus communis]	75.8	1e-10	gi|224111283|ref|XM_002332912.1|	Populus trichocarpa cc-nbs-lrr resistance protein, mRNA	51.2	2e-06	sp|Q9T048|DRL27_ARATH	Disease resistance protein At4g27190 OS=Arabidopsis thaliana GN=At4g27190 PE=2 SV=1	66.2	1e-10	vvi:100254298	disease resistance protein RPS2-like; K13459 disease resistance protein RPS2	--	--	--	--
CL6923.Contig2_All	281	119.0	2e-26	gi|462406646|gb|EMJ12110.1|	hypothetical protein PRUPE_ppa000602mg [Prunus persica]	83.8	9e-14	gi|357477094|ref|XM_003608785.1|	Medicago truncatula Nucleotide pyrophosphatase/phosphodiesterase (MTR_4g103520) mRNA, complete cds	119	4e-28	sp|Q687E1|NPP_HORVU	Nucleotide pyrophosphatase/phosphodiesterase (Fragments) OS=Hordeum vulgare GN=npp PE=1 SV=2	--	--	--	--	--	--	--	--
CL8858.Contig1_All	293	53.1	1e-06	gi|470142155|ref|XP_004306781.1|	PREDICTED: uncharacterized protein LOC101299803 [Fragaria vesca subsp. vesca]	67.9	5e-09	gi|224067897|ref|XM_002302552.1|	Populus trichocarpa predicted protein, mRNA	--	--	--	--	--	--	--	--	--	--	--	--
Unigene34639_All	322	63.5	1e-09	gi|255576818|ref|XP_002529295.1|	DNA binding protein, putative [Ricinus communis] >gi|223531219|gb|EEF33064.1| DNA binding protein, putative [Ricinus communis]	99.6	2e-18	gi|255576817|ref|XM_002529249.1|	Ricinus communis DNA binding protein, putative, mRNA	--	--	--	--	--	--	--	--	--	--	--	--
Unigene11887_All	651	--	--	--	--	60.0	3e-06	gi|449525779|ref|XM_004169846.1|	PREDICTED: Cucumis sativus mitogen-activated protein kinase homolog NTF6-like (LOC101229716), mRNA	--	--	--	--	--	--	--	--	--	--	--	--
CL2436.Contig3_All	1384	451.1	2e-125	gi|147800091|emb|CAN77750.1|	hypothetical protein VITISV_027721 [Vitis vinifera]	167	4e-38	gi|460159387|gb|GABL01086832.1|	TSA: Camelina sativa comp63832_c3_seq1 transcribed RNA sequence	--	--	--	--	--	--	--	--	--	--	--	--
CL2724.Contig2_All	5659	641.3	0.0	gi|414586225|tpg|DAA36796.1|	TPA: hypothetical protein ZEAMMB73_529414 [Zea mays]	129	4e-26	gi|460172903|gb|GABL01083266.1|	TSA: Camelina sativa comp63295_c0_seq1 transcribed RNA sequence	1173	0.0	sp|Q9M086|DCAF1_ARATH	DDB1- and CUL4-associated factor homolog 1 OS=Arabidopsis thaliana GN=DCAF1 PE=1 SV=2	235	5e-61	ota:Ot07g00260	HIV-1 Vpr-binding protein (ISS); K11789 HIV-1 Vpr-binding protein	--	--	--	--
Unigene11740_All	1380	484.2	2e-135	gi|449444502|ref|XP_004140013.1|	PREDICTED: probable serine/threonine-protein kinase WNK11-like [Cucumis sativus] >gi|449505109|ref|XP_004162379.1| PREDICTED: probable serine/threonine-protein kinase WNK11-like [Cucumis sativus]	143	6e-31	gi|449505108|ref|XM_004162331.1|	PREDICTED: Cucumis sativus probable serine/threonine-protein kinase WNK11-like (LOC101227899), mRNA	292	3e-79	sp|Q2RBE3|WNK7_ORYSJ	Probable serine/threonine-protein kinase WNK7 OS=Oryza sativa subsp. japonica GN=WNK7 PE=2 SV=2	105	2e-22	mtr:MTR_1g071480	Serine/threonine protein kinase Nek2; K08857 NIMA (never in mitosis gene a)-related kinase [EC:2.7.11.1]	71.6	3e-12	YBR028c	---
CL1713.Contig2_All	340	111.7	3e-24	gi|413955010|gb|AFW87659.1|	hypothetical protein ZEAMMB73_542519, partial [Zea mays]	83.8	1e-13	gi|460206025|gb|GABL01056296.1|	TSA: Camelina sativa comp56667_c0_seq1 transcribed RNA sequence	45.1	1e-05	sp|Q8H0T9|KTNB1_ARATH	Katanin p80 WD40 repeat-containing subunit B1 homolog OS=Arabidopsis thaliana GN=At5g23430 PE=2 SV=3	47.0	7e-06	gmx:100785519	WD repeat-containing protein 5-like; K14963 COMPASS component SWD3	47.4	7e-06	ECU01g1290	---
CL5901.Contig2_All	785	146.7	3e-34	gi|296086979|emb|CBI33235.3|	unnamed protein product [Vitis vinifera]	117	2e-23	gi|255576130|ref|XM_002528914.1|	Ricinus communis conserved hypothetical protein, mRNA	--	--	--	--	--	--	--	--	--	--	--	--
CL5182.Contig4_All	2142	84.3	9e-15	gi|413937005|gb|AFW71556.1|	hypothetical protein ZEAMMB73_404500 [Zea mays]	65.9	2e-07	gi|460209654|gb|GABL01053185.1|	TSA: Camelina sativa comp55537_c0_seq1 transcribed RNA sequence	--	--	--	--	--	--	--	--	--	--	--	--
CL1464.Contig8_All	2245	879.4	0.0	gi|357138115|ref|XP_003570643.1|	PREDICTED: exocyst complex component 3-like [Brachypodium distachyon]	218	2e-53	gi|166006854|gb|AC216766.1|	Populus trichocarpa clone POP029-O12, complete sequence	125	1e-28	sp|Q2QYS3|LAC23_ORYSJ	Laccase-23 OS=Oryza sativa subsp. japonica GN=LAC23 PE=2 SV=1	53.9	1e-06	gmx:547647	AO, GmAO; ascorbate oxidase; K00423 L-ascorbate oxidase [EC:1.10.3.3]	52.0	4e-06	YMR058w	---
Unigene7441_All	613	242.7	3e-63	gi|414873814|tpg|DAA52371.1|	TPA: glycine-rich RNA-binding protein 8 isoform 1 [Zea mays] >gi|414873815|tpg|DAA52372.1| TPA: glycine-rich RNA-binding protein 8 isoform 2 [Zea mays] >gi|414873816|tpg|DAA52373.1| TPA: glycine-rich RNA-binding protein 8 isoform 3 [Zea mays]	210	1e-51	gi|349715643|emb|FQ380939.1|	Vitis vinifera clone SS0ACG1YO10	80.5	7e-16	sp|Q43349|ROC2_ARATH	29 kDa ribonucleoprotein, chloroplastic OS=Arabidopsis thaliana GN=RBP29 PE=1 SV=2	69.7	3e-12	bdi:100846541	uncharacterized LOC100846541; K14411 RNA-binding protein Musashi	49.3	5e-06	SPAC17A2.09c	---
Unigene40307_All	208	--	--	--	--	58.0	4e-06	gi|149227991|gb|EF440629.1|	Hypericum cumulicola microsatellite Hyp12 sequence	--	--	--	--	--	--	--	--	--	--	--	--
CL10879.Contig2_All	374	57.0	1e-07	gi|255547095|ref|XP_002514605.1|	conserved hypothetical protein [Ricinus communis] >gi|223546209|gb|EEF47711.1| conserved hypothetical protein [Ricinus communis]	65.9	3e-08	gi|255547094|ref|XM_002514559.1|	Ricinus communis conserved hypothetical protein, mRNA	--	--	--	--	--	--	--	--	--	--	--	--
CL4901.Contig2_All	540	95.1	6e-19	gi|294461536|gb|ADE76329.1|	unknown [Picea sitchensis]	61.9	6e-07	gi|356557830|ref|XM_003547166.1|	PREDICTED: Glycine max uncharacterized protein LOC100815636 (LOC100815636), mRNA	--	--	--	--	--	--	--	--	--	--	--	--
CL393.Contig3_All	864	86.7	5e-16	gi|255580377|ref|XP_002531016.1|	conserved hypothetical protein [Ricinus communis] >gi|223529414|gb|EEF31376.1| conserved hypothetical protein [Ricinus communis]	143	3e-31	gi|255570018|ref|XM_002525926.1|	Ricinus communis nucleic acid binding protein, putative, mRNA	--	--	--	--	208	1e-53	rcu:RCOM_0597470	nucleic acid binding protein, putative; K13128 zinc finger CCHC domain-containing protein 8	--	--	--	--
CL7412.Contig11_All	2407	149.1	3e-34	gi|326505038|dbj|BAK02906.1|	predicted protein [Hordeum vulgare subsp. vulgare]	117	6e-23	gi|460199790|gb|GABL01061549.1|	TSA: Camelina sativa comp58314_c0_seq1 transcribed RNA sequence	48.1	1e-06	sp|Q9SGP2|HSL1_ARATH	Receptor-like protein kinase HSL1 OS=Arabidopsis thaliana GN=HSL1 PE=2 SV=1	38.9	3e-06	osa:4333912	Os03g0717000; K00924 [EC:2.7.1.-]	53.9	1e-06	DR1555	---
CL6537.Contig2_All	223	--	--	--	--	61.9	2e-07	gi|32994214|dbj|AK109005.1|	Oryza sativa Japonica Group cDNA clone:002-153-H03, full insert sequence	--	--	--	--	--	--	--	--	--	--	--	--
CL2845.Contig2_All	3581	669.8	0.0	gi|30679885|ref|NP_179306.2|	RWP-RK domain-containing protein [Arabidopsis thaliana] >gi|75151861|sp|Q8H111.1|NLP1_ARATH RecName: Full=Protein NLP1; Short=AtNLP1; AltName: Full=NIN-like protein 1; AltName: Full=Nodule inception protein-like protein 1 >gi|330251497|gb|AEC06591.1| RWP-RK domain-containing protein [Arabidopsis thaliana]	77.8	7e-11	gi|356499520|ref|XM_003518540.1|	PREDICTED: Glycine max protein NLP2-like (LOC100792100), mRNA	52.4	2e-06	sp|Q9LVU8|RKD4_ARATH	Protein RKD4 OS=Arabidopsis thaliana GN=RKD4 PE=3 SV=1	--	--	--	--	--	--	--	--
CL3913.Contig1_All	814	54.3	2e-06	gi|296089078|emb|CBI38781.3|	unnamed protein product [Vitis vinifera]	194	1e-46	gi|255543271|ref|XM_002512653.1|	Ricinus communis pentatricopeptide repeat-containing protein, putative, mRNA	81.6	5e-16	sp|Q9M9E2|PPR45_ARATH	Pentatricopeptide repeat-containing protein At1g15510, chloroplastic OS=Arabidopsis thaliana GN=PCMP-H73 PE=2 SV=1	53.5	4e-07	vvi:100250139	structure-specific endonuclease subunit SLX1 homolog 2-like; K15078 structure-specific endonuclease subunit SLX1 [EC:3.6.1.-]	--	--	--	--
Unigene22011_All	285	--	--	--	--	60.0	1e-06	gi|157743425|gb|AC211309.1|	Populus trichocarpa clone POP016-I22, complete sequence	--	--	--	--	--	--	--	--	--	--	--	--
CL9725.Contig2_All	1581	356.3	8e-97	gi|194701786|gb|ACF84977.1|	unknown [Zea mays]	99.6	9e-18	gi|145357629|ref|NM_120525.3|	Arabidopsis thaliana binding to TOMV RNA 1L (long form) protein (BTR1L) mRNA, complete cds	53.9	3e-07	sp|P58223|Y4837_ARATH	KH domain-containing protein At4g18375 OS=Arabidopsis thaliana GN=At4g18375 PE=2 SV=1	65.5	2e-10	gmx:100786134	uncharacterized LOC100786134; K13210 far upstream element-binding protein	--	--	--	--
CL2315.Contig3_All	1124	81.6	2e-14	gi|18378853|ref|NP_563630.1|	protein BPS1 [Arabidopsis thaliana] >gi|79316260|ref|NP_001030929.1| protein BPS1 [Arabidopsis thaliana] >gi|75174796|sp|Q9LMM6.1|BPS1_ARATH RecName: Full=Protein BPS1, chloroplastic; AltName: Full=Protein BYPASS 1; Flags: Precursor >gi|332189182|gb|AEE27303.1| protein BPS1 [Arabidopsis thaliana] >gi|332189183|gb|AEE27304.1| protein BPS1 [Arabidopsis thaliana]	67.9	2e-08	gi|371913407|dbj|AB610059.1|	Castanea crenata mRNA, microsatellite: PEB30, complete sequence	59.3	4e-09	sp|A2Z9A6|U496D_ORYSI	UPF0496 protein 4 OS=Oryza sativa subsp. indica GN=OsI_033149 PE=3 SV=2	--	--	--	--	--	--	--	--
CL2500.Contig18_All	1027	278.1	1e-73	gi|470134725|ref|XP_004303189.1|	PREDICTED: 2-aminoethanethiol dioxygenase-like [Fragaria vesca subsp. vesca]	89.7	5e-15	gi|449532646|ref|XM_004173244.1|	PREDICTED: Cucumis sativus probable 2-aminoethanethiol dioxygenase-like (LOC101222745), partial mRNA	--	--	--	--	164	2e-40	mtr:MTR_7g086380	2-aminoethanethiol dioxygenase; K10712 cysteamine dioxygenase [EC:1.13.11.19]	--	--	--	--
Unigene1062_All	410	52.8	1e-06	gi|115467784|ref|NP_001057491.1|	Os06g0314100 [Oryza sativa Japonica Group] >gi|54291635|dbj|BAD62428.1| PPR-repeat protein-like [Oryza sativa Japonica Group] >gi|113595531|dbj|BAF19405.1| Os06g0314100 [Oryza sativa Japonica Group]	83.8	1e-13	gi|470105700|ref|XM_004289172.1|	PREDICTED: Fragaria vesca subsp. vesca pentatricopeptide repeat-containing protein At3g09040, mitochondrial-like (LOC101292351), mRNA	85.1	1e-17	sp|Q9CA54|PP122_ARATH	Pentatricopeptide repeat-containing protein At1g74630 OS=Arabidopsis thaliana GN=PCMP-H71 PE=2 SV=1	73.6	9e-14	vvi:100250139	structure-specific endonuclease subunit SLX1 homolog 2-like; K15078 structure-specific endonuclease subunit SLX1 [EC:3.6.1.-]	--	--	--	--
CL5537.Contig2_All	695	129.8	3e-29	gi|194707564|gb|ACF87866.1|	unknown [Zea mays]	99.6	4e-18	gi|460372280|ref|XM_004231911.1|	PREDICTED: Solanum lycopersicum cytochrome c oxidase subunit 6a, mitochondrial-like (LOC101247875), mRNA	132	1e-31	sp|Q9T070|COX6A_ARATH	Cytochrome c oxidase subunit 6a, mitochondrial OS=Arabidopsis thaliana GN=COX6A PE=2 SV=1	112	5e-25	ath:AT4G37830	cytochrome c oxidase subunit VIa; K02266 cytochrome c oxidase subunit 6a	--	--	--	--
CL8737.Contig1_All	1633	60.8	7e-08	gi|460390183|ref|XP_004240719.1|	PREDICTED: uncharacterized protein LOC101260648 [Solanum lycopersicum]	135	2e-28	gi|334186919|ref|NM_001203910.1|	Arabidopsis thaliana uncharacterized protein (AT4G25670) mRNA, complete cds	--	--	--	--	--	--	--	--	--	--	--	--
CL10758.Contig2_All	2252	710.7	0.0	gi|115466702|ref|NP_001056950.1|	Os06g0175500 [Oryza sativa Japonica Group] >gi|113594990|dbj|BAF18864.1| Os06g0175500 [Oryza sativa Japonica Group]	85.7	2e-13	gi|349730473|emb|FQ383108.1|	Vitis vinifera clone SS0ABG31YG07	194	2e-49	sp|Q9ZVN6|AP180_ARATH	Clathrin coat assembly protein AP180 OS=Arabidopsis thaliana GN=AP180 PE=1 SV=1	--	--	--	--	--	--	--	--
CL7427.Contig2_All	855	79.7	6e-14	gi|24476036|gb|AAN62778.1|	Unknown protein [Oryza sativa Japonica Group]	61.9	1e-06	gi|209364636|gb|AC150705.17|	Medicago truncatula chromosome 8 clone mth2-132b13, complete sequence	89.4	2e-18	sp|Q8GXB1|U548_ARATH	UPF0548 protein At2g17695 OS=Arabidopsis thaliana GN=At2g17695 PE=2 SV=1	--	--	--	--	--	--	--	--
CL7449.Contig2_All	821	56.6	5e-07	gi|460375120|ref|XP_004233355.1|	PREDICTED: ubiquitin-conjugating enzyme E2 2-like isoform 2 [Solanum lycopersicum]	--	--	--	--	48.1	6e-06	sp|Q42540|UBC7_ARATH	Ubiquitin-conjugating enzyme E2 7 OS=Arabidopsis thaliana GN=UBC7 PE=2 SV=1	55.1	1e-07	gmx:100305873	uncharacterized LOC100305873; K10573 ubiquitin-conjugating enzyme E2 A [EC:6.3.2.19]	59.7	6e-09	ECU10g1310i	---
Unigene32060_All	205	66.2	1e-10	gi|307136415|gb|ADN34223.1|	acetylglucosaminyltransferase [Cucumis melo subsp. melo]	81.8	2e-13	gi|60657605|gb|AY935510.1|	Populus tremula x Populus tremuloides secondary cell wall-related glycosyltransferase family 14 mRNA, complete cds	--	--	--	--	--	--	--	--	--	--	--	--
CL9449.Contig2_All	1509	23.1	3e-76	gi|218195831|gb|EEC78258.1|	hypothetical protein OsI_17935 [Oryza sativa Indica Group]	65.9	1e-07	gi|460222357|gb|GABL01043124.1|	TSA: Camelina sativa comp51420_c0_seq2 transcribed RNA sequence	--	--	--	--	127	6e-29	zma:100382947	uncharacterized LOC100382947; K03434 N-acetylglucosaminylphosphatidylinositol deacetylase [EC:3.5.1.89]	57.0	8e-08	Rv0323c	---
CL847.Contig1_All	1140	305.8	8e-82	gi|18406831|ref|NP_564759.1|	RNA recognition motif-containing protein [Arabidopsis thaliana] >gi|30696446|ref|NP_849832.1| RNA recognition motif-containing protein [Arabidopsis thaliana] >gi|332195593|gb|AEE33714.1| RNA recognition motif-containing protein [Arabidopsis thaliana] >gi|332195594|gb|AEE33715.1| RNA recognition motif-containing protein [Arabidopsis thaliana]	113	4e-22	gi|332002898|gb|CP002688.1|	Arabidopsis thaliana chromosome 5, complete sequence	79.0	5e-15	sp|O81126|RZP22_ARATH	Serine/arginine-rich splicing factor RSZ22 OS=Arabidopsis thaliana GN=RSZ22 PE=1 SV=1	83.6	6e-16	gmx:100786882	RNA-binding protein Musashi homolog 2-like; K14411 RNA-binding protein Musashi	50.4	6e-06	YCL011c	---
CL5636.Contig2_All	989	152.5	1e-35	gi|357477111|ref|XP_003608841.1|	hypothetical protein MTR_4g103580 [Medicago truncatula] >gi|355509896|gb|AES91038.1| hypothetical protein MTR_4g103580 [Medicago truncatula]	61.9	1e-06	gi|297797342|ref|XM_002866510.1|	Arabidopsis lyrata subsp. lyrata SAP domain-containing protein, mRNA	--	--	--	--	--	--	--	--	--	--	--	--
CL2452.Contig9_All	820	455.3	5e-127	gi|350536693|ref|NP_001234004.1|	S-adenosylmethionine synthase 3 [Solanum lycopersicum] >gi|1170939|sp|P43282.1|METK3_SOLLC RecName: Full=S-adenosylmethionine synthase 3; Short=AdoMet synthase 3; AltName: Full=Methionine adenosyltransferase 3; Short=MAT 3 >gi|429108|emb|CAA80867.1| S-adenosyl-L-methionine synthetase [Solanum lycopersicum]	311	6e-82	gi|460408089|ref|XM_004249433.1|	PREDICTED: Solanum lycopersicum S-adenosylmethionine synthase 2-like (LOC101245012), mRNA	441	2e-124	sp|Q6F3F0|METK3_ATRNU	S-adenosylmethionine synthase 3 OS=Atriplex nummularia GN=SAMS3 PE=1 SV=1	437	1e-122	osa:4325163	Os01g0293000; K00789 S-adenosylmethionine synthetase [EC:2.5.1.6]	222	7e-58	L153408	---
CL285.Contig11_All	2677	463.8	7e-129	gi|222628592|gb|EEE60724.1|	hypothetical protein OsJ_14235 [Oryza sativa Japonica Group]	101	4e-18	gi|332656411|gb|CP002687.1|	Arabidopsis thaliana chromosome 4, complete sequence	--	--	--	--	--	--	--	--	--	--	--	--
CL378.Contig7_All	1472	266.2	1e-69	gi|115452885|ref|NP_001050043.1|	Os03g0336600 [Oryza sativa Japonica Group] >gi|113548514|dbj|BAF11957.1| Os03g0336600 [Oryza sativa Japonica Group]	63.9	4e-07	gi|238479720|ref|NM_001161131.1|	Arabidopsis thaliana reticulon-like protein B16 (AT3G10915) mRNA, complete cds	52.0	9e-07	sp|Q8GWH5|RTNLT_ARATH	Reticulon-like protein B22 OS=Arabidopsis thaliana GN=RTNLB22 PE=2 SV=1	50.4	7e-06	osa:4333071	Os03g0405000; K07748 sterol-4alpha-carboxylate 3-dehydrogenase (decarboxylating) [EC:1.1.1.170]	--	--	--	--
CL5658.Contig2_All	406	63.9	8e-10	gi|462405145|gb|EMJ10609.1|	hypothetical protein PRUPE_ppa009283mg [Prunus persica]	67.9	8e-09	gi|158303388|gb|AC212805.1|	Populus trichocarpa clone POP033-J14, complete sequence	--	--	--	--	--	--	--	--	--	--	--	--
CL5946.Contig1_All	292	151.4	4e-36	gi|159471942|ref|XP_001694115.1|	chlorophyll a-b binding protein of LHCII [Chlamydomonas reinhardtii] >gi|12658406|gb|AAK01125.1|AF330793_1 light-harvesting complex II protein precursor [Chlamydomonas reinhardtii] >gi|158277282|gb|EDP03051.1| chlorophyll a-b binding protein of LHCII [Chlamydomonas reinhardtii]	107	6e-21	gi|49473447|gb|AY646197.1|	Chlorella pyrenoidosa chloroplast light-harvesting complex II (Lhc II) mRNA, partial cds; nuclear gene for chloroplast product	137	1e-33	sp|P14279|CB25_SOLLC	Chlorophyll a-b binding protein 5, chloroplastic (Fragment) OS=Solanum lycopersicum GN=CAB5 PE=2 SV=1	138	2e-33	aly:ARALYDRAFT_899321	Lhcb2 protein; K08913 light-harvesting complex II chlorophyll a/b binding protein 2	--	--	--	--
CL9604.Contig2_All	2149	580.9	3e-164	gi|222630277|gb|EEE62409.1|	hypothetical protein OsJ_17200 [Oryza sativa Japonica Group]	85.7	2e-13	gi|334185407|ref|NM_001202986.1|	Arabidopsis thaliana E3 ubiquitin-protein ligase UPL6 (UPL6) mRNA, complete cds	730	0.0	sp|Q8RWB8|UPL6_ARATH	E3 ubiquitin-protein ligase UPL6 OS=Arabidopsis thaliana GN=UPL6 PE=2 SV=1	504	2e-142	bdi:100841930	E3 ubiquitin-protein ligase UPL6-like; K10589 ubiquitin-protein ligase E3 C [EC:6.3.2.19]	--	--	--	--
Unigene8966_All	1134	328.6	1e-88	gi|34394643|dbj|BAC83950.1|	putative ATP-dependent proteinase; BsgA [Oryza sativa Japonica Group] >gi|125558477|gb|EAZ04013.1| hypothetical protein OsI_26152 [Oryza sativa Indica Group] >gi|215768931|dbj|BAH01160.1| unnamed protein product [Oryza sativa Japonica Group]	95.6	1e-16	gi|460164811|gb|GABL01085738.1|	TSA: Camelina sativa comp63684_c0_seq1 transcribed RNA sequence	--	--	--	--	52.4	1e-06	mtr:MTR_1g007160	Protein cereblon; K11793 cereblon	52.4	1e-06	Rv0434	---
CL4038.Contig4_All	1346	427.9	1e-118	gi|255640732|gb|ACU20650.1|	unknown [Glycine max]	83.8	4e-13	gi|356514235|ref|XM_003525764.1|	PREDICTED: Glycine max protein BPS1, chloroplastic-like (LOC100800472), mRNA	264	1e-70	sp|A2Z9A6|U496D_ORYSI	UPF0496 protein 4 OS=Oryza sativa subsp. indica GN=OsI_033149 PE=3 SV=2	--	--	--	--	--	--	--	--
CL1403.Contig3_All	1229	316.2	7e-85	gi|388502690|gb|AFK39411.1|	unknown [Medicago truncatula]	161	2e-36	gi|30681464|ref|NM_127731.2|	Arabidopsis thaliana protein RER1B (RER1B) mRNA, complete cds	220	1e-57	sp|Q9ZPV7|RER1D_ARATH	Protein RER1D OS=Arabidopsis thaliana GN=At2g18240 PE=2 SV=2	--	--	--	--	127	4e-29	ECU08g0700	---
CL7847.Contig1_All	531	53.9	1e-06	gi|357496653|ref|XP_003618615.1|	CCP [Medicago truncatula] >gi|355493630|gb|AES74833.1| CCP [Medicago truncatula]	60.0	2e-06	gi|190899685|gb|EU824911.1|	Populus tremula isolate swl416-64E expressed protein gene, partial cds	--	--	--	--	--	--	--	--	--	--	--	--
Unigene37935_All	235	100.1	1e-20	gi|168013534|ref|XP_001759387.1|	predicted protein [Physcomitrella patens subsp. patens] >gi|162689317|gb|EDQ75689.1| predicted protein [Physcomitrella patens subsp. patens]	65.9	2e-08	gi|147834994|emb|AM460223.2|	Vitis vinifera contig VV78X277016.10, whole genome shotgun sequence	45.1	1e-05	sp|Q94AS9|CNGC4_ARATH	Cyclic nucleotide-gated ion channel 4 OS=Arabidopsis thaliana GN=CNGC4 PE=2 SV=2	85.5	2e-17	bdi:100846411	probable cyclic nucleotide-gated ion channel 17-like; K05391 cyclic nucleotide gated channel, other eukaryote	--	--	--	--
CL1740.Contig8_All	1951	374.0	5e-102	gi|15234961|ref|NP_195625.1|	RING/U-box domain-containing protein [Arabidopsis thaliana] >gi|30692196|ref|NP_849522.1| RING/U-box domain-containing protein [Arabidopsis thaliana] >gi|42573229|ref|NP_974711.1| RING/U-box domain-containing protein [Arabidopsis thaliana] >gi|42573231|ref|NP_974712.1| RING/U-box domain-containing protein [Arabidopsis thaliana] >gi|145334267|ref|NP_001078514.1| RING/U-box domain-containing protei…	69.9	1e-08	gi|292782811|dbj|AK338177.1|	Lotus japonicus cDNA, clone: LjFL2-013-BC10, HTC	--	--	--	--	--	--	--	--	--	--	--	--
CL7813.Contig2_All	6879	3412.8	0.0	gi|414887828|tpg|DAA63842.1|	TPA: hypothetical protein ZEAMMB73_506422 [Zea mays]	731	0.0	gi|330250293|gb|CP002685.1|	Arabidopsis thaliana chromosome 2, complete sequence	86.3	2e-16	sp|B9DFG3|ISE2_ARATH	DEAD-box ATP-dependent RNA helicase ISE2, chloroplastic OS=Arabidopsis thaliana GN=ISE2 PE=1 SV=2	128	1e-28	gmx:100813857	DNA polymerase theta-like; K02349 DNA polymerase theta subunit [EC:2.7.7.7]	149	9e-35	MTH810	---
CL6802.Contig2_All	1728	471.5	2e-131	gi|297833744|ref|XP_002884754.1|	hypothetical protein ARALYDRAFT_478299 [Arabidopsis lyrata subsp. lyrata] >gi|297330594|gb|EFH61013.1| hypothetical protein ARALYDRAFT_478299 [Arabidopsis lyrata subsp. lyrata]	101	2e-18	gi|145357583|ref|NM_120398.2|	Arabidopsis thaliana RING/U-box domain-containing protein (AT5G03200) mRNA, complete cds	50.4	3e-06	sp|Q7XI08|XB34_ORYSJ	Probable E3 ubiquitin-protein ligase XBOS34 OS=Oryza sativa subsp. japonica GN=XBOS34 PE=2 SV=1	50.8	7e-06	osa:4331809	Os03g0177300; K15688 E3 ubiquitin-protein ligase MUL1 [EC:6.3.2.19]	--	--	--	--
CL4746.Contig2_All	1277	432.9	5e-120	gi|224551523|gb|ACN54199.1|	mitogen activated protein kinase kinase [Salicornia brachiata]	107	3e-20	gi|290784292|gb|GQ249256.1|	Capsicum annuum mitogen-activated protein kinase kinase (MKK1) mRNA, complete cds	119	5e-27	sp|O64629|AUR3_ARATH	Serine/threonine-protein kinase Aurora-3 OS=Arabidopsis thaliana GN=AUR3 PE=2 SV=1	130	5e-30	vvi:100241228	mitogen-activated protein kinase kinase kinase 1-like; K13414 mitogen-activated protein kinase kinase kinase 1, plant [EC:2.7.11.25]	87.0	6e-17	aq_576	---
CL5825.Contig1_All	1740	715.3	0.0	gi|307136308|gb|ADN34132.1|	cytosolic alpha-amylase [Cucumis melo subsp. melo]	337	2e-89	gi|145337612|ref|NM_106262.3|	Arabidopsis thaliana alpha-amylase-like 2 (AMY2) mRNA, complete cds	88.6	1e-17	sp|Q0JMV4|AMYC1_ORYSJ	Alpha-amylase isozyme C OS=Oryza sativa subsp. japonica GN=AMY1B PE=2 SV=1	348	1e-95	zma:542522	alpha-amylase (EC:3.2.1.1); K01176 alpha-amylase [EC:3.2.1.1]	50.8	7e-06	Ta0138	---
CL449.Contig2_All	234	54.3	6e-07	gi|115486013|ref|NP_001068150.1|	Os11g0579800 [Oryza sativa Japonica Group] >gi|113645372|dbj|BAF28513.1| Os11g0579800 [Oryza sativa Japonica Group]	58.0	4e-06	gi|157385057|gb|AC210509.1|	Populus trichocarpa clone POP050-I20, complete sequence	--	--	--	--	47.8	4e-06	zma:100273020	uncharacterized LOC100273020; K11294 nucleolin	--	--	--	--
Unigene27483_All	241	74.3	6e-13	gi|357154529|ref|XP_003576813.1|	PREDICTED: uncharacterized protein LOC100830146 [Brachypodium distachyon]	60.0	1e-06	gi|356527877|ref|XM_003532485.1|	PREDICTED: Glycine max uncharacterized protein LOC100793119 (LOC100793119), mRNA	--	--	--	--	--	--	--	--	--	--	--	--
CL8139.Contig3_All	1382	511.9	1e-143	gi|242041361|ref|XP_002468075.1|	hypothetical protein SORBIDRAFT_01g039130 [Sorghum bicolor] >gi|241921929|gb|EER95073.1| hypothetical protein SORBIDRAFT_01g039130 [Sorghum bicolor]	464	1e-127	gi|190899615|gb|EU824876.1|	Populus tremula isolate swl153-64E expressed protein gene, partial cds	--	--	--	--	497	2e-140	zma:100280875	nitric oxide synthase interacting protein; K13125 nitric oxide synthase-interacting protein	--	--	--	--
Unigene4732_All	284	116.3	1e-25	gi|356567443|ref|XP_003551929.1|	PREDICTED: dihydrolipoyllysine-residue acetyltransferase component of acetoin cleaving system-like [Glycine max]	69.9	1e-09	gi|460415252|ref|XM_004252926.1|	PREDICTED: Solanum lycopersicum epoxide hydrolase 4-like (LOC101255975), mRNA	--	--	--	--	--	--	--	--	58.5	3e-09	all1205	---
CL1845.Contig2_All	4662	1296.6	0.0	gi|302756403|ref|XP_002961625.1|	hypothetical protein SELMODRAFT_76173 [Selaginella moellendorffii] >gi|300170284|gb|EFJ36885.1| hypothetical protein SELMODRAFT_76173 [Selaginella moellendorffii]	149	3e-32	gi|225692447|gb|FJ573663.1|	Boechera stricta ecotype ID89 locus Hypol1 genomic sequence	2272	0.0	sp|F4I4P3|MED23_ARATH	Mediator of RNA polymerase II transcription subunit 23 OS=Arabidopsis thaliana GN=MED23 PE=1 SV=1	2093	0.0	osa:4330633	Os02g0732700; K15166 mediator of RNA polymerase II transcription subunit 23	--	--	--	--
Unigene23823_All	1114	195.7	1e-48	gi|125559524|gb|EAZ05060.1|	hypothetical protein OsI_27248 [Oryza sativa Indica Group]	60.0	5e-06	gi|359497560|ref|XM_002265190.2|	PREDICTED: Vitis vinifera uncharacterized LOC100264974 (LOC100264974), mRNA	--	--	--	--	55.5	2e-07	vcn:VOLCADRAFT_121342	hypothetical protein; K11323 histone arginine demethylase JMJD6 [EC:1.14.11.-]	--	--	--	--
CL6968.Contig1_All	2977	1050.0	0.0	gi|365222914|gb|AEW69809.1|	Hop-interacting protein THI107 [Solanum lycopersicum]	214	4e-52	gi|2347053|emb|X96791.1|	V.vinifera mRNA for arginine decarboxylase	50.8	4e-06	sp|Q6ZG77|DCDA_ORYSJ	Probable diaminopimelate decarboxylase, chloroplastic OS=Oryza sativa subsp. japonica GN=LYSA PE=2 SV=1	52.4	4e-06	vcn:VOLCADRAFT_84373	dpd1; DAP decarboxylase; K01586 diaminopimelate decarboxylase [EC:4.1.1.20]	72.4	4e-12	aq_1208	---
CL6901.Contig2_All	3518	1403.7	0.0	gi|19568935|gb|AAL91978.1|AF483209_1	putative trehalose synthase [Solanum tuberosum]	236	1e-58	gi|356517317|ref|XM_003527287.1|	PREDICTED: Glycine max probable alpha,alpha-trehalose-phosphate synthase [UDP-forming] 7-like (LOC100800847), mRNA	55.5	2e-07	sp|Q7XT34|TPP5_ORYSJ	Probable trehalose-phosphate phosphatase 5 OS=Oryza sativa subsp. japonica GN=TPP5 PE=2 SV=2	1181	0.0	pop:POPTR_656997	trehalose-phosphatase/synthase 6 (EC:2.4.1.15); K16055 trehalose 6-phosphate synthase/phosphatase [EC:2.4.1.15 3.1.3.12]	189	3e-47	mll0691	---
CL2126.Contig4_All	2026	97.8	7e-19	gi|356525377|ref|XP_003531301.1|	PREDICTED: uncharacterized protein LOC100788895 [Glycine max]	97.6	4e-17	gi|186492129|ref|NM_001124050.1|	Arabidopsis thaliana aminomethyltransferase (AT1G60990) mRNA, complete cds	50.1	5e-06	sp|P54260|GCST_SOLTU	Aminomethyltransferase, mitochondrial OS=Solanum tuberosum GN=GDCST PE=2 SV=1	54.7	6e-07	ppp:PHYPADRAFT_67193	hypothetical protein; K00605 aminomethyltransferase [EC:2.1.2.10]	51.2	7e-06	VNG1606G	---
Unigene32834_All	238	50.8	7e-06	gi|14253163|emb|CAC39319.1|	VMP4 protein [Volvox carteri f. nagariensis]	63.9	7e-08	gi|94402951|gb|AC184077.2|	Populus trichocarpa clone Pop1-53L15, complete sequence	61.6	1e-10	sp|Q9ZUE0|PEK12_ARATH	Proline-rich receptor-like protein kinase PERK12 OS=Arabidopsis thaliana GN=PERK12 PE=2 SV=2	47.8	4e-06	gmx:100805294	phospholipase D beta 1-like; K01115 phospholipase D [EC:3.1.4.4]	47.0	8e-06	slr0599	---
CL6787.Contig6_All	2595	416.0	1e-114	gi|87241328|gb|ABD33186.1|	Helix-loop-helix DNA-binding [Medicago truncatula]	220	6e-54	gi|357441952|ref|XM_003591206.1|	Medicago truncatula Transcription factor PIF3 (MTR_1g084980) mRNA, complete cds	79.7	8e-15	sp|Q7XHI9|BH084_ARATH	Transcription factor bHLH84 OS=Arabidopsis thaliana GN=BHLH84 PE=2 SV=1	51.6	6e-06	gmx:100790854	transcription factor MYC2-like; K13422 transcription factor MYC2	--	--	--	--
CL4182.Contig4_All	2027	506.1	9e-142	gi|413953121|gb|AFW85770.1|	hypothetical protein ZEAMMB73_451897 [Zea mays]	60.0	1e-05	gi|223948170|gb|BT063472.1|	Zea mays full-length cDNA clone ZM_BFc0067D20 mRNA, complete cds	569	2e-162	sp|Q3EDG5|TPST_ARATH	Protein-tyrosine sulfotransferase OS=Arabidopsis thaliana GN=TPST PE=1 SV=3	--	--	--	--	--	--	--	--
CL8813.Contig2_All	1013	303.5	3e-81	gi|357121763|ref|XP_003562587.1|	PREDICTED: thymidylate kinase-like [Brachypodium distachyon]	77.8	2e-11	gi|357121762|ref|XM_003562539.1|	PREDICTED: Brachypodium distachyon thymidylate kinase-like (LOC100846276), mRNA	--	--	--	--	126	6e-29	osa:4344056	Os07g0639900; K00943 dTMP kinase [EC:2.7.4.9]	63.5	5e-10	Ztmk	---
Unigene5196_All	200	50.8	7e-06	gi|224110992|ref|XP_002332999.1|	cc-nbs-lrr resistance protein [Populus trichocarpa] >gi|222834484|gb|EEE72961.1| cc-nbs-lrr resistance protein [Populus trichocarpa]	--	--	--	--	--	--	--	--	--	--	--	--	--	--	--	--
CL4326.Contig3_All	1981	216.1	1e-54	gi|449464456|ref|XP_004149945.1|	PREDICTED: uncharacterized protein LOC101215147 [Cucumis sativus] >gi|449513182|ref|XP_004164254.1| PREDICTED: uncharacterized LOC101215147 [Cucumis sativus]	137	5e-29	gi|155723013|gb|AC208137.1|	Populus trichocarpa clone JGIACSB09-H15, complete sequence	54.3	3e-07	sp|Q9FUY2|LEUNG_ARATH	Transcriptional corepressor LEUNIG OS=Arabidopsis thaliana GN=LUG PE=1 SV=2	51.6	5e-06	vvi:100259509	uncharacterized LOC100259509; K15168 mediator of RNA polymerase II transcription subunit 25	--	--	--	--
CL1724.Contig2_All	1579	54.7	5e-06	gi|313585316|gb|ADR70863.1|	mitochondrial 50S ribosomal protein L21 [Hevea brasiliensis]	65.9	1e-07	gi|460374156|ref|XM_004232830.1|	PREDICTED: Solanum lycopersicum 50S ribosomal protein L21, mitochondrial-like (LOC101250359), mRNA	140	2e-33	sp|Q8L9A0|RM21_ARATH	50S ribosomal protein L21, mitochondrial OS=Arabidopsis thaliana GN=RPL21M PE=2 SV=1	--	--	--	--	--	--	--	--
CL4935.Contig1_All	525	70.9	1e-11	gi|413936961|gb|AFW71512.1|	hypothetical protein ZEAMMB73_299542 [Zea mays]	196	2e-47	gi|242385591|emb|FP098594.1|	Phyllostachys edulis cDNA clone: bphyem126h23, full insert sequence	47.8	4e-06	sp|P50165|TRNH_DATST	Tropinone reductase homolog OS=Datura stramonium PE=2 SV=1	49.3	3e-06	ath:AT3G12800	SDRB; peroxisomal 2,4-dienoyl-CoA reductase; K13237 peroxisomal 2,4-dienoyl-CoA reductase [EC:1.3.1.34]	66.6	2e-11	SPAC22A12.17c	---
CL4946.Contig1_All	1432	135.2	2e-30	gi|413957082|gb|AFW89731.1|	putative MYB DNA-binding domain superfamily protein [Zea mays]	71.9	2e-09	gi|460374520|ref|XM_004233011.1|	PREDICTED: Solanum lycopersicum uncharacterized LOC101252353 (LOC101252353), mRNA	55.5	8e-08	sp|O49397|ARR10_ARATH	Two-component response regulator ARR10 OS=Arabidopsis thaliana GN=ARR10 PE=1 SV=1	59.3	1e-08	osa:4340320	Os06g0183100; K14491 two-component response regulator ARR-B family	--	--	--	--
Unigene18472_All	902	102.4	1e-20	gi|115455765|ref|NP_001051483.1|	Os03g0785500 [Oryza sativa Japonica Group] >gi|108711430|gb|ABF99225.1| LEM3 family/CDC50 family protein, expressed [Oryza sativa Japonica Group] >gi|113549954|dbj|BAF13397.1| Os03g0785500 [Oryza sativa Japonica Group]	244	1e-61	gi|255587733|ref|XM_002534330.1|	Ricinus communis conserved hypothetical protein, mRNA	94.4	8e-20	sp|Q8L8W0|ALIS5_ARATH	ALA-interacting subunit 5 OS=Arabidopsis thaliana GN=ALIS5 PE=1 SV=1	--	--	--	--	--	--	--	--
Unigene14596_All	525	58.5	5e-08	gi|296086986|emb|CBI33242.3|	unnamed protein product [Vitis vinifera]	121	8e-25	gi|255573348|ref|XM_002527555.1|	Ricinus communis pentatricopeptide repeat-containing protein, putative, mRNA	69.3	5e-15	sp|Q84JR3|PP334_ARATH	Pentatricopeptide repeat-containing protein At4g21705, mitochondrial OS=Arabidopsis thaliana GN=At4g21705 PE=2 SV=1	--	--	--	--	--	--	--	--
Unigene27870_All	1149	253.4	5e-66	gi|460376650|ref|XP_004234110.1|	PREDICTED: receptor-like protein kinase At5g59670-like [Solanum lycopersicum]	61.9	1e-06	gi|470115224|ref|XM_004293755.1|	PREDICTED: Fragaria vesca subsp. vesca receptor-like protein kinase At5g59670-like (LOC101302242), mRNA	67.8	1e-11	sp|Q8LPB4|PSKR1_DAUCA	Phytosulfokine receptor 1 OS=Daucus carota GN=PSKR PE=1 SV=1	56.2	1e-07	ath:AT1G28440	HSL1; receptor-like protein kinase HSL1; K00924 [EC:2.7.1.-]	--	--	--	--
CL7503.Contig3_All	1337	438.7	1e-121	gi|125551785|gb|EAY97494.1|	hypothetical protein OsI_19421 [Oryza sativa Indica Group]	87.7	3e-14	gi|357134166|ref|XM_003568641.1|	PREDICTED: Brachypodium distachyon quinone oxidoreductase-like protein 2 homolog (LOC100830108), mRNA	48.5	9e-06	sp|P42754|MTDH_PETCR	Mannitol dehydrogenase (Fragment) OS=Petroselinum crispum GN=ELI3 PE=2 SV=1	64.7	3e-10	vvi:100232980	L-idonate dehydrogenase; K00008 L-iditol 2-dehydrogenase [EC:1.1.1.14]	119	2e-26	Rv3777	---
CL1552.Contig12_All	1833	497.7	2e-139	gi|357458799|ref|XP_003599680.1|	Hydroxymethylglutaryl-CoA lyase [Medicago truncatula] >gi|355488728|gb|AES69931.1| Hydroxymethylglutaryl-CoA lyase [Medicago truncatula]	135	2e-28	gi|356574063|ref|XM_003555124.1|	PREDICTED: Glycine max hydroxymethylglutaryl-CoA lyase, mitochondrial-like (LOC100777073), mRNA	53.5	4e-07	sp|O04973|LEU1A_SOLPN	2-isopropylmalate synthase A OS=Solanum pennellii GN=IPMSA PE=2 SV=1	53.9	9e-07	osa:4351460	Os12g0138900; K01649 2-isopropylmalate synthase [EC:2.3.3.13]	60.8	7e-09	leuA	---
CL3935.Contig1_All	211	53.1	1e-06	gi|460405258|ref|XP_004248093.1|	PREDICTED: GRF1-interacting factor 3-like isoform 1 [Solanum lycopersicum]	58.0	4e-06	gi|151421606|dbj|AK252759.1|	Hordeum vulgare subsp. vulgare cDNA clone: FLbaf166l11, mRNA sequence	54.3	2e-08	sp|Q93VH6|GIF3_ARATH	GRF1-interacting factor 3 OS=Arabidopsis thaliana GN=GIF3 PE=1 SV=1	--	--	--	--	--	--	--	--
CL3315.Contig3_All	1864	121.7	4e-26	gi|449531493|ref|XP_004172720.1|	PREDICTED: LOW QUALITY PROTEIN: uncharacterized protein L728-like [Cucumis sativus]	69.9	9e-09	gi|470131720|ref|XM_004301692.1|	PREDICTED: Fragaria vesca subsp. vesca uncharacterized LOC101301018 (LOC101301018), mRNA	--	--	--	--	--	--	--	--	--	--	--	--
Unigene23994_All	831	196.4	4e-49	gi|470122242|ref|XP_004297154.1|	PREDICTED: nudix hydrolase 1-like [Fragaria vesca subsp. vesca]	60.0	4e-06	gi|470122241|ref|XM_004297106.1|	PREDICTED: Fragaria vesca subsp. vesca nudix hydrolase 1-like (LOC101309723), mRNA	218	3e-57	sp|Q9CA40|NUDT1_ARATH	Nudix hydrolase 1 OS=Arabidopsis thaliana GN=NUDT1 PE=1 SV=1	48.9	1e-05	pop:POPTR_785354	hypothetical protein; K03426 NAD+ diphosphatase [EC:3.6.1.22]	50.1	5e-06	slr0920	---
Unigene28637_All	425	70.1	1e-11	gi|460405159|ref|XP_004248044.1|	PREDICTED: uncharacterized protein LOC101249767 [Solanum lycopersicum]	--	--	--	--	--	--	--	--	49.7	2e-06	osa:4349826	Os11g0157000; K12619 5'-3' exoribonuclease 2 [EC:3.1.13.-]	--	--	--	--
CL9714.Contig2_All	399	52.8	2e-06	gi|255566036|ref|XP_002524006.1|	ring finger protein, putative [Ricinus communis] >gi|223536733|gb|EEF38374.1| ring finger protein, putative [Ricinus communis]	--	--	--	--	--	--	--	--	--	--	--	--	--	--	--	--
CL2066.Contig9_All	2888	1360.9	0.0	gi|242067783|ref|XP_002449168.1|	hypothetical protein SORBIDRAFT_05g005960 [Sorghum bicolor] >gi|241935011|gb|EES08156.1| hypothetical protein SORBIDRAFT_05g005960 [Sorghum bicolor]	182	1e-42	gi|460277648|gb|GABL01003536.1|	TSA: Camelina sativa comp9262_c0_seq1 transcribed RNA sequence	444	2e-124	sp|Q85G35|SECA_CYAME	Protein translocase subunit SecA OS=Cyanidioschyzon merolae GN=secA PE=3 SV=1	70.1	2e-11	osa:4327279	Os01g0321300; K03070 preprotein translocase subunit SecA	384	6e-107	XF0806	---
CL2800.Contig3_All	2306	598.2	2e-169	gi|357134173|ref|XP_003568692.1|	PREDICTED: RING finger and transmembrane domain-containing protein 2-like [Brachypodium distachyon]	244	3e-61	gi|460378920|ref|XM_004235167.1|	PREDICTED: Solanum lycopersicum RING finger and transmembrane domain-containing protein 2-like (LOC101251454), mRNA	49.7	7e-06	sp|Q9LZJ6|ATL5_ARATH	RING-H2 finger protein ATL5 OS=Arabidopsis thaliana GN=ATL5 PE=2 SV=1	51.2	7e-06	ota:Ot14g00930	Pex10p (ISS); K13346 peroxin-10	55.8	3e-07	SPBC17A3.10	---
Unigene27112_All	298	40.8	1e-21	gi|255541872|ref|XP_002512000.1|	Phospholipid-transporting ATPase, putative [Ricinus communis] >gi|223549180|gb|EEF50669.1| Phospholipid-transporting ATPase, putative [Ricinus communis]	60.0	1e-06	gi|334185668|ref|NM_113703.2|	Arabidopsis thaliana phospholipid-translocating ATPase (AT3G27870) mRNA, complete cds	48.1	2e-09	sp|P98204|ALA1_ARATH	Phospholipid-transporting ATPase 1 OS=Arabidopsis thaliana GN=ALA1 PE=1 SV=1	48.9	3e-09	osa:4332752	Os03g0334700; K01530 phospholipid-translocating ATPase [EC:3.6.3.1]	40.0	7e-06	SPAC4F10.16c	---
CL8759.Contig1_All	1144	203.0	8e-51	gi|357147335|ref|XP_003574306.1|	PREDICTED: NADH dehydrogenase [ubiquinone] 1 beta subcomplex subunit 8, mitochondrial-like [Brachypodium distachyon]	97.6	2e-17	gi|460233102|gb|GABL01034442.1|	TSA: Camelina sativa comp47010_c0_seq2 transcribed RNA sequence	225	3e-59	sp|Q9FGK0|NDUB8_ARATH	NADH dehydrogenase [ubiquinone] 1 beta subcomplex subunit 8, mitochondrial OS=Arabidopsis thaliana GN=At5g47570 PE=2 SV=1	--	--	--	--	--	--	--	--
CL861.Contig21_All	1353	165.6	3e-168	gi|115462281|ref|NP_001054740.1|	Os05g0164100 [Oryza sativa Japonica Group] >gi|113578291|dbj|BAF16654.1| Os05g0164100 [Oryza sativa Japonica Group]	371	1e-99	gi|449518604|ref|XM_004166279.1|	PREDICTED: Cucumis sativus 6-phosphofructo-2-kinase/fructose-2,6-bisphosphatase-like (LOC101214487), mRNA	460	2e-175	sp|Q9MB58|F26_ARATH	6-phosphofructo-2-kinase/fructose-2,6-bisphosphatase OS=Arabidopsis thaliana GN=FKFBP PE=1 SV=1	53.1	1e-06	gmx:100804369	probable phosphoglycerate mutase gpmB-like; K15634 probable phosphoglycerate mutase [EC:5.4.2.1]	50.4	7e-06	DR1393	---
CL1834.Contig2_All	2339	910.2	0.0	gi|302771021|ref|XP_002968929.1|	hypothetical protein SELMODRAFT_170086 [Selaginella moellendorffii] >gi|300163434|gb|EFJ30045.1| hypothetical protein SELMODRAFT_170086 [Selaginella moellendorffii]	426	1e-116	gi|42462612|emb|BX827907.1|	Arabidopsis thaliana Full-length cDNA Complete sequence from clone GSLTPGH33ZF04 of Hormone Treated Callus of strain col-0 of Arabidopsis thaliana (thale cress)	162	1e-39	sp|Q9ASX5|Y5520_ARATH	Uncharacterized aarF domain-containing protein kinase At5g05200, chloroplastic OS=Arabidopsis thaliana GN=At5g05200 PE=1 SV=1	297	4e-80	ath:AT5G24970	aarF domain-containing kinase; K08869 aarF domain-containing kinase	187	9e-47	CAC0033	---
CL7737.Contig1_All	540	63.2	2e-09	gi|470113023|ref|XP_004292727.1|	PREDICTED: histone-lysine N-methyltransferase ASHH2-like [Fragaria vesca subsp. vesca]	58.0	1e-05	gi|255593689|ref|XM_002535882.1|	Ricinus communis conserved hypothetical protein, mRNA	--	--	--	--	--	--	--	--	--	--	--	--
CL3746.Contig2_All	1835	356.3	1e-96	gi|125542652|gb|EAY88791.1|	hypothetical protein OsI_10264 [Oryza sativa Indica Group]	60.0	9e-06	gi|332002898|gb|CP002688.1|	Arabidopsis thaliana chromosome 5, complete sequence	--	--	--	--	--	--	--	--	--	--	--	--
CL9404.Contig3_All	1601	589.3	6e-167	gi|116789501|gb|ABK25269.1|	unknown [Picea sitchensis]	287	2e-74	gi|460199587|gb|GABL01061713.1|	TSA: Camelina sativa comp58360_c0_seq2 transcribed RNA sequence	68.2	1e-11	sp|Q9C4Z6|GPLPB_ARATH	Guanine nucleotide-binding protein subunit beta-like protein B OS=Arabidopsis thaliana GN=RACK1B PE=2 SV=1	94.4	5e-19	osa:4350837	Os11g0594200; K14855 ribosome assembly protein 4	58.5	3e-08	YBR103w	---
Unigene32247_All	298	53.9	8e-07	gi|359478591|ref|XP_002280329.2|	PREDICTED: cucumisin-like [Vitis vinifera]	--	--	--	--	--	--	--	--	--	--	--	--	--	--	--	--
CL5348.Contig3_All	1555	70.5	9e-11	gi|326533750|dbj|BAK05406.1|	predicted protein [Hordeum vulgare subsp. vulgare]	61.9	2e-06	gi|225433234|ref|XM_002285395.1|	PREDICTED: Vitis vinifera uncharacterized LOC100252766 (LOC100252766), mRNA	--	--	--	--	--	--	--	--	--	--	--	--
Unigene36123_All	201	51.2	5e-06	gi|255581176|ref|XP_002531401.1|	Serine/threonine-protein kinase PBS1, putative [Ricinus communis] >gi|223528994|gb|EEF30985.1| Serine/threonine-protein kinase PBS1, putative [Ricinus communis]	58.0	3e-06	gi|29788885|gb|AC126785.11|	Medicago truncatula clone mth2-9i24, complete sequence	--	--	--	--	--	--	--	--	--	--	--	--
CL249.Contig3_All	219	92.8	1e-18	gi|460393015|ref|XP_004242107.1|	PREDICTED: uncharacterized protein LOC101262223 [Solanum lycopersicum]	60.0	1e-06	gi|357472038|ref|XM_003606256.1|	Medicago truncatula Chromodomain-helicase-DNA-binding protein (MTR_4g055920) mRNA, complete cds	--	--	--	--	51.2	4e-07	ppp:PHYPADRAFT_145844	CHR1504; SNF2 family DNA-dependent ATPase; K11643 chromodomain-helicase-DNA-binding protein 4 [EC:3.6.4.12]	--	--	--	--
Unigene23436_All	253	54.7	5e-07	gi|356518046|ref|XP_003527695.1|	PREDICTED: zinc finger protein MAGPIE-like [Glycine max]	63.9	7e-08	gi|470111305|ref|XM_004291841.1|	PREDICTED: Fragaria vesca subsp. vesca zinc finger protein MAGPIE-like (LOC101303089), mRNA	--	--	--	--	--	--	--	--	--	--	--	--
CL6393.Contig3_All	599	81.6	8e-15	gi|224068220|ref|XP_002302683.1|	NAC domain protein, IPR003441 [Populus trichocarpa] >gi|222844409|gb|EEE81956.1| NAC domain protein, IPR003441 [Populus trichocarpa]	81.8	8e-13	gi|255548124|ref|XM_002515073.1|	Ricinus communis transcription factor, putative, mRNA	61.2	4e-10	sp|Q9FRV4|NAC54_ARATH	Protein CUP-SHAPED COTYLEDON 1 OS=Arabidopsis thaliana GN=NAC054 PE=1 SV=1	--	--	--	--	--	--	--	--
CL75.Contig2_All	935	275.4	9e-73	gi|356523710|ref|XP_003530478.1|	PREDICTED: LOW QUALITY PROTEIN: N-alpha-acetyltransferase 30-like [Glycine max]	129	6e-27	gi|146149430|gb|AC203075.1|	Populus trichocarpa clone Pop1-112P9, complete sequence	--	--	--	--	62.4	1e-09	ath:AT5G13780	peptide alpha-N-acetyltransferase; K00670 peptide alpha-N-acetyltransferase [EC:2.3.1.88]	50.4	4e-06	AF0739	---
CL802.Contig2_All	1715	570.9	2e-161	gi|242036507|ref|XP_002465648.1|	hypothetical protein SORBIDRAFT_01g042950 [Sorghum bicolor] >gi|241919502|gb|EER92646.1| hypothetical protein SORBIDRAFT_01g042950 [Sorghum bicolor]	103	6e-19	gi|297721896|ref|NM_001186383.1|	Oryza sativa Japonica Group Os03g0213700 (Os03g0213700) mRNA, partial cds	--	--	--	--	110	5e-24	ota:Ot08g02650	putative glutamate/ornithine acetyltransferase (ISS); K00620 glutamate N-acetyltransferase / amino-acid N-acetyltransferase [EC:2.3.1.35 2.3.1.1]	--	--	--	--
Unigene22082_All	676	98.2	1e-19	gi|359492982|ref|XP_002285596.2|	PREDICTED: uncharacterized protein LOC100265997 [Vitis vinifera] >gi|302142108|emb|CBI19311.3| unnamed protein product [Vitis vinifera]	60.0	3e-06	gi|449511379|ref|XM_004163892.1|	PREDICTED: Cucumis sativus uncharacterized LOC101216588 (LOC101216588), mRNA	--	--	--	--	--	--	--	--	--	--	--	--
CL3210.Contig9_All	2941	99.0	5e-168	gi|242040953|ref|XP_002467871.1|	hypothetical protein SORBIDRAFT_01g035670 [Sorghum bicolor] >gi|241921725|gb|EER94869.1| hypothetical protein SORBIDRAFT_01g035670 [Sorghum bicolor]	121	4e-24	gi|460216593|gb|GABL01047469.1|	TSA: Camelina sativa comp53331_c0_seq1 transcribed RNA sequence	--	--	--	--	--	--	--	--	--	--	--	--
CL1414.Contig3_All	714	36.6	1e-06	gi|357136028|ref|XP_003569608.1|	PREDICTED: peptidyl-tRNA hydrolase, mitochondrial-like [Brachypodium distachyon]	60.0	3e-06	gi|169647115|gb|AC195563.2|	Medicago truncatula chromosome 7 BAC clone mte1-66b7, complete sequence	47.8	6e-06	sp|Q9LF14|CRS2B_ARATH	Chloroplastic group IIB intron splicing facilitator CRS2-B, chloroplastic OS=Arabidopsis thaliana GN=CRS2B PE=2 SV=1	40.4	2e-06	osa:4332828	Os03g0347800; K01056 peptidyl-tRNA hydrolase, PTH1 family [EC:3.1.1.29]	--	--	--	--
CL4398.Contig8_All	1671	448.0	2e-124	gi|242039613|ref|XP_002467201.1|	hypothetical protein SORBIDRAFT_01g021330 [Sorghum bicolor] >gi|241921055|gb|EER94199.1| hypothetical protein SORBIDRAFT_01g021330 [Sorghum bicolor]	93.7	6e-16	gi|357495484|ref|XM_003617983.1|	Medicago truncatula Retinoblastoma-binding protein (MTR_5g098230) mRNA, complete cds	48.9	9e-06	sp|Q9LS86|DRIPH_ARATH	Probable E3 ubiquitin protein ligase DRIPH OS=Arabidopsis thaliana GN=At3g23060 PE=2 SV=1	50.8	6e-06	ath:AT2G32950	COP1; E3 ubiquitin-protein ligase COP1; K10143 E3 ubiquitin-protein ligase RFWD2 [EC:6.3.2.19]	59.3	2e-08	ECU09g0340	---
Unigene5683_All	3051	55.1	9e-06	gi|225434476|ref|XP_002278184.1|	PREDICTED: pentatricopeptide repeat-containing protein At3g09060 [Vitis vinifera]	67.9	6e-08	gi|332640072|gb|CP002686.1|	Arabidopsis thaliana chromosome 3, complete sequence	249	5e-66	sp|Q9CAN0|PPR99_ARATH	Pentatricopeptide repeat-containing protein At1g63130, mitochondrial OS=Arabidopsis thaliana GN=At1g63130 PE=2 SV=1	64.3	1e-09	ath:AT5G03560	nucleobase:cation symporter-1, NCS1 family; K03457 nucleobase:cation symporter-1, NCS1 family	--	--	--	--
CL2890.Contig2_All	666	124.0	1e-27	gi|195610048|gb|ACG26854.1|	hypothetical protein [Zea mays] >gi|195610946|gb|ACG27303.1| hypothetical protein [Zea mays] >gi|195651967|gb|ACG45451.1| hypothetical protein [Zea mays] >gi|413944851|gb|AFW77500.1| hypothetical protein ZEAMMB73_720884 [Zea mays]	61.9	8e-07	gi|460226035|gb|GABL01040244.1|	TSA: Camelina sativa comp50061_c0_seq2 transcribed RNA sequence	--	--	--	--	--	--	--	--	--	--	--	--
Unigene9072_All	1170	226.5	7e-58	gi|356508590|ref|XP_003523038.1|	PREDICTED: protein IQ-DOMAIN 31-like [Glycine max]	60.0	6e-06	gi|147841471|emb|AM482958.2|	Vitis vinifera contig VV78X019958.11, whole genome shotgun sequence	65.5	6e-11	sp|Q8LPG9|IQD14_ARATH	Protein IQ-DOMAIN 14 OS=Arabidopsis thaliana GN=IQD14 PE=1 SV=1	--	--	--	--	--	--	--	--
CL7858.Contig1_All	777	86.3	6e-16	gi|298205061|emb|CBI38357.3|	unnamed protein product [Vitis vinifera]	188	6e-45	gi|255539371|ref|XM_002510705.1|	Ricinus communis conserved hypothetical protein, mRNA	--	--	--	--	--	--	--	--	--	--	--	--
Unigene27383_All	981	251.5	1e-65	gi|623586|gb|AAA74117.1|	putative [Nicotiana tabacum]	250	2e-63	gi|460367694|ref|XM_004229658.1|	PREDICTED: Solanum lycopersicum ras-related protein RABH1b-like (LOC101245584), mRNA	119	3e-27	sp|Q9FIF9|RAA2D_ARATH	Ras-related protein RABA2d OS=Arabidopsis thaliana GN=RABA2D PE=2 SV=1	120	3e-27	aly:ARALYDRAFT_494853	SMG1; small molecular weight G-protein 1; K07976 Rab family, other	50.8	3e-06	YCR027c	---
CL3292.Contig4_All	203	55.8	2e-07	gi|222631403|gb|EEE63535.1|	hypothetical protein OsJ_18351 [Oryza sativa Japonica Group]	131	3e-28	gi|255586011|ref|XM_002533629.1|	Ricinus communis ATP binding protein, putative, mRNA	79.7	4e-16	sp|Q84TJ0|PMT6_ARATH	Probable methyltransferase PMT6 OS=Arabidopsis thaliana GN=At3g10200 PE=2 SV=1	--	--	--	--	--	--	--	--
CL6847.Contig1_All	453	105.1	3e-22	gi|297803124|ref|XP_002869446.1|	ANAC075 [Arabidopsis lyrata subsp. lyrata] >gi|297315282|gb|EFH45705.1| ANAC075 [Arabidopsis lyrata subsp. lyrata]	67.9	9e-09	gi|357111237|ref|XM_003557373.1|	PREDICTED: Brachypodium distachyon transcriptional corepressor LEUNIG-like (LOC100841065), mRNA	--	--	--	--	--	--	--	--	--	--	--	--
CL2709.Contig6_All	3043	710.7	0.0	gi|66351942|gb|AAY44715.1|	unknown [Arabidopsis thaliana]	218	3e-53	gi|460158275|gb|GABL01087714.1|	TSA: Camelina sativa comp63950_c0_seq1 transcribed RNA sequence	60.5	6e-09	sp|Q0DA50|C3H45_ORYSJ	Zinc finger CCCH domain-containing protein 45 OS=Oryza sativa subsp. japonica GN=Os06g0677700 PE=2 SV=1	--	--	--	--	--	--	--	--
Unigene13100_All	220	--	--	--	--	319	6e-85	gi|46326718|gb|AY486862.1|	Hevea brasiliensis clone mHbCIRa95 microsatellite sequence	--	--	--	--	--	--	--	--	--	--	--	--
CL3625.Contig2_All	276	58.5	3e-08	gi|224078505|ref|XP_002305551.1|	predicted protein [Populus trichocarpa] >gi|222848515|gb|EEE86062.1| predicted protein [Populus trichocarpa]	79.8	1e-12	gi|255565273|ref|XM_002523583.1|	Ricinus communis conserved hypothetical protein, mRNA	--	--	--	--	--	--	--	--	--	--	--	--
CL1535.Contig3_All	586	54.3	1e-06	gi|224113381|ref|XP_002332598.1|	predicted protein [Populus trichocarpa] >gi|224130122|ref|XP_002328659.1| predicted protein [Populus trichocarpa] >gi|222834249|gb|EEE72726.1| predicted protein [Populus trichocarpa] >gi|222838835|gb|EEE77186.1| predicted protein [Populus trichocarpa]	61.9	7e-07	gi|470122175|ref|XM_004297075.1|	PREDICTED: Fragaria vesca subsp. vesca uncharacterized LOC101299466, transcript variant 2 (LOC101299466), mRNA	--	--	--	--	--	--	--	--	--	--	--	--
CL2005.Contig4_All	201	111.3	4e-24	gi|462395237|gb|EMJ01036.1|	hypothetical protein PRUPE_ppa005573mg [Prunus persica]	61.9	2e-07	gi|356570565|ref|XM_003553408.1|	PREDICTED: Glycine max uncharacterized protein LOC100779356 (LOC100779356), mRNA	--	--	--	--	--	--	--	--	--	--	--	--
CL822.Contig13_All	5816	114.0	3e-23	gi|222617870|gb|EEE54002.1|	hypothetical protein OsJ_00643 [Oryza sativa Japonica Group]	220	1e-53	gi|460258298|gb|GABL01013422.1|	TSA: Camelina sativa comp30314_c0_seq1 transcribed RNA sequence	--	--	--	--	--	--	--	--	--	--	--	--
CL4757.Contig2_All	1719	598.2	1e-169	gi|326510231|dbj|BAJ87332.1|	predicted protein [Hordeum vulgare subsp. vulgare] >gi|326514202|dbj|BAJ92251.1| predicted protein [Hordeum vulgare subsp. vulgare] >gi|326520860|dbj|BAJ92793.1| predicted protein [Hordeum vulgare subsp. vulgare]	482	1e-133	gi|356539021|ref|XM_003537951.1|	PREDICTED: Glycine max inner membrane protein PPF-1, chloroplastic-like (LOC100813782), mRNA	52.0	1e-06	sp|Q9SKD3|OXA1L_ARATH	Mitochondrial inner membrane protein OXA1-like OS=Arabidopsis thaliana GN=OXA1L PE=2 SV=1	67.4	7e-11	mtr:MTR_7g036950	Mitochondrial inner membrane protein OXA1; K03217 preprotein translocase subunit YidC	107	8e-23	yidC	---
Unigene36509_All	303	104.0	7e-22	gi|326508144|dbj|BAJ99339.1|	predicted protein [Hordeum vulgare subsp. vulgare]	--	--	--	--	--	--	--	--	--	--	--	--	--	--	--	--
CL1285.Contig12_All	2022	26.6	0.0	gi|297743265|emb|CBI36132.3|	unnamed protein product [Vitis vinifera]	97.6	4e-17	gi|460394703|ref|XM_004242889.1|	PREDICTED: Solanum lycopersicum probable plastidic glucose transporter 2-like, transcript variant 2 (LOC101249834), mRNA	174	2e-43	sp|Q8VZ80|PLT5_ARATH	Polyol transporter 5 OS=Arabidopsis thaliana GN=PLT5 PE=1 SV=2	144	4e-34	mtr:MTR_2g026160	Inositol transporter; K08150 MFS transporter, SP family, solute carrier family 2 (myo-inositol transporter), member 13	63.2	2e-09	PM1259	---
CL2206.Contig1_All	761	108.6	1e-22	gi|26451073|dbj|BAC42641.1|	unknown protein [Arabidopsis thaliana]	67.9	1e-08	gi|147841575|emb|AM482839.2|	Vitis vinifera contig VV78X245743.5, whole genome shotgun sequence	169	2e-42	sp|Q9CAQ2|Y1754_ARATH	Acetyltransferase At1g77540 OS=Arabidopsis thaliana GN=At1g77540 PE=1 SV=2	--	--	--	--	--	--	--	--
Unigene26520_All	382	--	--	--	--	58.0	7e-06	gi|199579957|gb|AC189271.2|	Brassica rapa subsp. pekinensis clone KBrB023L08, complete sequence	--	--	--	--	--	--	--	--	--	--	--	--
CL4559.Contig2_All	454	113.2	1e-24	gi|449445055|ref|XP_004140289.1|	PREDICTED: uncharacterized protein LOC101210598 [Cucumis sativus] >gi|449479902|ref|XP_004155741.1| PREDICTED: uncharacterized LOC101210598 [Cucumis sativus]	58.0	8e-06	gi|381388793|gb|AC235897.2|	Glycine max clone GM_WBc0123J08, complete sequence	--	--	--	--	--	--	--	--	--	--	--	--
CL6118.Contig2_All	1442	422.9	6e-117	gi|225450321|ref|XP_002273052.1|	PREDICTED: zinc finger CCCH domain-containing protein 14 [Vitis vinifera] >gi|147768909|emb|CAN75883.1| hypothetical protein VITISV_024456 [Vitis vinifera]	121	2e-24	gi|359487458|ref|XM_002273016.2|	PREDICTED: Vitis vinifera zinc finger CCCH domain-containing protein 14-like (LOC100240955), mRNA	50.4	3e-06	sp|Q5RJC5|C3H67_ARATH	Zinc finger CCCH domain-containing protein 67 OS=Arabidopsis thaliana GN=At5g63260 PE=2 SV=2	51.2	4e-06	ath:AT1G33680	far upstream element-binding protein; K13210 far upstream element-binding protein	--	--	--	--
CL1686.Contig7_All	2887	88.6	6e-16	gi|460409856|ref|XP_004250353.1|	PREDICTED: uncharacterized protein LOC101257427 [Solanum lycopersicum]	63.9	9e-07	gi|334183981|ref|NM_001198493.1|	Arabidopsis thaliana PHD finger-containing protein (AT1G77800) mRNA, complete cds	103	6e-22	sp|Q9M364|ATX3_ARATH	Histone-lysine N-methyltransferase ATX3 OS=Arabidopsis thaliana GN=ATX3 PE=2 SV=2	169	2e-41	ppp:PHYPADRAFT_27586	hypothetical protein; K11380 NuA3 HAT complex component NTO1	63.5	2e-09	ECU09g1850	---
Unigene26245_All	258	54.7	5e-07	gi|584777|sp|P21357.2|AROF_SOLTU	RecName: Full=Phospho-2-dehydro-3-deoxyheptonate aldolase 1, chloroplastic; AltName: Full=3-deoxy-D-arabino-heptulosonate 7-phosphate synthase 1; AltName: Full=DAHP synthase 1; AltName: Full=Phospho-2-keto-3-deoxyheptonate aldolase 1; Flags: Precursor	61.9	3e-07	gi|460155138|gb|GABL01090299.1|	TSA: Camelina sativa comp64285_c0_seq1 transcribed RNA sequence	47.4	2e-06	sp|A0MH68|AROF_CATRO	Probable phospho-2-dehydro-3-deoxyheptonate aldolase, chloroplastic OS=Catharanthus roseus GN=DHS1 PE=2 SV=2	51.2	4e-07	mtr:MTR_2g009080	Phospho-2-dehydro-3-deoxyheptonate aldolase; K01626 3-deoxy-7-phosphoheptulonate synthase [EC:2.5.1.54]	--	--	--	--
CL4744.Contig4_All	733	92.4	7e-18	gi|414867012|tpg|DAA45569.1|	TPA: hypothetical protein ZEAMMB73_356436 [Zea mays]	63.9	2e-07	gi|359474471|ref|XM_002277827.2|	PREDICTED: Vitis vinifera uncharacterized LOC100253932 (LOC100253932), mRNA	99.0	2e-21	sp|B3H6K1|Y4791_ARATH	Uncharacterized protein At4g17910 OS=Arabidopsis thaliana GN=At4g17910 PE=2 SV=2	86.7	3e-17	bdi:100833614	uncharacterized LOC100833614; K05283 phosphatidylinositol glycan, class W [EC:2.3.-.-]	--	--	--	--
CL2559.Contig1_All	1495	389.4	8e-107	gi|297808505|ref|XP_002872136.1|	integral membrane transporter family protein [Arabidopsis lyrata subsp. lyrata] >gi|297317973|gb|EFH48395.1| integral membrane transporter family protein [Arabidopsis lyrata subsp. lyrata]	61.9	2e-06	gi|334187927|ref|NM_001203462.1|	Arabidopsis thaliana major facilitator protein (AT5G25040) mRNA, complete cds	62.4	7e-10	sp|F4I5Q2|FBT8_ARATH	Probable folate-biopterin transporter 8, chloroplastic OS=Arabidopsis thaliana GN=At1g04570 PE=2 SV=1	--	--	--	--	96.3	1e-19	slr0642	---
CL10161.Contig3_All	1114	67.0	6e-10	gi|225443209|ref|XP_002270721.1|	PREDICTED: probable E3 ubiquitin-protein ligase RNF144A-B [Vitis vinifera]	60.0	5e-06	gi|225443206|ref|XM_002270651.1|	PREDICTED: Vitis vinifera probable E3 ubiquitin-protein ligase RNF144A-like (LOC100256964), mRNA	48.5	7e-06	sp|Q9FFP1|ARI14_ARATH	Probable E3 ubiquitin-protein ligase ARI14 OS=Arabidopsis thaliana GN=ARI14 PE=2 SV=1	71.2	3e-12	mtr:MTR_5g029700	E3 ubiquitin-protein ligase RNF14; K11971 E3 ubiquitin-protein ligase RNF14 [EC:6.3.2.19]	--	--	--	--
CL3157.Contig6_All	2159	196.1	2e-48	gi|327342134|gb|AEA50854.1|	col2a [Populus tremula]	262	1e-66	gi|339777702|gb|JN047664.1|	Populus balsamifera isolate den08 constans-2 (CO-2) gene, partial cds	53.5	5e-07	sp|Q10N34|PRR73_ORYSJ	Two-component response regulator-like PRR73 OS=Oryza sativa subsp. japonica GN=PRR73 PE=2 SV=1	50.8	9e-06	ath:AT5G61380	TOC1; two-component response regulator-like APRR1; K12127 pseudo-response regulator 1	--	--	--	--
CL8215.Contig4_All	1531	601.3	1e-170	gi|115465801|ref|NP_001056500.1|	Os05g0593100 [Oryza sativa Japonica Group] >gi|113580051|dbj|BAF18414.1| Os05g0593100 [Oryza sativa Japonica Group]	406	1e-110	gi|292774684|dbj|AK337876.1|	Lotus japonicus cDNA, clone: LjFL2-001-DE04, HTC	454	8e-128	sp|Q9SCB9|VATC_HORVU	V-type proton ATPase subunit C OS=Hordeum vulgare GN=VATC PE=1 SV=1	160	5e-39	cme:CMC151C	probable V-type ATPase V1 subunit C; K02148 V-type H+-transporting ATPase subunit C [EC:3.6.3.14]	68.6	3e-11	ECU03g0500	---
[truncated: 58,518 more rows]
