# Supplementary material for: Molecular mechanism of ethylene stimulation of latex yield in rubber tree (Hevea brasiliensis) revealed by de novo sequencing and transcriptome analysis
Source: BMC Genomics. 2016 Mar 24;17:257. doi: 10.1186/s12864-016-2587-4 (PMC4806457; doi:10.1186/s12864-016-2587-4)
Supplement: Additional file 2: — List of DEGs between C and E-8, and C and E-24. (XLS 23067 kb) [file 12864_2016_2587_MOESM2_ESM.xls]

## Sheet: File4_CE8
geneID	geneLength	C_rawfragments(16114492)	E_8_rawfragments(15250038)	C_FPKM	E_8_FPKM	log2 Ratio(E_8/C)	Up-Down-Regulation(E_8/C)	P-value	FDR
Unigene34803_All	598	0	605	0	66.3412	16.0176	Up	3.3213e-190	1.03591e-187
Unigene34802_All	866	0	820	0	62.0905	15.9221	Up	1.5496e-257	6.88985e-255
Unigene19026_All	786	0	569	0	47.47	15.5347	Up	6.24238e-179	1.80552e-176
CL1946.Contig1_All	371	0	191	0	33.7589	15.043	Up	1.48868e-60	1.18625e-58
CL6333.Contig2_All	211	0	102	0	31.6991	14.9522	Up	1.10851e-32	4.53102e-31
Unigene4416_All	1087	0	523	0	31.5501	14.9454	Up	1.58881e-164	4.25664e-162
Unigene6503_All	770	0	351	0	29.8913	14.8674	Up	1.16398e-110	1.90402e-108
Unigene34272_All	1938	0	882	0	29.8431	14.8651	Up	5.94034e-277	2.92087e-274
Unigene21914_All	254	0	115	0	29.6888	14.8576	Up	9.40932e-37	4.37926e-35
CL2752.Contig1_All	353	0	148	0	27.4926	14.7468	Up	4.35532e-47	2.64769e-45
Unigene33578_All	408	0	164	0	26.358	14.686	Up	4.24946e-52	2.89966e-50
CL11119.Contig1_All	241	0	95	0	25.8485	14.6578	Up	1.7255e-30	6.49406e-29
Unigene33798_All	1105	0	429	0	25.458	14.6358	Up	4.35362e-135	9.12067e-133
Unigene34805_All	438	0	167	0	25.0018	14.6097	Up	4.8846e-53	3.38556e-51
Unigene34807_All	1224	0	464	0	24.858	14.6014	Up	4.76404e-146	1.08507e-143
Unigene9209_All	436	0	158	0	23.7629	14.5364	Up	3.21618e-50	2.0824e-48
Unigene34448_All	259	0	88	0	22.2798	14.4434	Up	2.6859e-28	9.30811e-27
Unigene22391_All	3163	0	1063	0	22.0375	14.4277	Up	0	0
Unigene34811_All	814	0	268	0	21.5893	14.398	Up	1.14519e-84	1.35014e-82
Unigene34810_All	926	0	299	0	21.1733	14.37	Up	2.2422e-94	3.00358e-92
Unigene34520_All	821	0	263	0	21.0059	14.3585	Up	4.2142e-83	4.87896e-81
Unigene34808_All	745	0	238	0	20.9483	14.3545	Up	2.84388e-75	2.88492e-73
Unigene19035_All	500	0	153	0	20.0655	14.2924	Up	1.18353e-48	7.42162e-47
Unigene33769_All	899	0	271	0	19.7669	14.2708	Up	1.31635e-85	1.58093e-83
Unigene34287_All	418	0	119	0	18.6681	14.1883	Up	5.2588e-38	2.53651e-36
Unigene34809_All	554	0	153	0	18.1097	14.1445	Up	1.18353e-48	7.40496e-47
Unigene33367_All	950	0	257	0	17.7394	14.1147	Up	3.1895e-81	3.58343e-79
CL387.Contig14_All	1816	0	472	0	17.0434	14.0569	Up	1.4881e-148	3.44568e-146
Unigene34532_All	335	0	85	0	16.6381	14.0222	Up	2.33666e-27	7.84729e-26
CL8954.Contig3_All	453	0	114	0	16.502	14.0104	Up	1.9352e-36	8.92724e-35
Unigene34815_All	570	0	143	0	16.4509	14.0059	Up	1.60272e-45	9.39481e-44
CL10633.Contig1_All	246	0	61	0	16.2601	13.989	Up	7.66696e-20	1.86192e-18
Unigene34267_All	1126	0	279	0	16.2478	13.988	Up	4.11178e-88	5.0768e-86
CL555.Contig2_All	200	0	49	0	16.0655	13.9717	Up	4.39174e-16	8.79284e-15
Unigene33736_All	559	0	136	0	15.9535	13.9616	Up	2.49478e-43	1.37921e-41
Unigene24862_All	351	0	85	0	15.8796	13.9549	Up	2.33666e-27	7.84414e-26
Unigene13540_All	283	0	68	0	15.7562	13.9436	Up	4.92548e-22	1.33241e-20
Unigene34816_All	671	0	160	0	15.636	13.9326	Up	7.60334e-51	5.01622e-49
Unigene34806_All	601	0	143	0	15.6024	13.9295	Up	1.60272e-45	9.4014e-44
Unigene34821_All	1420	0	330	0	15.2389	13.8955	Up	4.39004e-104	6.62381e-102
Unigene34263_All	697	0	159	0	14.9587	13.8687	Up	1.56377e-50	1.01961e-48
Unigene34813_All	1530	0	349	0	14.9576	13.8686	Up	4.92356e-110	8.03819e-108
Unigene283_All	1682	0	379	0	14.7755	13.8509	Up	1.98264e-119	3.64235e-117
CL9094.Contig2_All	960	0	210	0	14.3442	13.8082	Up	1.6696e-66	1.4706e-64
Unigene34831_All	344	0	74	0	14.106	13.784	Up	6.5079e-24	1.91007e-22
Unigene34823_All	646	0	137	0	13.9065	13.7635	Up	1.21301e-43	6.75964e-42
Unigene34829_All	432	0	91	0	13.813	13.7537	Up	3.08736e-29	1.11045e-27
Unigene34372_All	441	0	91	0	13.5311	13.724	Up	3.08736e-29	1.11189e-27
Unigene39247_All	200	0	41	0	13.4426	13.7145	Up	1.40598e-13	2.36849e-12
CL9579.Contig1_All	435	0	89	0	13.4162	13.7117	Up	1.30594e-28	4.58857e-27
Unigene34459_All	406	0	83	0	13.4054	13.7105	Up	9.88394e-27	3.2425e-25
Unigene13632_All	289	0	58	0	13.1601	13.6839	Up	6.67e-19	1.54144e-17
Unigene34268_All	270	0	54	0	13.1147	13.6789	Up	1.19343e-17	2.59246e-16
CL3796.Contig7_All	206	0	41	0	13.0511	13.6719	Up	1.40598e-13	2.36754e-12
Unigene34822_All	2455	0	479	0	12.7942	13.6432	Up	9.56e-151	2.23841e-148
Unigene34400_All	404	0	78	0	12.6603	13.628	Up	3.63722e-25	1.12065e-23
Unigene34590_All	1410	0	272	0	12.6497	13.6268	Up	6.40036e-86	7.70893e-84
CL1259.Contig1_All	1167	0	224	0	12.5865	13.6196	Up	6.89068e-71	6.46448e-69
Unigene21949_All	225	0	43	0	12.5318	13.6133	Up	3.32388e-14	5.87027e-13
Unigene33710_All	278	0	53	0	12.5014	13.6098	Up	2.45452e-17	5.25002e-16
Unigene34384_All	226	0	43	0	12.4764	13.6069	Up	3.32388e-14	5.85296e-13
Unigene34275_All	285	0	54	0	12.4245	13.6009	Up	1.19343e-17	2.58842e-16
CL9743.Contig1_All	309	0	58	0	12.3083	13.5873	Up	6.67e-19	1.54272e-17
Unigene34523_All	243	0	45	0	12.1433	13.5679	Up	7.85794e-15	1.44233e-13
Unigene34297_All	281	0	52	0	12.1346	13.5668	Up	5.04816e-17	1.0581e-15
Unigene34832_All	308	0	56	0	11.9225	13.5414	Up	2.82138e-18	6.31254e-17
Unigene34269_All	683	0	124	0	11.905	13.5393	Up	1.42905e-39	7.19163e-38
CL8840.Contig1_All	1664	0	302	0	11.901	13.5388	Up	2.57732e-95	3.48038e-93
CL6241.Contig2_All	808	0	146	0	11.8487	13.5324	Up	1.84228e-46	1.10311e-44
CL8077.Contig2_All	227	0	41	0	11.8437	13.5318	Up	1.40598e-13	2.36659e-12
Unigene17952_All	581	0	103	0	11.6249	13.5049	Up	5.3898e-33	2.22263e-31
CL6934.Contig5_All	622	0	110	0	11.5966	13.5014	Up	3.46256e-35	1.54199e-33
CL332.Contig6_All	832	0	145	0	11.4281	13.4803	Up	3.78898e-46	2.24622e-44
CL11384.Contig3_All	207	0	36	0	11.4041	13.4773	Up	5.17392e-12	7.70639e-11
CL372.Contig13_All	1221	0	211	0	11.3317	13.4681	Up	8.1179e-67	7.18821e-65
Unigene19368_All	723	0	123	0	11.1557	13.4455	Up	2.9391e-39	1.47024e-37
Unigene34833_All	1824	0	310	0	11.1446	13.4441	Up	8.05056e-98	1.11598e-95
Unigene10524_All	2192	0	369	0	11.0386	13.4303	Up	2.68486e-116	4.7347e-114
Unigene34278_All	1056	0	174	0	10.8047	13.3994	Up	3.13802e-55	2.26319e-53
Unigene34453_All	926	0	152	0	10.7637	13.3939	Up	2.43416e-48	1.51391e-46
CL7460.Contig2_All	503	0	82	0	10.6899	13.384	Up	2.03282e-26	6.59633e-25
CL2185.Contig5_All	1418	0	231	0	10.6823	13.3829	Up	4.42676e-73	4.2877e-71
CL10253.Contig1_All	209	0	34	0	10.6675	13.3809	Up	2.18854e-11	3.08704e-10
CL9689.Contig2_All	308	0	50	0	10.6451	13.3779	Up	2.13536e-16	4.35986e-15
CL8077.Contig1_All	630	0	102	0	10.6167	13.374	Up	1.10851e-32	4.53324e-31
Unigene22195_All	464	0	75	0	10.5992	13.3717	Up	3.16426e-24	9.42613e-23
Unigene34476_All	427	0	69	0	10.5962	13.3713	Up	2.39486e-22	6.53342e-21
Unigene8056_All	224	0	36	0	10.5386	13.3634	Up	5.17392e-12	7.70777e-11
CL1156.Contig6_All	281	0	45	0	10.5011	13.3583	Up	7.85794e-15	1.44392e-13
CL11601.Contig1_All	647	0	103	0	10.4391	13.3497	Up	5.3898e-33	2.22373e-31
Unigene34407_All	687	0	107	0	10.2131	13.3181	Up	3.01232e-34	1.30128e-32
Unigene34846_All	362	0	56	0	10.144	13.3083	Up	2.82138e-18	6.31423e-17
Unigene34834_All	2079	0	321	0	10.1246	13.3056	Up	2.89054e-101	4.20204e-99
Unigene19048_All	312	0	48	0	10.0882	13.3004	Up	9.03244e-16	1.77483e-14
Unigene34825_All	670	0	103	0	10.0807	13.2993	Up	5.3898e-33	2.22483e-31
Unigene34479_All	215	0	33	0	10.0648	13.297	Up	4.50114e-11	6.18317e-10
Unigene33767_All	202	0	31	0	10.0633	13.2968	Up	1.90396e-10	2.48168e-09
Unigene34820_All	281	0	43	0	10.0344	13.2927	Up	3.32388e-14	5.86779e-13
CL11129.Contig1_All	340	0	52	0	10.0289	13.2919	Up	5.04816e-17	1.05943e-15
Unigene34827_All	420	0	64	0	9.9922	13.2866	Up	8.8129e-21	2.25555e-19
CL9044.Contig1_All	447	0	68	0	9.9754	13.2842	Up	4.92548e-22	1.33285e-20
Unigene34860_All	394	0	58	0	9.653	13.2368	Up	6.67e-19	1.54059e-17
Unigene34849_All	367	0	54	0	9.6484	13.2361	Up	1.19343e-17	2.58775e-16
Unigene38615_All	442	0	65	0	9.6432	13.2353	Up	4.285e-21	1.11443e-19
Unigene5368_All	396	0	58	0	9.6042	13.2294	Up	6.67e-19	1.54187e-17
Unigene34449_All	797	0	116	0	9.544	13.2204	Up	4.575e-37	2.15084e-35
Unigene25702_All	1121	0	163	0	9.5348	13.219	Up	8.7398e-52	5.91539e-50
Unigene34629_All	257	0	37	0	9.4406	13.2047	Up	2.51566e-12	3.86476e-11
CL5946.Contig1_All	292	0	42	0	9.4318	13.2033	Up	6.83616e-14	1.17869e-12
CL9748.Contig1_All	703	0	101	0	9.421	13.2017	Up	2.27986e-32	9.21524e-31
CL349.Contig8_All	246	0	35	0	9.3296	13.1876	Up	1.06411e-11	1.53916e-10
Unigene34839_All	317	0	45	0	9.3086	13.1843	Up	7.85794e-15	1.44423e-13
Unigene34408_All	296	0	42	0	9.3044	13.1837	Up	6.83616e-14	1.17844e-12
Unigene22141_All	268	0	38	0	9.2978	13.1827	Up	1.22316e-12	1.92439e-11
Unigene34848_All	596	0	84	0	9.2419	13.174	Up	4.80576e-27	1.59471e-25
Unigene34850_All	393	0	55	0	9.177	13.1638	Up	5.8027e-18	1.2825e-16
Unigene34855_All	422	0	59	0	9.1679	13.1624	Up	3.24308e-19	7.61905e-18
Unigene34843_All	881	0	122	0	9.0806	13.1486	Up	6.04482e-39	2.99514e-37
Unigene9348_All	1430	0	197	0	9.0336	13.1411	Up	1.96695e-62	1.62146e-60
Unigene22066_All	336	0	46	0	8.9773	13.1321	Up	3.82068e-15	7.17678e-14
Unigene34290_All	641	0	87	0	8.9	13.1196	Up	5.52406e-28	1.89475e-26
Unigene34853_All	519	0	70	0	8.8442	13.1105	Up	1.16443e-22	3.23259e-21
Unigene33681_All	884	0	118	0	8.753	13.0956	Up	1.08157e-37	5.18688e-36
CL349.Contig1_All	248	0	33	0	8.7255	13.091	Up	4.50114e-11	6.18927e-10
Unigene15324_All	445	0	59	0	8.694	13.0858	Up	3.24308e-19	7.62548e-18
Unigene34830_All	725	0	96	0	8.6829	13.084	Up	8.38972e-31	3.19931e-29
Unigene34858_All	214	0	28	0	8.5797	13.0667	Up	1.65639e-09	1.98105e-08
Unigene34840_All	1466	0	191	0	8.5434	13.0606	Up	1.48868e-60	1.18512e-58
Unigene34291_All	531	0	69	0	8.5209	13.0568	Up	2.39486e-22	6.53982e-21
Unigene34854_All	734	0	95	0	8.487	13.051	Up	1.7255e-30	6.49698e-29
Unigene33400_All	1594	0	206	0	8.4744	13.0489	Up	2.98734e-65	2.59303e-63
Unigene34294_All	356	0	46	0	8.473	13.0487	Up	3.82068e-15	7.18486e-14
CL6357.Contig1_All	217	0	28	0	8.4611	13.0466	Up	1.65639e-09	1.98475e-08
CL3280.Contig2_All	638	0	82	0	8.428	13.041	Up	2.03282e-26	6.59889e-25
Unigene34857_All	510	0	65	0	8.3574	13.0288	Up	4.285e-21	1.11409e-19
Unigene19086_All	702	0	89	0	8.3135	13.0212	Up	1.30594e-28	4.5905e-27
Unigene34435_All	395	0	50	0	8.3005	13.019	Up	2.13536e-16	4.36199e-15
Unigene2332_All	847	0	107	0	8.2838	13.0161	Up	3.01232e-34	1.3006e-32
Unigene5417_All	280	0	35	0	8.1967	13.0008	Up	1.06411e-11	1.53943e-10
Unigene33694_All	216	0	27	0	8.1967	13.0008	Up	3.40666e-09	3.9326e-08
Unigene14533_All	1827	0	226	0	8.1115	12.9858	Up	1.62902e-71	1.54913e-69
Unigene34506_All	648	0	80	0	8.0955	12.9829	Up	8.59872e-26	2.73813e-24
Unigene33490_All	543	0	67	0	8.091	12.9821	Up	1.01301e-21	2.70447e-20
Unigene34836_All	2765	0	339	0	8.0396	12.9729	Up	6.66742e-107	1.05354e-104
Unigene34550_All	240	0	29	0	7.9235	12.9519	Up	8.05368e-10	9.90727e-09
CL349.Contig3_All	263	0	31	0	7.7292	12.9161	Up	1.90396e-10	2.48556e-09
Unigene34450_All	230	0	27	0	7.6978	12.9102	Up	3.40666e-09	3.93803e-08
Unigene34282_All	1359	0	159	0	7.672	12.9054	Up	1.56377e-50	1.02041e-48
Unigene34835_All	599	0	70	0	7.663	12.9037	Up	1.16443e-22	3.23581e-21
Unigene34362_All	343	0	40	0	7.6471	12.9007	Up	2.89166e-13	4.76936e-12
Unigene7977_All	276	0	32	0	7.6027	12.8923	Up	9.25744e-11	1.2393e-09
Unigene34337_All	692	0	80	0	7.5808	12.8881	Up	8.59872e-26	2.73708e-24
Unigene34525_All	799	0	92	0	7.5504	12.8823	Up	1.50113e-29	5.47223e-28
CL3371.Contig2_All	1686	0	193	0	7.5064	12.8739	Up	3.51938e-61	2.8506e-59
Unigene34879_All	342	0	39	0	7.4777	12.8684	Up	5.94724e-13	9.57665e-12
Unigene34871_All	551	0	62	0	7.3785	12.8491	Up	3.72782e-20	9.17834e-19
CL10935.Contig2_All	294	0	33	0	7.3603	12.8455	Up	4.50114e-11	6.19029e-10
CL7727.Contig2_All	241	0	27	0	7.3464	12.8428	Up	3.40666e-09	3.94349e-08
Unigene34380_All	1306	0	146	0	7.3306	12.8397	Up	1.84228e-46	1.10153e-44
Unigene34277_All	1068	0	119	0	7.3064	12.8349	Up	5.2588e-38	2.53798e-36
Unigene33797_All	342	0	38	0	7.286	12.8309	Up	1.22316e-12	1.92005e-11
CL7314.Contig1_All	712	0	79	0	7.2757	12.8289	Up	1.76848e-25	5.53862e-24
Unigene10636_All	1806	0	200	0	7.2618	12.8261	Up	2.26094e-63	1.89179e-61
CL349.Contig9_All	226	0	25	0	7.2537	12.8245	Up	1.44101e-08	1.55382e-07
Unigene34866_All	1113	0	123	0	7.2467	12.8231	Up	2.9391e-39	1.46936e-37
Unigene34482_All	762	0	84	0	7.2286	12.8195	Up	4.80576e-27	1.59535e-25
Unigene34342_All	719	0	79	0	7.2049	12.8148	Up	1.76848e-25	5.5407e-24
CL514.Contig2_All	437	0	48	0	7.2026	12.8143	Up	9.03244e-16	1.774e-14
Unigene1390_All	1484	0	163	0	7.2025	12.8143	Up	8.7398e-52	5.91061e-50
Unigene33678_All	789	0	86	0	7.1474	12.8032	Up	1.13613e-27	3.84952e-26
Unigene34869_All	1235	0	134	0	7.1149	12.7966	Up	1.05528e-42	5.73911e-41
Unigene11072_All	369	0	40	0	7.1083	12.7953	Up	2.89166e-13	4.76842e-12
Unigene34856_All	242	0	26	0	7.0451	12.7824	Up	7.00644e-09	7.83284e-08
Unigene34838_All	2459	0	264	0	7.04	12.7814	Up	2.04902e-83	2.37553e-81
Unigene34859_All	896	0	96	0	7.0257	12.7784	Up	8.38972e-31	3.20223e-29
Unigene2472_All	252	0	27	0	7.0257	12.7784	Up	3.40666e-09	3.93749e-08
Unigene8256_All	691	0	74	0	7.0224	12.7777	Up	6.5079e-24	1.90873e-22
Unigene34584_All	599	0	64	0	7.0062	12.7744	Up	8.8129e-21	2.25486e-19
Unigene34276_All	235	0	25	0	6.9759	12.7682	Up	1.44101e-08	1.55202e-07
Unigene34884_All	282	0	30	0	6.9759	12.7682	Up	3.91586e-10	4.95343e-09
Unigene34574_All	1909	0	201	0	6.9043	12.7533	Up	1.09932e-63	9.24454e-62
Unigene34837_All	456	0	48	0	6.9025	12.7529	Up	9.03244e-16	1.77358e-14
Unigene40200_All	201	0	21	0	6.851	12.7421	Up	2.57832e-07	2.39041e-06
Unigene34354_All	642	0	67	0	6.8434	12.7405	Up	1.01301e-21	2.7036e-20
Unigene33833_All	496	0	51	0	6.7424	12.719	Up	1.03825e-16	2.14605e-15
Unigene34284_All	1112	0	114	0	6.7225	12.7148	Up	1.9352e-36	8.93217e-35
Unigene34285_All	235	0	24	0	6.6969	12.7093	Up	2.9637e-08	3.08164e-07
Unigene34279_All	373	0	38	0	6.6804	12.7057	Up	1.22316e-12	1.92403e-11
CL6723.Contig2_All	354	0	36	0	6.6685	12.7031	Up	5.17392e-12	7.72291e-11
CL9542.Contig1_All	384	0	39	0	6.6598	12.7013	Up	5.94724e-13	9.58219e-12
CL9825.Contig2_All	217	0	22	0	6.648	12.6987	Up	1.25363e-07	1.20865e-06
CL11029.Contig1_All	523	0	53	0	6.6451	12.6981	Up	2.45452e-17	5.24197e-16
Unigene33835_All	1216	0	123	0	6.6329	12.6954	Up	2.9391e-39	1.46848e-37
Unigene34486_All	1835	0	185	0	6.611	12.6907	Up	1.1267e-58	8.63242e-57
Unigene34881_All	556	0	56	0	6.6045	12.6892	Up	2.82138e-18	6.31085e-17
CL11634.Contig2_All	428	0	43	0	6.588	12.6856	Up	3.32388e-14	5.85789e-13
Unigene34343_All	249	0	25	0	6.5837	12.6847	Up	1.44101e-08	1.55262e-07
Unigene34847_All	907	0	91	0	6.579	12.6837	Up	3.08736e-29	1.11141e-27
Unigene34933_All	461	0	46	0	6.5431	12.6758	Up	3.82068e-15	7.17356e-14
Unigene34292_All	323	0	32	0	6.4965	12.6654	Up	9.25744e-11	1.2395e-09
Unigene34883_All	1615	0	160	0	6.4965	12.6654	Up	7.60334e-51	5.02019e-49
Unigene34295_All	315	0	31	0	6.4533	12.6558	Up	1.90396e-10	2.48595e-09
CL4436.Contig2_All	530	0	52	0	6.4336	12.6514	Up	5.04816e-17	1.05916e-15
Unigene33832_All	1143	0	112	0	6.4254	12.6496	Up	8.18582e-36	3.71267e-34
CL4699.Contig1_All	257	0	25	0	6.3788	12.6391	Up	1.44101e-08	1.55342e-07
Unigene34902_All	463	0	45	0	6.3732	12.6378	Up	7.85794e-15	1.44519e-13
Unigene33942_All	1079	0	104	0	6.3203	12.6258	Up	2.62062e-33	1.09363e-31
CL6716.Contig2_All	1164	0	112	0	6.3095	12.6233	Up	8.18582e-36	3.71065e-34
Unigene34919_All	718	0	69	0	6.3016	12.6215	Up	2.39486e-22	6.54196e-21
CL2054.Contig1_All	354	0	34	0	6.298	12.6207	Up	2.18854e-11	3.09069e-10
CL2529.Contig7_All	219	0	21	0	6.2879	12.6184	Up	2.57832e-07	2.39413e-06
CL182.Contig23_All	553	0	53	0	6.2846	12.6176	Up	2.45452e-17	5.24465e-16
Unigene8195_All	345	0	33	0	6.2723	12.6148	Up	4.50114e-11	6.18724e-10
Unigene34861_All	251	0	24	0	6.27	12.6142	Up	2.9637e-08	3.08624e-07
CL9563.Contig1_All	472	0	45	0	6.2517	12.61	Up	7.85794e-15	1.44201e-13
Unigene34877_All	1314	0	125	0	6.238	12.6069	Up	6.94832e-40	3.52215e-38
Unigene34937_All	623	0	59	0	6.21	12.6004	Up	3.24308e-19	7.62763e-18
Unigene34293_All	391	0	37	0	6.2052	12.5993	Up	2.51566e-12	3.85767e-11
Unigene34907_All	710	0	67	0	6.1879	12.5952	Up	1.01301e-21	2.70533e-20
Unigene33885_All	1020	0	96	0	6.1716	12.5914	Up	8.38972e-31	3.20077e-29
Unigene3497_All	1459	0	137	0	6.1574	12.5881	Up	1.21301e-43	6.76415e-42
Unigene34891_All	396	0	37	0	6.1268	12.5809	Up	2.51566e-12	3.85625e-11
Unigene34465_All	279	0	26	0	6.1108	12.5771	Up	7.00644e-09	7.84123e-08
Unigene33836_All	290	0	27	0	6.1051	12.5758	Up	3.40666e-09	3.94567e-08
Unigene34862_All	2751	0	255	0	6.0783	12.5695	Up	1.34914e-80	1.50566e-78
CL9112.Contig3_All	1340	0	124	0	6.068	12.567	Up	1.42905e-39	7.19597e-38
CL4418.Contig3_All	423	0	39	0	6.0458	12.5617	Up	5.94724e-13	9.58588e-12
Unigene33861_All	467	0	43	0	6.0378	12.5598	Up	3.32388e-14	5.85666e-13
Unigene34736_All	239	0	22	0	6.0361	12.5594	Up	1.25363e-07	1.2092e-06
Unigene34489_All	1045	0	96	0	6.024	12.5565	Up	8.38972e-31	3.20369e-29
Unigene34283_All	490	0	45	0	6.0221	12.5561	Up	7.85794e-15	1.4455e-13
CL11728.Contig3_All	644	0	59	0	6.0075	12.5525	Up	3.24308e-19	7.62334e-18
Unigene25679_All	831	0	76	0	5.9971	12.55	Up	1.53853e-24	4.65787e-23
Unigene33854_All	473	0	43	0	5.9612	12.5414	Up	3.32388e-14	5.85913e-13
Unigene34878_All	753	0	68	0	5.9217	12.5318	Up	4.92548e-22	1.33328e-20
CL5131.Contig1_All	3414	0	307	0	5.8966	12.5257	Up	7.00374e-97	9.64474e-95
Unigene34870_All	957	0	86	0	5.8927	12.5247	Up	1.13613e-27	3.85264e-26
Unigene33800_All	403	0	36	0	5.8577	12.5161	Up	5.17392e-12	7.71464e-11
CL184.Contig1_All	314	0	28	0	5.8473	12.5136	Up	1.65639e-09	1.98162e-08
CL349.Contig5_All	247	0	22	0	5.8406	12.5119	Up	1.25363e-07	1.206e-06
Unigene34885_All	753	0	67	0	5.8346	12.5104	Up	1.01301e-21	2.70619e-20
Unigene34461_All	1699	0	151	0	5.8279	12.5088	Up	5.00628e-48	3.09519e-46
CL7453.Contig1_All	1204	0	107	0	5.8276	12.5087	Up	3.01232e-34	1.30195e-32
Unigene33604_All	552	0	49	0	5.8208	12.507	Up	4.39174e-16	8.78863e-15
Unigene35021_All	530	0	47	0	5.815	12.5056	Up	1.85769e-15	3.56889e-14
Unigene35108_All	486	0	43	0	5.8018	12.5023	Up	3.32388e-14	5.85419e-13
Unigene34355_All	294	0	26	0	5.799	12.5016	Up	7.00644e-09	7.83389e-08
Unigene39215_All	215	0	19	0	5.7949	12.5006	Up	1.09062e-06	9.19916e-06
CL5633.Contig1_All	488	0	43	0	5.778	12.4964	Up	3.32388e-14	5.86036e-13
CL5268.Contig2_All	613	0	54	0	5.7765	12.496	Up	1.19343e-17	2.59448e-16
Unigene33998_All	205	0	18	0	5.7577	12.4913	Up	2.24306e-06	1.81085e-05
CL920.Contig7_All	262	0	23	0	5.7565	12.491	Up	6.09538e-08	6.1202e-07
Unigene10808_All	469	0	41	0	5.7324	12.4849	Up	1.40598e-13	2.3704e-12
CL7403.Contig2_All	1066	0	93	0	5.7208	12.482	Up	7.2988e-30	2.68766e-28
Unigene16949_All	264	0	23	0	5.7129	12.48	Up	6.09538e-08	6.118e-07
Unigene34908_All	563	0	49	0	5.7071	12.4785	Up	4.39174e-16	8.80127e-15
Unigene33950_All	864	0	75	0	5.6922	12.4748	Up	3.16426e-24	9.42278e-23
CL3360.Contig2_All	473	0	41	0	5.684	12.4727	Up	1.40598e-13	2.36993e-12
Unigene16340_All	231	0	20	0	5.6774	12.471	Up	5.3028e-07	4.69004e-06
Unigene34916_All	428	0	37	0	5.6687	12.4688	Up	2.51566e-12	3.86689e-11
Unigene34867_All	938	0	81	0	5.6625	12.4672	Up	4.18086e-26	1.34207e-24
Unigene34951_All	498	0	43	0	5.662	12.4671	Up	3.32388e-14	5.86655e-13
Unigene7080_All	1772	0	153	0	5.6618	12.467	Up	1.18353e-48	7.41606e-47
CL247.Contig3_All	789	0	68	0	5.6515	12.4644	Up	4.92548e-22	1.33198e-20
Unigene10267_All	1337	0	115	0	5.6402	12.4615	Up	9.40932e-37	4.37439e-35
Unigene34887_All	582	0	50	0	5.6335	12.4598	Up	2.13536e-16	4.36092e-15
Unigene33824_All	489	0	42	0	5.6321	12.4595	Up	6.83616e-14	1.17747e-12
Unigene33938_All	1483	0	127	0	5.6155	12.4552	Up	1.64265e-40	8.49147e-39
Unigene34897_All	351	0	30	0	5.6046	12.4524	Up	3.91586e-10	4.95418e-09
Unigene34889_All	223	0	19	0	5.587	12.4479	Up	1.09062e-06	9.21031e-06
Unigene22204_All	376	0	32	0	5.5807	12.4462	Up	9.25744e-11	1.2391e-09
Unigene34892_All	717	0	61	0	5.5788	12.4457	Up	7.66696e-20	1.86246e-18
Unigene34542_All	295	0	25	0	5.5571	12.4401	Up	1.44101e-08	1.54982e-07
Unigene33463_All	248	0	21	0	5.5526	12.4389	Up	2.57832e-07	2.38038e-06
Unigene34896_All	473	0	40	0	5.5453	12.437	Up	2.89166e-13	4.76466e-12
CL6942.Contig2_All	284	0	24	0	5.5414	12.436	Up	2.9637e-08	3.08087e-07
Unigene34909_All	1789	0	151	0	5.5347	12.4343	Up	5.00628e-48	3.0929e-46
Unigene33838_All	416	0	35	0	5.517	12.4297	Up	1.06411e-11	1.54049e-10
CL10946.Contig1_All	1700	0	143	0	5.5159	12.4294	Up	1.60272e-45	9.408e-44
Unigene34244_All	334	0	28	0	5.4972	12.4245	Up	1.65639e-09	1.98588e-08
Unigene34286_All	239	0	20	0	5.4873	12.4219	Up	5.3028e-07	4.67717e-06
Unigene34440_All	765	0	64	0	5.4859	12.4215	Up	8.8129e-21	2.25624e-19
CL8240.Contig1_All	659	0	55	0	5.4728	12.4181	Up	5.8027e-18	1.28352e-16
CL8474.Contig1_All	1378	0	115	0	5.4724	12.418	Up	9.40932e-37	4.37683e-35
CL8792.Contig3_All	385	0	32	0	5.4503	12.4121	Up	9.25744e-11	1.23811e-09
Unigene34917_All	325	0	27	0	5.4477	12.4114	Up	3.40666e-09	3.9424e-08
CL10467.Contig2_All	639	0	53	0	5.4388	12.4091	Up	2.45452e-17	5.24331e-16
Unigene34541_All	604	0	50	0	5.4283	12.4063	Up	2.13536e-16	4.3556e-15
Unigene34921_All	327	0	27	0	5.4143	12.4026	Up	3.40666e-09	3.94021e-08
CL3400.Contig3_All	400	0	33	0	5.4098	12.4014	Up	4.50114e-11	6.18622e-10
CL4257.Contig3_All	497	0	41	0	5.4095	12.4013	Up	1.40598e-13	2.36897e-12
Unigene34890_All	304	0	25	0	5.3926	12.3968	Up	1.44101e-08	1.55523e-07
Unigene35000_All	450	0	37	0	5.3916	12.3965	Up	2.51566e-12	3.85413e-11
Unigene34923_All	1752	0	144	0	5.3896	12.396	Up	7.79274e-46	4.5937e-44
Unigene34894_All	1425	0	117	0	5.3839	12.3944	Up	2.22446e-37	1.05648e-35
Unigene34939_All	707	0	58	0	5.3794	12.3932	Up	6.67e-19	1.54315e-17
Unigene34538_All	355	0	29	0	5.3567	12.3871	Up	8.05368e-10	9.91019e-09
Unigene33826_All	747	0	61	0	5.3547	12.3866	Up	7.66696e-20	1.86138e-18
Unigene34975_All	1360	0	111	0	5.352	12.3859	Up	1.68356e-35	7.55381e-34
Unigene34876_All	1327	0	108	0	5.3368	12.3818	Up	1.46465e-34	6.40987e-33
Unigene34140_All	333	0	27	0	5.3168	12.3763	Up	3.40666e-09	3.94513e-08
Unigene35009_All	802	0	65	0	5.3146	12.3757	Up	4.285e-21	1.11339e-19
Unigene34183_All	210	0	17	0	5.3083	12.374	Up	4.61326e-06	3.54754e-05
Unigene35067_All	272	0	22	0	5.3037	12.3728	Up	1.25363e-07	1.20517e-06
Unigene34352_All	1348	0	109	0	5.3023	12.3724	Up	7.1214e-35	3.15125e-33
Unigene34911_All	470	0	38	0	5.3017	12.3722	Up	1.22316e-12	1.91969e-11
Unigene34031_All	1448	0	117	0	5.2984	12.3713	Up	2.22446e-37	1.05588e-35
Unigene3485_All	1131	0	91	0	5.276	12.3652	Up	3.08736e-29	1.11237e-27
Unigene34995_All	286	0	23	0	5.2734	12.3645	Up	6.09538e-08	6.12314e-07
Unigene34886_All	2538	0	204	0	5.2707	12.3638	Up	1.26363e-64	1.08334e-62
CL8146.Contig1_All	349	0	28	0	5.2609	12.3611	Up	1.65639e-09	1.98276e-08
Unigene24272_All	237	0	19	0	5.257	12.36	Up	1.09062e-06	9.18896e-06
Unigene33830_All	1260	0	101	0	5.2563	12.3598	Up	2.27986e-32	9.2197e-31
Unigene35117_All	287	0	23	0	5.255	12.3595	Up	6.09538e-08	6.08875e-07
Unigene19369_All	662	0	53	0	5.2499	12.3581	Up	2.45452e-17	5.24734e-16
Unigene34900_All	263	0	21	0	5.2359	12.3542	Up	2.57832e-07	2.39173e-06
Unigene34167_All	452	0	36	0	5.2227	12.3506	Up	5.17392e-12	7.72015e-11
Unigene33802_All	969	0	77	0	5.2107	12.3473	Up	7.48062e-25	2.28544e-23
Unigene33839_All	957	0	76	0	5.2075	12.3464	Up	1.53853e-24	4.65113e-23
CL1127.Contig3_All	227	0	18	0	5.1997	12.3442	Up	2.24306e-06	1.81102e-05
CL10404.Contig1_All	303	0	24	0	5.1939	12.3426	Up	2.9637e-08	3.08778e-07
CL5420.Contig2_All	480	0	38	0	5.1912	12.3419	Up	1.22316e-12	1.91897e-11
Unigene34981_All	758	0	60	0	5.1905	12.3417	Up	1.57685e-19	3.76485e-18
Unigene34034_All	1779	0	140	0	5.1604	12.3333	Up	1.39432e-44	7.97193e-43
Unigene39252_All	229	0	18	0	5.1543	12.3316	Up	2.24306e-06	1.80875e-05
Unigene33691_All	331	0	26	0	5.1508	12.3306	Up	7.00644e-09	7.85595e-08
Unigene34941_All	294	0	23	0	5.1299	12.3247	Up	6.09538e-08	6.11947e-07
Unigene34507_All	921	0	72	0	5.1263	12.3237	Up	2.75282e-23	7.85343e-22
Unigene35025_All	435	0	34	0	5.1253	12.3234	Up	2.18854e-11	3.08912e-10
CL11460.Contig2_All	461	0	36	0	5.1207	12.3221	Up	5.17392e-12	7.72429e-11
CL6956.Contig3_All	269	0	21	0	5.1191	12.3217	Up	2.57832e-07	2.38459e-06
Unigene33770_All	205	0	16	0	5.1179	12.3213	Up	9.48804e-06	6.99009e-05
Unigene34307_All	346	0	27	0	5.117	12.3211	Up	3.40666e-09	3.93314e-08
Unigene34381_All	590	0	46	0	5.1125	12.3198	Up	3.82068e-15	7.18324e-14
Unigene33822_All	1361	0	106	0	5.1071	12.3183	Up	6.1954e-34	2.64758e-32
Unigene2169_All	283	0	22	0	5.0976	12.3156	Up	1.25363e-07	1.20809e-06
Unigene34962_All	811	0	63	0	5.0939	12.3146	Up	1.81254e-20	4.54843e-19
Unigene34987_All	1096	0	85	0	5.0855	12.3122	Up	2.33666e-27	7.85045e-26
Unigene34585_All	414	0	32	0	5.0685	12.3073	Up	9.25744e-11	1.23891e-09
Unigene34377_All	453	0	35	0	5.0664	12.3067	Up	1.06411e-11	1.53756e-10
Unigene33856_All	311	0	24	0	5.0603	12.305	Up	2.9637e-08	3.08394e-07
CL1870.Contig1_All	598	0	46	0	5.0441	12.3004	Up	3.82068e-15	7.17517e-14
Unigene35030_All	247	0	19	0	5.0441	12.3004	Up	1.09062e-06	9.19081e-06
CL11728.Contig2_All	692	0	53	0	5.0223	12.2941	Up	2.45452e-17	5.24868e-16
Unigene33810_All	614	0	47	0	5.0195	12.2933	Up	1.85769e-15	3.57135e-14
CL3866.Contig1_All	721	0	55	0	5.0021	12.2883	Up	5.8027e-18	1.28284e-16
Unigene34993_All	2006	0	153	0	5.0014	12.2881	Up	1.18353e-48	7.41051e-47
Unigene35048_All	551	0	42	0	4.9984	12.2873	Up	6.83616e-14	1.17772e-12
Unigene33953_All	278	0	21	0	4.9534	12.2742	Up	2.57832e-07	2.38988e-06
Unigene34964_All	384	0	29	0	4.9522	12.2739	Up	8.05368e-10	9.91749e-09
Unigene34948_All	265	0	20	0	4.949	12.2729	Up	5.3028e-07	4.67421e-06
Unigene34912_All	623	0	47	0	4.947	12.2723	Up	1.85769e-15	3.56971e-14
Unigene34312_All	1263	0	95	0	4.9323	12.268	Up	1.7255e-30	6.49991e-29
Unigene34455_All	306	0	23	0	4.9287	12.267	Up	6.09538e-08	6.08294e-07
Unigene34301_All	346	0	26	0	4.9275	12.2666	Up	7.00644e-09	7.83808e-08
Unigene10696_All	253	0	19	0	4.9245	12.2658	Up	1.09062e-06	9.21963e-06
Unigene35080_All	814	0	61	0	4.914	12.2627	Up	7.66696e-20	1.8603e-18
Unigene34534_All	414	0	31	0	4.9101	12.2615	Up	1.90396e-10	2.48517e-09
Unigene34353_All	401	0	30	0	4.9058	12.2603	Up	3.91586e-10	4.96244e-09
Unigene33842_All	508	0	38	0	4.9051	12.2601	Up	1.22316e-12	1.92041e-11
Unigene33571_All	562	0	42	0	4.9005	12.2587	Up	6.83616e-14	1.17893e-12
Unigene39240_All	201	0	15	0	4.8936	12.2567	Up	1.95139e-05	0.000135298
Unigene35123_All	228	0	17	0	4.8893	12.2554	Up	4.61326e-06	3.5567e-05
Unigene35136_All	282	0	21	0	4.8831	12.2536	Up	2.57832e-07	2.39386e-06
Unigene33845_All	1343	0	100	0	4.8826	12.2534	Up	4.68896e-32	1.87265e-30
Unigene34409_All	591	0	44	0	4.882	12.2533	Up	1.61613e-14	2.90643e-13
Unigene35200_All	403	0	30	0	4.8814	12.2531	Up	3.91586e-10	4.96546e-09
Unigene33964_All	524	0	39	0	4.8805	12.2528	Up	5.94724e-13	9.56743e-12
Unigene35055_All	350	0	26	0	4.8712	12.2501	Up	7.00644e-09	7.84228e-08
Unigene34735_All	552	0	41	0	4.8705	12.2499	Up	1.40598e-13	2.36945e-12
Unigene34905_All	929	0	69	0	4.8704	12.2498	Up	2.39486e-22	6.53555e-21
Unigene35062_All	243	0	18	0	4.8573	12.2459	Up	2.24306e-06	1.81137e-05
Unigene35147_All	1095	0	81	0	4.8507	12.244	Up	4.18086e-26	1.34258e-24
Unigene34925_All	258	0	19	0	4.8291	12.2375	Up	1.09062e-06	9.23925e-06
Unigene34582_All	340	0	25	0	4.8216	12.2353	Up	1.44101e-08	1.55623e-07
CL920.Contig10_All	204	0	15	0	4.8216	12.2353	Up	1.95139e-05	0.000135455
Unigene34543_All	313	0	23	0	4.8185	12.2344	Up	6.09538e-08	6.08948e-07
Unigene33958_All	286	0	21	0	4.8148	12.2333	Up	2.57832e-07	2.3838e-06
CL11405.Contig1_All	504	0	37	0	4.8139	12.233	Up	2.51566e-12	3.85908e-11
Unigene33926_All	218	0	16	0	4.8127	12.2326	Up	9.48804e-06	6.97043e-05
Unigene35057_All	669	0	49	0	4.8029	12.2297	Up	4.39174e-16	8.80761e-15
CL6564.Contig1_All	657	0	48	0	4.7908	12.2261	Up	9.03244e-16	1.77525e-14
CL11522.Contig1_All	1331	0	97	0	4.7788	12.2224	Up	4.07924e-31	1.58227e-29
Unigene8965_All	1181	0	86	0	4.775	12.2213	Up	1.13613e-27	3.85108e-26
Unigene35143_All	206	0	15	0	4.7748	12.2212	Up	1.95139e-05	0.000135691
Unigene34953_All	593	0	43	0	4.7549	12.2152	Up	3.32388e-14	5.86284e-13
CL4518.Contig1_All	345	0	25	0	4.7517	12.2142	Up	1.44101e-08	1.55282e-07
Unigene35005_All	304	0	22	0	4.7455	12.2123	Up	1.25363e-07	1.20531e-06
Unigene34957_All	831	0	60	0	4.7346	12.209	Up	1.57685e-19	3.767e-18
Unigene33820_All	277	0	20	0	4.7346	12.209	Up	5.3028e-07	4.68558e-06
Unigene21458_All	208	0	15	0	4.7289	12.2073	Up	1.95139e-05	0.000135838
Unigene21636_All	222	0	16	0	4.726	12.2064	Up	9.48804e-06	6.97227e-05
Unigene34979_All	375	0	27	0	4.7213	12.205	Up	3.40666e-09	3.94294e-08
CL5263.Contig1_All	681	0	49	0	4.7182	12.204	Up	4.39174e-16	8.79916e-15
Unigene35059_All	279	0	20	0	4.7006	12.1986	Up	5.3028e-07	4.67964e-06
Unigene33923_All	307	0	22	0	4.6991	12.1982	Up	1.25363e-07	1.20698e-06
Unigene33306_All	335	0	24	0	4.6978	12.1978	Up	2.9637e-08	3.08932e-07
Unigene35271_All	252	0	18	0	4.6838	12.1935	Up	2.24306e-06	1.81699e-05
Unigene34063_All	378	0	27	0	4.6838	12.1935	Up	3.40666e-09	3.94131e-08
Unigene35177_All	238	0	17	0	4.6838	12.1935	Up	4.61326e-06	3.559e-05
Unigene19413_All	476	0	34	0	4.6838	12.1935	Up	2.18854e-11	3.0886e-10
Unigene33936_All	337	0	24	0	4.6699	12.1892	Up	2.9637e-08	3.08971e-07
Unigene35061_All	915	0	65	0	4.6582	12.1856	Up	4.285e-21	1.11305e-19
Unigene2734_All	310	0	22	0	4.6536	12.1841	Up	1.25363e-07	1.20851e-06
Unigene34929_All	367	0	26	0	4.6455	12.1816	Up	7.00644e-09	7.85174e-08
Unigene33954_All	212	0	15	0	4.6396	12.1798	Up	1.95139e-05	0.000135466
Unigene35100_All	693	0	49	0	4.6365	12.1788	Up	4.39174e-16	8.79495e-15
Unigene34888_All	1075	0	76	0	4.6359	12.1786	Up	1.53853e-24	4.65282e-23
Unigene35187_All	467	0	33	0	4.6337	12.1779	Up	4.50114e-11	6.19845e-10
Unigene34910_All	1317	0	93	0	4.6305	12.177	Up	7.2988e-30	2.68648e-28
Unigene35223_All	426	0	30	0	4.6179	12.173	Up	3.91586e-10	4.9632e-09
Unigene35216_All	213	0	15	0	4.6179	12.173	Up	1.95139e-05	0.000135567
Unigene35312_All	355	0	25	0	4.6179	12.173	Up	1.44101e-08	1.55563e-07
Unigene33816_All	441	0	31	0	4.6095	12.1704	Up	1.90396e-10	2.4844e-09
Unigene34906_All	1622	0	114	0	4.6087	12.1701	Up	1.9352e-36	8.92232e-35
Unigene34391_All	1039	0	73	0	4.6072	12.1697	Up	1.33847e-23	3.86731e-22
Unigene34085_All	598	0	42	0	4.6055	12.1691	Up	6.83616e-14	1.17796e-12
Unigene34971_All	356	0	25	0	4.6049	12.169	Up	1.44101e-08	1.55102e-07
Unigene34913_All	727	0	51	0	4.6001	12.1674	Up	1.03825e-16	2.14552e-15
CL10219.Contig2_All	271	0	19	0	4.5974	12.1666	Up	1.09062e-06	9.2131e-06
Unigene35003_All	214	0	15	0	4.5963	12.1663	Up	1.95139e-05	0.000134794
Unigene34922_All	585	0	41	0	4.5958	12.1661	Up	1.40598e-13	2.37136e-12
Unigene35042_All	1684	0	118	0	4.5948	12.1658	Up	1.08157e-37	5.18391e-36
Unigene35441_All	314	0	22	0	4.5943	12.1656	Up	1.25363e-07	1.20628e-06
Unigene35104_All	771	0	54	0	4.5927	12.1651	Up	1.19343e-17	2.59381e-16
Unigene34378_All	343	0	24	0	4.5882	12.1637	Up	2.9637e-08	3.0874e-07
Unigene33207_All	429	0	30	0	4.5856	12.1629	Up	3.91586e-10	4.96696e-09
Unigene33801_All	773	0	54	0	4.5808	12.1614	Up	1.19343e-17	2.59178e-16
Unigene5190_All	544	0	38	0	4.5805	12.1613	Up	1.22316e-12	1.9233e-11
Unigene35270_All	301	0	21	0	4.5749	12.1595	Up	2.57832e-07	2.38565e-06
Unigene34472_All	387	0	27	0	4.5749	12.1595	Up	3.40666e-09	3.93695e-08
Unigene34988_All	330	0	23	0	4.5703	12.1581	Up	6.09538e-08	6.10115e-07
Unigene34414_All	330	0	23	0	4.5703	12.1581	Up	6.09538e-08	6.08366e-07
Unigene33910_All	244	0	17	0	4.5687	12.1576	Up	4.61326e-06	3.54558e-05
Unigene34053_All	777	0	54	0	4.5572	12.1539	Up	1.19343e-17	2.59313e-16
Unigene14717_All	403	0	28	0	4.556	12.1536	Up	1.65639e-09	1.98531e-08
Unigene35065_All	360	0	25	0	4.5537	12.1528	Up	1.44101e-08	1.55462e-07
Unigene34334_All	937	0	65	0	4.5489	12.1513	Up	4.285e-21	1.11374e-19
Unigene35444_All	202	0	14	0	4.5447	12.15	Up	4.0134e-05	0.000262316
Unigene34784_All	664	0	46	0	4.5427	12.1493	Up	3.82068e-15	7.18162e-14
Unigene33941_All	318	0	22	0	4.5365	12.1474	Up	1.25363e-07	1.20753e-06
Unigene34945_All	376	0	26	0	4.5343	12.1467	Up	7.00644e-09	7.83598e-08
CL6057.Contig2_All	217	0	15	0	4.5327	12.1462	Up	1.95139e-05	0.000135062
CL10529.Contig2_All	333	0	23	0	4.5291	12.145	Up	6.09538e-08	6.10261e-07
Unigene33676_All	290	0	20	0	4.5223	12.1428	Up	5.3028e-07	4.68954e-06
Unigene33945_All	276	0	19	0	4.5141	12.1402	Up	1.09062e-06	9.23831e-06
Unigene35163_All	407	0	28	0	4.5112	12.1393	Up	1.65639e-09	1.98304e-08
CL4930.Contig1_All	786	0	54	0	4.5051	12.1373	Up	1.19343e-17	2.58977e-16
Unigene34252_All	262	0	18	0	4.5051	12.1373	Up	2.24306e-06	1.80858e-05
Unigene24909_All	335	0	23	0	4.5021	12.1364	Up	6.09538e-08	6.10919e-07
Unigene33489_All	714	0	49	0	4.5001	12.1357	Up	4.39174e-16	8.81607e-15
Unigene33722_All	1006	0	69	0	4.4976	12.1349	Up	2.39486e-22	6.53769e-21
Unigene16211_All	350	0	24	0	4.4965	12.1346	Up	2.9637e-08	3.08586e-07
Unigene34956_All	963	0	66	0	4.4941	12.1338	Up	2.08346e-21	5.50251e-20
Unigene35175_All	394	0	27	0	4.4936	12.1337	Up	3.40666e-09	3.93423e-08
Unigene35300_All	351	0	24	0	4.4837	12.1305	Up	2.9637e-08	3.08049e-07
Unigene35379_All	234	0	16	0	4.4837	12.1305	Up	9.48804e-06	6.93811e-05
Unigene34456_All	440	0	30	0	4.4709	12.1263	Up	3.91586e-10	4.9647e-09
Unigene35227_All	220	0	15	0	4.4709	12.1263	Up	1.95139e-05	0.000135365
Unigene34438_All	264	0	18	0	4.4709	12.1263	Up	2.24306e-06	1.8126e-05
Unigene35125_All	763	0	52	0	4.469	12.1257	Up	5.04816e-17	1.0597e-15
Unigene33486_All	793	0	54	0	4.4653	12.1245	Up	1.19343e-17	2.58708e-16
CL1413.Contig2_All	382	0	26	0	4.4631	12.1238	Up	7.00644e-09	7.84543e-08
Unigene35421_All	338	0	23	0	4.4621	12.1235	Up	6.09538e-08	6.09604e-07
Unigene33809_All	338	0	23	0	4.4621	12.1235	Up	6.09538e-08	6.09021e-07
Unigene33867_All	338	0	23	0	4.4621	12.1235	Up	6.09538e-08	6.08076e-07
Unigene34005_All	250	0	17	0	4.459	12.1225	Up	4.61326e-06	3.56657e-05
Unigene33554_All	236	0	16	0	4.4457	12.1182	Up	9.48804e-06	6.97288e-05
Unigene35193_All	236	0	16	0	4.4457	12.1182	Up	9.48804e-06	6.95881e-05
Unigene34410_All	443	0	30	0	4.4407	12.1166	Up	3.91586e-10	4.96169e-09
Unigene33982_All	473	0	32	0	4.4363	12.1151	Up	9.25744e-11	1.2403e-09
Unigene35006_All	473	0	32	0	4.4363	12.1151	Up	9.25744e-11	1.2399e-09
Unigene35129_All	340	0	23	0	4.4359	12.115	Up	6.09538e-08	6.09458e-07
Unigene33919_All	414	0	28	0	4.4349	12.1147	Up	1.65639e-09	1.98702e-08
Unigene35010_All	562	0	38	0	4.4338	12.1143	Up	1.22316e-12	1.92149e-11
CL8146.Contig2_All	370	0	25	0	4.4306	12.1133	Up	1.44101e-08	1.55583e-07
CL10152.Contig1_All	222	0	15	0	4.4306	12.1133	Up	1.95139e-05	0.000135051
Unigene11141_All	549	0	37	0	4.4194	12.1096	Up	2.51566e-12	3.85202e-11
Unigene35088_All	861	0	58	0	4.4173	12.1089	Up	6.67e-19	1.54229e-17
Unigene19232_All	208	0	14	0	4.4136	12.1077	Up	4.0134e-05	0.000260483
Unigene27648_All	223	0	15	0	4.4108	12.1068	Up	1.95139e-05	0.000135872
Unigene34383_All	298	0	20	0	4.4009	12.1036	Up	5.3028e-07	4.68508e-06
Unigene35036_All	552	0	37	0	4.3953	12.1017	Up	2.51566e-12	3.85838e-11
Unigene34969_All	866	0	58	0	4.3918	12.1006	Up	6.67e-19	1.54101e-17
Unigene35181_All	239	0	16	0	4.3899	12.1	Up	9.48804e-06	6.98517e-05
Unigene33917_All	762	0	51	0	4.3888	12.0996	Up	1.03825e-16	2.14658e-15
Unigene35513_All	284	0	19	0	4.387	12.099	Up	1.09062e-06	9.22803e-06
Unigene35302_All	359	0	24	0	4.3838	12.098	Up	2.9637e-08	3.08355e-07
Unigene34965_All	748	0	50	0	4.3833	12.0978	Up	2.13536e-16	4.35667e-15
Unigene35139_All	389	0	26	0	4.3828	12.0976	Up	7.00644e-09	7.84753e-08
Unigene35077_All	524	0	35	0	4.3799	12.0967	Up	1.06411e-11	1.53836e-10
Unigene35347_All	285	0	19	0	4.3716	12.0939	Up	1.09062e-06	9.24487e-06
Unigene35041_All	675	0	45	0	4.3716	12.0939	Up	7.85794e-15	1.44455e-13
CL349.Contig4_All	390	0	26	0	4.3716	12.0939	Up	7.00644e-09	7.8549e-08
Unigene34947_All	330	0	22	0	4.3716	12.0939	Up	1.25363e-07	1.20781e-06
CL3664.Contig1_All	1020	0	68	0	4.3716	12.0939	Up	4.92548e-22	1.33155e-20
Unigene33600_All	1381	0	92	0	4.3684	12.0929	Up	1.50113e-29	5.47462e-28
Unigene35049_All	646	0	43	0	4.3648	12.0917	Up	3.32388e-14	5.8616e-13
Unigene35023_All	556	0	37	0	4.3637	12.0913	Up	2.51566e-12	3.8605e-11
Unigene35671_All	376	0	25	0	4.3599	12.0901	Up	1.44101e-08	1.55302e-07
Unigene35293_All	286	0	19	0	4.3563	12.0889	Up	1.09062e-06	9.19267e-06
CL10312.Contig3_All	271	0	18	0	4.3554	12.0886	Up	2.24306e-06	1.80945e-05
Unigene35101_All	392	0	26	0	4.3493	12.0866	Up	7.00644e-09	7.83493e-08
CL10583.Contig1_All	664	0	44	0	4.3452	12.0852	Up	1.61613e-14	2.90518e-13
Unigene34050_All	287	0	19	0	4.3411	12.0838	Up	1.09062e-06	9.22522e-06
Unigene34994_All	408	0	27	0	4.3394	12.0833	Up	3.40666e-09	3.94677e-08
Unigene35072_All	801	0	53	0	4.3388	12.0831	Up	2.45452e-17	5.246e-16
Unigene35383_All	257	0	17	0	4.3376	12.0827	Up	4.61326e-06	3.55474e-05
CL8392.Contig2_All	318	0	21	0	4.3303	12.0803	Up	2.57832e-07	2.38776e-06
Unigene33898_All	500	0	33	0	4.3279	12.0795	Up	4.50114e-11	6.19641e-10
CL5003.Contig2_All	440	0	29	0	4.3219	12.0774	Up	8.05368e-10	9.90581e-09
Unigene34421_All	228	0	15	0	4.3141	12.0748	Up	1.95139e-05	0.000135241
Unigene34330_All	289	0	19	0	4.3111	12.0738	Up	1.09062e-06	9.20845e-06
Unigene33817_All	792	0	52	0	4.3053	12.0719	Up	5.04816e-17	1.0589e-15
Unigene34903_All	320	0	21	0	4.3033	12.0712	Up	2.57832e-07	2.38064e-06
CL4594.Contig2_All	564	0	37	0	4.3018	12.0707	Up	2.51566e-12	3.86334e-11
CL502.Contig3_All	229	0	15	0	4.2952	12.0685	Up	1.95139e-05	0.000135669
Unigene34364_All	504	0	33	0	4.2935	12.0679	Up	4.50114e-11	6.18215e-10
Unigene34938_All	428	0	28	0	4.2899	12.0667	Up	1.65639e-09	1.98418e-08
Unigene33930_All	581	0	38	0	4.2888	12.0664	Up	1.22316e-12	1.92186e-11
Unigene33847_All	628	0	41	0	4.2811	12.0638	Up	1.40598e-13	2.36706e-12
Unigene34300_All	1961	0	128	0	4.2802	12.0635	Up	7.98686e-41	4.17781e-39
Unigene34205_All	659	0	43	0	4.2787	12.063	Up	3.32388e-14	5.87151e-13
CL3558.Contig2_All	414	0	27	0	4.2765	12.0622	Up	3.40666e-09	3.94622e-08
Unigene33956_All	598	0	39	0	4.2765	12.0622	Up	5.94724e-13	9.57296e-12
Unigene35186_All	982	0	64	0	4.2736	12.0612	Up	8.8129e-21	2.25417e-19
Unigene34220_All	399	0	26	0	4.273	12.061	Up	7.00644e-09	7.84438e-08
Unigene35074_All	215	0	14	0	4.2699	12.06	Up	4.0134e-05	0.000260868
Unigene35018_All	646	0	42	0	4.2633	12.0578	Up	6.83616e-14	1.17917e-12
Unigene33840_All	277	0	18	0	4.2611	12.057	Up	2.24306e-06	1.81858e-05
Unigene35191_All	1170	0	76	0	4.2595	12.0565	Up	1.53853e-24	4.6545e-23
Unigene35400_All	308	0	20	0	4.258	12.056	Up	5.3028e-07	4.67816e-06
Unigene35124_All	755	0	49	0	4.2558	12.0552	Up	4.39174e-16	8.80972e-15
Unigene34016_All	293	0	19	0	4.2522	12.054	Up	1.09062e-06	9.19638e-06
Unigene35037_All	694	0	45	0	4.2519	12.0539	Up	7.85794e-15	1.44487e-13
Unigene33445_All	324	0	21	0	4.2501	12.0533	Up	2.57832e-07	2.39439e-06
Unigene4983_All	216	0	14	0	4.2501	12.0533	Up	4.0134e-05	0.000261723
Unigene35040_All	216	0	14	0	4.2501	12.0533	Up	4.0134e-05	0.000261682
Unigene34952_All	448	0	29	0	4.2447	12.0514	Up	8.05368e-10	9.91165e-09
Unigene27711_All	309	0	20	0	4.2442	12.0513	Up	5.3028e-07	4.67915e-06
CL5954.Contig1_All	340	0	22	0	4.243	12.0509	Up	1.25363e-07	1.20587e-06
CL9094.Contig1_All	495	0	32	0	4.2391	12.0495	Up	9.25744e-11	1.24069e-09
Unigene35002_All	294	0	19	0	4.2378	12.0491	Up	1.09062e-06	9.2355e-06
Unigene34398_All	975	0	63	0	4.2371	12.0489	Up	1.81254e-20	4.54707e-19
Unigene35153_All	650	0	42	0	4.2371	12.0489	Up	6.83616e-14	1.17699e-12
Unigene35082_All	511	0	33	0	4.2347	12.048	Up	4.50114e-11	6.19233e-10
Unigene34309_All	295	0	19	0	4.2234	12.0442	Up	1.09062e-06	9.2038e-06
Unigene34955_All	1089	0	70	0	4.215	12.0413	Up	1.16443e-22	3.23474e-21
Unigene24835_All	218	0	14	0	4.2111	12.04	Up	4.0134e-05	0.000259978
Unigene35218_All	296	0	19	0	4.2091	12.0393	Up	1.09062e-06	9.18618e-06
Unigene34462_All	421	0	27	0	4.2054	12.038	Up	3.40666e-09	3.93477e-08
Unigene34944_All	2280	0	146	0	4.199	12.0358	Up	1.84228e-46	1.10232e-44
Unigene35011_All	937	0	60	0	4.199	12.0358	Up	1.57685e-19	3.76592e-18
Unigene35290_All	531	0	34	0	4.1987	12.0357	Up	2.18854e-11	3.08756e-10
Unigene18703_All	656	0	42	0	4.1983	12.0356	Up	6.83616e-14	1.1782e-12
Unigene34208_All	250	0	16	0	4.1967	12.035	Up	9.48804e-06	6.9448e-05
Unigene35278_All	219	0	14	0	4.1919	12.0334	Up	4.0134e-05	0.000260564
Unigene35133_All	579	0	37	0	4.1904	12.0329	Up	2.51566e-12	3.85343e-11
Unigene35189_All	313	0	20	0	4.19	12.0327	Up	5.3028e-07	4.68409e-06
Unigene35451_All	423	0	27	0	4.1855	12.0312	Up	3.40666e-09	3.93912e-08
CL5003.Contig3_All	345	0	22	0	4.1815	12.0298	Up	1.25363e-07	1.20656e-06
CL11384.Contig4_All	298	0	19	0	4.1809	12.0296	Up	1.09062e-06	9.18341e-06
Unigene35275_All	204	0	13	0	4.1787	12.0288	Up	8.2543e-05	0.00050692
Unigene35605_All	361	0	23	0	4.1778	12.0285	Up	6.09538e-08	6.11212e-07
CL11467.Contig2_All	1367	0	87	0	4.1733	12.027	Up	5.52406e-28	1.89553e-26
Unigene35208_All	598	0	38	0	4.1669	12.0248	Up	1.22316e-12	1.92294e-11
CL4114.Contig2_All	677	0	43	0	4.1649	12.0241	Up	3.32388e-14	5.86407e-13
Unigene33962_All	268	0	17	0	4.1595	12.0222	Up	4.61326e-06	3.55539e-05
Unigene15912_All	205	0	13	0	4.1583	12.0218	Up	8.2543e-05	0.000504954
Unigene35221_All	284	0	18	0	4.1561	12.021	Up	2.24306e-06	1.81646e-05
Unigene34984_All	237	0	15	0	4.1502	12.019	Up	1.95139e-05	0.000135737
CL11598.Contig1_All	711	0	45	0	4.1502	12.019	Up	7.85794e-15	1.44296e-13
Unigene35355_All	585	0	37	0	4.1474	12.018	Up	2.51566e-12	3.86405e-11
CL4771.Contig1_All	269	0	17	0	4.1441	12.0168	Up	4.61326e-06	3.54722e-05
Unigene2699_All	285	0	18	0	4.1415	12.0159	Up	2.24306e-06	1.8133e-05
Unigene35254_All	301	0	19	0	4.1392	12.0151	Up	1.09062e-06	9.24862e-06
Unigene35091_All	270	0	17	0	4.1287	12.0115	Up	4.61326e-06	3.5495e-05
Unigene35265_All	429	0	27	0	4.127	12.0109	Up	3.40666e-09	3.94185e-08
Unigene35322_All	334	0	21	0	4.1229	12.0094	Up	2.57832e-07	2.3928e-06
CL115.Contig6_All	350	0	22	0	4.1218	12.0091	Up	1.25363e-07	1.20837e-06
Unigene35279_All	223	0	14	0	4.1167	12.0073	Up	4.0134e-05	0.000261519
Unigene34470_All	1561	0	98	0	4.1167	12.0073	Up	1.98341e-31	7.78362e-30
Unigene35714_All	255	0	16	0	4.1144	12.0065	Up	9.48804e-06	6.9864e-05
Unigene34065_All	319	0	20	0	4.1112	12.0053	Up	5.3028e-07	4.67372e-06
Unigene35116_All	367	0	23	0	4.1095	12.0047	Up	6.09538e-08	6.10188e-07
Unigene35658_All	399	0	25	0	4.1086	12.0044	Up	1.44101e-08	1.55162e-07
CL7406.Contig2_All	976	0	61	0	4.0984	12.0008	Up	7.66696e-20	1.86084e-18
Unigene35102_All	224	0	14	0	4.0984	12.0008	Up	4.0134e-05	0.000260301
Unigene35183_All	513	0	32	0	4.0904	11.998	Up	9.25744e-11	1.2401e-09
Unigene35053_All	802	0	50	0	4.0881	11.9972	Up	2.13536e-16	4.35879e-15
Unigene35120_All	738	0	46	0	4.0872	11.9969	Up	3.82068e-15	7.18647e-14
Unigene35084_All	1012	0	63	0	4.0822	11.9951	Up	1.81254e-20	4.5457e-19
Unigene34027_All	418	0	26	0	4.0787	11.9939	Up	7.00644e-09	7.85069e-08
Unigene20755_All	580	0	36	0	4.0701	11.9908	Up	5.17392e-12	7.72153e-11
Unigene35972_All	290	0	18	0	4.0701	11.9908	Up	2.24306e-06	1.81453e-05
Unigene34432_All	548	0	34	0	4.0684	11.9902	Up	2.18854e-11	3.09226e-10
Unigene34014_All	403	0	25	0	4.0678	11.99	Up	1.44101e-08	1.55362e-07
Unigene34109_All	532	0	33	0	4.0675	11.9899	Up	4.50114e-11	6.19131e-10
Unigene33812_All	258	0	16	0	4.0666	11.9896	Up	9.48804e-06	6.93933e-05
Unigene34982_All	371	0	23	0	4.0652	11.9891	Up	6.09538e-08	6.09896e-07
Unigene2555_All	1227	0	76	0	4.0616	11.9878	Up	1.53853e-24	4.65619e-23
Unigene33965_All	727	0	45	0	4.0589	11.9869	Up	7.85794e-15	1.4436e-13
Unigene33808_All	711	0	44	0	4.058	11.9866	Up	1.61613e-14	2.9058e-13
Unigene2740_All	291	0	18	0	4.0561	11.9859	Up	2.24306e-06	1.8112e-05
Unigene34426_All	534	0	33	0	4.0523	11.9845	Up	4.50114e-11	6.18114e-10
Unigene34358_All	502	0	31	0	4.0494	11.9835	Up	1.90396e-10	2.48828e-09
Unigene33866_All	227	0	14	0	4.0442	11.9816	Up	4.0134e-05	0.000262111
Unigene34239_All	227	0	14	0	4.0442	11.9816	Up	4.0134e-05	0.000261743
Unigene34177_All	292	0	18	0	4.0422	11.9809	Up	2.24306e-06	1.81611e-05
Unigene35083_All	584	0	36	0	4.0422	11.9809	Up	5.17392e-12	7.70502e-11
Unigene34548_All	211	0	13	0	4.0401	11.9802	Up	8.2543e-05	0.00050536
Unigene33907_All	211	0	13	0	4.0401	11.9802	Up	8.2543e-05	0.000503333
Unigene34043_All	309	0	19	0	4.032	11.9773	Up	1.09062e-06	9.243e-06
Unigene34316_All	309	0	19	0	4.032	11.9773	Up	1.09062e-06	9.24019e-06
Unigene35027_All	960	0	59	0	4.03	11.9766	Up	3.24308e-19	7.62119e-18
Unigene35190_All	521	0	32	0	4.0276	11.9757	Up	9.25744e-11	1.2397e-09
Unigene35828_All	228	0	14	0	4.0264	11.9753	Up	4.0134e-05	0.00026022
Unigene34959_All	652	0	40	0	4.0229	11.974	Up	2.89166e-13	4.76559e-12
Unigene33967_All	326	0	20	0	4.0229	11.974	Up	5.3028e-07	4.67569e-06
Unigene34327_All	294	0	18	0	4.0147	11.9711	Up	2.24306e-06	1.81576e-05
Unigene33989_All	245	0	15	0	4.0147	11.9711	Up	1.95139e-05	0.000134984
Unigene35114_All	376	0	23	0	4.0112	11.9698	Up	6.09538e-08	6.10042e-07
CL6837.Contig1_All	376	0	23	0	4.0112	11.9698	Up	6.09538e-08	6.08439e-07
Unigene35113_All	540	0	33	0	4.0073	11.9684	Up	4.50114e-11	6.19743e-10
Unigene33843_All	720	0	44	0	4.0073	11.9684	Up	1.61613e-14	2.90393e-13
Unigene34123_All	345	0	21	0	3.9914	11.9627	Up	2.57832e-07	2.38353e-06
Unigene35087_All	838	0	51	0	3.9908	11.9625	Up	1.03825e-16	2.14446e-15
Unigene35217_All	296	0	18	0	3.9876	11.9613	Up	2.24306e-06	1.81805e-05
Unigene36280_All	296	0	18	0	3.9876	11.9613	Up	2.24306e-06	1.81418e-05
Unigene35862_All	247	0	15	0	3.9822	11.9593	Up	1.95139e-05	0.0001355
Unigene35313_All	807	0	49	0	3.9815	11.9591	Up	4.39174e-16	8.8055e-15
Unigene35261_All	280	0	17	0	3.9813	11.959	Up	4.61326e-06	3.55999e-05
CL9324.Contig2_All	313	0	19	0	3.9805	11.9587	Up	1.09062e-06	9.23176e-06
Unigene34163_All	478	0	29	0	3.9783	11.9579	Up	8.05368e-10	9.92626e-09
Unigene34335_All	561	0	34	0	3.9742	11.9564	Up	2.18854e-11	3.09017e-10
Unigene35693_All	264	0	16	0	3.9742	11.9564	Up	9.48804e-06	6.96003e-05
CL5972.Contig2_All	545	0	33	0	3.9705	11.9551	Up	4.50114e-11	6.1852e-10
Unigene34427_All	793	0	48	0	3.9691	11.9546	Up	9.03244e-16	1.77441e-14
Unigene35158_All	661	0	40	0	3.9681	11.9542	Up	2.89166e-13	4.76653e-12
CL6051.Contig2_All	248	0	15	0	3.9661	11.9535	Up	1.95139e-05	0.000135129
Unigene35092_All	215	0	13	0	3.9649	11.9531	Up	8.2543e-05	0.000506808
Unigene35627_All	215	0	13	0	3.9649	11.9531	Up	8.2543e-05	0.000505175
Unigene33804_All	331	0	20	0	3.9622	11.9521	Up	5.3028e-07	4.68607e-06
Unigene35257_All	912	0	55	0	3.9545	11.9493	Up	5.8027e-18	1.28318e-16
Unigene35149_All	282	0	17	0	3.953	11.9487	Up	4.61326e-06	3.56295e-05
CL106.Contig2_All	282	0	17	0	3.953	11.9487	Up	4.61326e-06	3.56262e-05
CL1684.Contig4_All	282	0	17	0	3.953	11.9487	Up	4.61326e-06	3.55572e-05
Unigene35249_All	647	0	39	0	3.9527	11.9486	Up	5.94724e-13	9.58403e-12
Unigene34320_All	365	0	22	0	3.9524	11.9485	Up	1.25363e-07	1.20795e-06
Unigene34366_All	614	0	37	0	3.9515	11.9482	Up	2.51566e-12	3.86547e-11
Unigene16403_All	249	0	15	0	3.9502	11.9477	Up	1.95139e-05	0.000135771
CL349.Contig2_All	648	0	39	0	3.9466	11.9464	Up	5.94724e-13	9.57849e-12
Unigene35064_All	216	0	13	0	3.9466	11.9464	Up	8.2543e-05	0.000504843
Unigene35185_All	864	0	52	0	3.9466	11.9464	Up	5.04816e-17	1.05837e-15
Unigene35260_All	349	0	21	0	3.9457	11.9461	Up	2.57832e-07	2.392e-06
Unigene34069_All	482	0	29	0	3.9453	11.9459	Up	8.05368e-10	9.91895e-09
Unigene34209_All	266	0	16	0	3.9443	11.9456	Up	9.48804e-06	6.98148e-05
Unigene35110_All	266	0	16	0	3.9443	11.9456	Up	9.48804e-06	6.95698e-05
Unigene35203_All	682	0	41	0	3.9421	11.9447	Up	1.40598e-13	2.37088e-12
CL8586.Contig4_All	233	0	14	0	3.94	11.944	Up	4.0134e-05	0.000261417
Unigene35248_All	383	0	23	0	3.9378	11.9432	Up	6.09538e-08	6.11286e-07
Unigene35121_All	300	0	18	0	3.9344	11.9419	Up	2.24306e-06	1.80962e-05
CL2849.Contig2_All	367	0	22	0	3.9308	11.9406	Up	1.25363e-07	1.2067e-06
Unigene34004_All	317	0	19	0	3.9303	11.9404	Up	1.09062e-06	9.24956e-06
Unigene35644_All	317	0	19	0	3.9303	11.9404	Up	1.09062e-06	9.21497e-06
Unigene35869_All	267	0	16	0	3.9295	11.9401	Up	9.48804e-06	6.95942e-05
Unigene35192_All	868	0	52	0	3.9284	11.9397	Up	5.04816e-17	1.06023e-15
Unigene34190_All	434	0	26	0	3.9284	11.9397	Up	7.00644e-09	7.85701e-08
Unigene7397_All	818	0	49	0	3.928	11.9396	Up	4.39174e-16	8.80339e-15
Unigene35052_All	601	0	36	0	3.9279	11.9395	Up	5.17392e-12	7.71189e-11
Unigene35685_All	234	0	14	0	3.9232	11.9378	Up	4.0134e-05	0.000262275
Unigene35206_All	234	0	14	0	3.9232	11.9378	Up	4.0134e-05	0.00026016
Unigene35665_All	234	0	14	0	3.9232	11.9378	Up	4.0134e-05	0.000259958
Unigene34067_All	552	0	33	0	3.9202	11.9367	Up	4.50114e-11	6.18418e-10
CL11698.Contig1_All	1105	0	66	0	3.9166	11.9354	Up	2.08346e-21	5.50425e-20
Unigene35247_All	586	0	35	0	3.9165	11.9353	Up	1.06411e-11	1.53863e-10
Unigene35284_All	268	0	16	0	3.9148	11.9347	Up	9.48804e-06	6.94297e-05
Unigene35179_All	905	0	54	0	3.9127	11.9339	Up	1.19343e-17	2.59044e-16
Unigene13346_All	218	0	13	0	3.9104	11.9331	Up	8.2543e-05	0.000505065
Unigene35493_All	218	0	13	0	3.9104	11.9331	Up	8.2543e-05	0.000504917
Unigene35166_All	302	0	18	0	3.9084	11.9324	Up	2.24306e-06	1.81242e-05
Unigene33912_All	470	0	28	0	3.9065	11.9317	Up	1.65639e-09	1.98617e-08
CL5533.Contig2_All	235	0	14	0	3.9065	11.9317	Up	4.0134e-05	0.000262009
Unigene34986_All	571	0	34	0	3.9046	11.931	Up	2.18854e-11	3.09121e-10
Unigene35263_All	689	0	41	0	3.9021	11.93	Up	1.40598e-13	2.36802e-12
Unigene35250_All	202	0	12	0	3.8955	11.9276	Up	0.000169765	0.000973884
Unigene35367_All	202	0	12	0	3.8955	11.9276	Up	0.000169765	0.000966127
Unigene34537_All	404	0	24	0	3.8955	11.9276	Up	2.9637e-08	3.07934e-07
Unigene34328_All	303	0	18	0	3.8955	11.9276	Up	2.24306e-06	1.80823e-05
CL1151.Contig2_All	640	0	38	0	3.8934	11.9268	Up	1.22316e-12	1.92366e-11
Unigene34061_All	219	0	13	0	3.8925	11.9265	Up	8.2543e-05	0.000504806
Unigene35126_All	354	0	21	0	3.89	11.9256	Up	2.57832e-07	2.38961e-06
Unigene35297_All	523	0	31	0	3.8868	11.9244	Up	1.90396e-10	2.48634e-09
Unigene35319_All	405	0	24	0	3.8858	11.924	Up	2.9637e-08	3.08317e-07
Unigene35231_All	287	0	17	0	3.8842	11.9234	Up	4.61326e-06	3.56032e-05
Unigene35973_All	287	0	17	0	3.8842	11.9234	Up	4.61326e-06	3.55277e-05
Unigene34978_All	304	0	18	0	3.8826	11.9228	Up	2.24306e-06	1.81523e-05
Unigene33212_All	811	0	48	0	3.8811	11.9222	Up	9.03244e-16	1.77566e-14
Unigene33749_All	355	0	21	0	3.879	11.9215	Up	2.57832e-07	2.39333e-06
Unigene33995_All	541	0	32	0	3.8787	11.9214	Up	9.25744e-11	1.23772e-09
CL855.Contig1_All	761	0	45	0	3.8775	11.9209	Up	7.85794e-15	1.44328e-13
Unigene34079_All	406	0	24	0	3.8763	11.9205	Up	2.9637e-08	3.08855e-07
CL184.Contig2_All	220	0	13	0	3.8748	11.9199	Up	8.2543e-05	0.000504142
Unigene35393_All	220	0	13	0	3.8748	11.9199	Up	8.2543e-05	0.000503076
Unigene33300_All	474	0	28	0	3.8735	11.9194	Up	1.65639e-09	1.9819e-08
CL10086.Contig2_All	745	0	44	0	3.8728	11.9192	Up	1.61613e-14	2.90455e-13
Unigene35342_All	289	0	17	0	3.8573	11.9134	Up	4.61326e-06	3.56624e-05
Unigene34329_All	204	0	12	0	3.8573	11.9134	Up	0.000169765	0.000973951
Unigene33740_All	527	0	31	0	3.8573	11.9134	Up	1.90396e-10	2.48711e-09
Unigene36500_All	221	0	13	0	3.8573	11.9134	Up	8.2543e-05	0.000507106
Unigene10498_All	221	0	13	0	3.8573	11.9134	Up	8.2543e-05	0.000506585
Unigene35465_All	238	0	14	0	3.8573	11.9134	Up	4.0134e-05	0.000261907
Unigene35901_All	289	0	17	0	3.8573	11.9134	Up	4.61326e-06	3.55802e-05
Unigene35204_All	323	0	19	0	3.8573	11.9134	Up	1.09062e-06	9.22056e-06
Unigene35480_All	374	0	22	0	3.8573	11.9134	Up	1.25363e-07	1.20462e-06
Unigene35256_All	834	0	49	0	3.8526	11.9116	Up	4.39174e-16	8.79706e-15
Unigene35145_All	647	0	38	0	3.8513	11.9111	Up	1.22316e-12	1.92258e-11
Unigene35107_All	630	0	37	0	3.8511	11.9111	Up	2.51566e-12	3.85979e-11
CL11423.Contig2_All	784	0	46	0	3.8474	11.9097	Up	3.82068e-15	7.18001e-14
Unigene34032_All	324	0	19	0	3.8454	11.9089	Up	1.09062e-06	9.1973e-06
Unigene36141_All	307	0	18	0	3.8447	11.9087	Up	2.24306e-06	1.81347e-05
Unigene35103_All	1092	0	64	0	3.8431	11.9081	Up	8.8129e-21	2.25348e-19
Unigene35280_All	256	0	15	0	3.8422	11.9077	Up	1.95139e-05	0.00013541
Unigene39661_All	222	0	13	0	3.8399	11.9069	Up	8.2543e-05	0.000502819
Unigene18265_All	649	0	38	0	3.8394	11.9067	Up	1.22316e-12	1.92077e-11
CL5578.Contig1_All	427	0	25	0	3.8392	11.9066	Up	1.44101e-08	1.55663e-07
Unigene34224_All	427	0	25	0	3.8392	11.9066	Up	1.44101e-08	1.55543e-07
Unigene35606_All	376	0	22	0	3.8368	11.9057	Up	1.25363e-07	1.20614e-06
CL11171.Contig1_All	547	0	32	0	3.8361	11.9054	Up	9.25744e-11	1.24049e-09
CL3890.Contig6_All	479	0	28	0	3.8331	11.9043	Up	1.65639e-09	1.98247e-08
Unigene35427_All	411	0	24	0	3.8291	11.9028	Up	2.9637e-08	3.08894e-07
Unigene35579_All	274	0	16	0	3.8291	11.9028	Up	9.48804e-06	6.93994e-05
Unigene34324_All	240	0	14	0	3.8251	11.9013	Up	4.0134e-05	0.000262091
Unigene33811_All	240	0	14	0	3.8251	11.9013	Up	4.0134e-05	0.000260342
Unigene34311_All	532	0	31	0	3.821	11.8997	Up	1.90396e-10	2.48789e-09
CL5212.Contig2_All	206	0	12	0	3.8198	11.8993	Up	0.000169765	0.000972483
Unigene35642_All	206	0	12	0	3.8198	11.8993	Up	0.000169765	0.000968963
Unigene34182_All	206	0	12	0	3.8198	11.8993	Up	0.000169765	0.000965207
Unigene15557_All	1494	0	87	0	3.8185	11.8988	Up	5.52406e-28	1.89631e-26
Unigene34471_All	361	0	21	0	3.8145	11.8973	Up	2.57832e-07	2.37985e-06
CL264.Contig1_All	585	0	34	0	3.8111	11.896	Up	2.18854e-11	3.09173e-10
Unigene9593_All	499	0	29	0	3.8109	11.8959	Up	8.05368e-10	9.90436e-09
Unigene34192_All	413	0	24	0	3.8106	11.8958	Up	2.9637e-08	3.09086e-07
Unigene35349_All	637	0	37	0	3.8088	11.8951	Up	2.51566e-12	3.85484e-11
Unigene33994_All	310	0	18	0	3.8075	11.8946	Up	2.24306e-06	1.81629e-05
Unigene36184_All	379	0	22	0	3.8064	11.8942	Up	1.25363e-07	1.20406e-06
Unigene35150_All	517	0	30	0	3.805	11.8937	Up	3.91586e-10	4.95718e-09
Unigene34212_All	207	0	12	0	3.8014	11.8923	Up	0.000169765	0.000965075
Unigene18709_All	380	0	22	0	3.7964	11.8904	Up	1.25363e-07	1.20503e-06
Unigene35046_All	311	0	18	0	3.7953	11.89	Up	2.24306e-06	1.81505e-05
Unigene34068_All	242	0	14	0	3.7935	11.8893	Up	4.0134e-05	0.000260019
Unigene35435_All	778	0	45	0	3.7928	11.889	Up	7.85794e-15	1.44582e-13
Unigene34443_All	225	0	13	0	3.7887	11.8875	Up	8.2543e-05	0.000506028
Unigene35468_All	450	0	26	0	3.7887	11.8875	Up	7.00644e-09	7.83913e-08
CL5929.Contig3_All	1005	0	58	0	3.7843	11.8858	Up	6.67e-19	1.54016e-17
Unigene33581_All	260	0	15	0	3.7831	11.8854	Up	1.95139e-05	0.000135613
Unigene35800_All	208	0	12	0	3.7831	11.8854	Up	0.000169765	0.000969692
Unigene34954_All	468	0	27	0	3.7831	11.8854	Up	3.40666e-09	3.93586e-08
Unigene35286_All	520	0	30	0	3.7831	11.8854	Up	3.91586e-10	4.95193e-09
Unigene34996_All	1370	0	79	0	3.7813	11.8847	Up	1.76848e-25	5.53655e-24
Unigene34166_All	555	0	32	0	3.7808	11.8845	Up	9.25744e-11	1.23831e-09
Unigene34059_All	399	0	23	0	3.7799	11.8841	Up	6.09538e-08	6.08003e-07
Unigene34066_All	382	0	22	0	3.7765	11.8828	Up	1.25363e-07	1.20684e-06
Unigene35463_All	278	0	16	0	3.774	11.8819	Up	9.48804e-06	6.99071e-05
Unigene35639_All	278	0	16	0	3.774	11.8819	Up	9.48804e-06	6.95515e-05
Unigene35089_All	748	0	43	0	3.7696	11.8802	Up	3.32388e-14	5.86531e-13
Unigene35155_All	609	0	35	0	3.7686	11.8798	Up	1.06411e-11	1.5381e-10
Unigene34422_All	331	0	19	0	3.764	11.8781	Up	1.09062e-06	9.20473e-06
Unigene35558_All	366	0	21	0	3.7624	11.8774	Up	2.57832e-07	2.38697e-06
CL3983.Contig2_All	244	0	14	0	3.7624	11.8774	Up	4.0134e-05	0.000261173
Unigene35277_All	384	0	22	0	3.7568	11.8753	Up	1.25363e-07	1.20545e-06
Unigene34058_All	262	0	15	0	3.7542	11.8743	Up	1.95139e-05	0.000134884
Unigene35469_All	332	0	19	0	3.7527	11.8737	Up	1.09062e-06	9.22896e-06
Unigene34168_All	367	0	21	0	3.7522	11.8735	Up	2.57832e-07	2.38935e-06
Unigene35212_All	402	0	23	0	3.7517	11.8733	Up	6.09538e-08	6.11433e-07
CL11221.Contig1_All	280	0	16	0	3.7471	11.8716	Up	9.48804e-06	6.97166e-05
Unigene35632_All	315	0	18	0	3.7471	11.8716	Up	2.24306e-06	1.81277e-05
Unigene35141_All	210	0	12	0	3.7471	11.8716	Up	0.000169765	0.000966719
CL6633.Contig2_All	280	0	16	0	3.7471	11.8716	Up	9.48804e-06	6.95027e-05
Unigene33988_All	210	0	12	0	3.7471	11.8716	Up	0.000169765	0.000962588
Unigene35235_All	1226	0	70	0	3.744	11.8704	Up	1.16443e-22	3.23366e-21
Unigene35215_All	316	0	18	0	3.7352	11.867	Up	2.24306e-06	1.8098e-05
Unigene35491_All	281	0	16	0	3.7337	11.8664	Up	9.48804e-06	6.98086e-05
Unigene33164_All	211	0	12	0	3.7293	11.8647	Up	0.000169765	0.000967708
Unigene35316_All	211	0	12	0	3.7293	11.8647	Up	0.000169765	0.000965535
Unigene33307_All	422	0	24	0	3.7293	11.8647	Up	2.9637e-08	3.07895e-07
Unigene34035_All	211	0	12	0	3.7293	11.8647	Up	0.000169765	0.000961544
CL9715.Contig1_All	352	0	20	0	3.7258	11.8633	Up	5.3028e-07	4.67077e-06
Unigene35552_All	229	0	13	0	3.7225	11.8621	Up	8.2543e-05	0.000506845
Unigene34189_All	229	0	13	0	3.7225	11.8621	Up	8.2543e-05	0.000503737
Unigene36001_All	335	0	19	0	3.7191	11.8607	Up	1.09062e-06	9.22616e-06
Unigene13186_All	441	0	25	0	3.7173	11.86	Up	1.44101e-08	1.55503e-07
Unigene33831_All	547	0	31	0	3.7162	11.8596	Up	1.90396e-10	2.4875e-09
Unigene34112_All	265	0	15	0	3.7117	11.8579	Up	1.95139e-05	0.000135827
Unigene33349_All	265	0	15	0	3.7117	11.8579	Up	1.95139e-05	0.000134951
Unigene35038_All	283	0	16	0	3.7073	11.8562	Up	9.48804e-06	6.96982e-05
Unigene38435_All	230	0	13	0	3.7063	11.8558	Up	8.2543e-05	0.00050733
Unigene34229_All	230	0	13	0	3.7063	11.8558	Up	8.2543e-05	0.000505102
Unigene34184_All	354	0	20	0	3.7047	11.8551	Up	5.3028e-07	4.68855e-06
Unigene33813_All	478	0	27	0	3.7039	11.8548	Up	3.40666e-09	3.94896e-08
Unigene35512_All	956	0	54	0	3.7039	11.8548	Up	1.19343e-17	2.59111e-16
Unigene33764_All	425	0	24	0	3.703	11.8545	Up	2.9637e-08	3.07819e-07
Unigene35093_All	248	0	14	0	3.7017	11.854	Up	4.0134e-05	0.000262357
Unigene34413_All	443	0	25	0	3.7005	11.8535	Up	1.44101e-08	1.55222e-07
Unigene34402_All	390	0	22	0	3.699	11.8529	Up	1.25363e-07	1.20489e-06
CL372.Contig12_All	266	0	15	0	3.6978	11.8525	Up	1.95139e-05	0.000134717
CL4211.Contig1_All	444	0	25	0	3.6922	11.8503	Up	1.44101e-08	1.55322e-07
Unigene35925_All	302	0	17	0	3.6912	11.8499	Up	4.61326e-06	3.55441e-05
CL5746.Contig1_All	302	0	17	0	3.6912	11.8499	Up	4.61326e-06	3.54787e-05
Unigene35243_All	640	0	36	0	3.6885	11.8488	Up	5.17392e-12	7.71327e-11
Unigene33963_All	427	0	24	0	3.6856	11.8477	Up	2.9637e-08	3.08432e-07
Unigene35045_All	872	0	49	0	3.6848	11.8474	Up	4.39174e-16	8.79074e-15
CL2086.Contig6_All	267	0	15	0	3.6839	11.847	Up	1.95139e-05	0.00013523
Unigene34180_All	908	0	51	0	3.6831	11.8467	Up	1.03825e-16	2.14499e-15
Unigene33688_All	374	0	21	0	3.6819	11.8462	Up	2.57832e-07	2.39014e-06
Unigene35135_All	374	0	21	0	3.6819	11.8462	Up	2.57832e-07	2.38538e-06
Unigene35352_All	570	0	32	0	3.6813	11.846	Up	9.25744e-11	1.23791e-09
Unigene35241_All	214	0	12	0	3.677	11.8443	Up	0.000169765	0.000971418
Unigene34338_All	214	0	12	0	3.677	11.8443	Up	0.000169765	0.000971218
Unigene35162_All	232	0	13	0	3.6744	11.8433	Up	8.2543e-05	0.000506399
Unigene34009_All	232	0	13	0	3.6744	11.8433	Up	8.2543e-05	0.000505916
Unigene34347_All	464	0	26	0	3.6744	11.8433	Up	7.00644e-09	7.85279e-08
Unigene35667_All	250	0	14	0	3.6721	11.8424	Up	4.0134e-05	0.000262255
Unigene35246_All	750	0	42	0	3.6721	11.8424	Up	6.83616e-14	1.17723e-12
Unigene24889_All	393	0	22	0	3.6708	11.8419	Up	1.25363e-07	1.20879e-06
Unigene35908_All	286	0	16	0	3.6685	11.841	Up	9.48804e-06	6.98271e-05
Unigene34020_All	590	0	33	0	3.6677	11.8407	Up	4.50114e-11	6.19947e-10
Unigene35531_All	465	0	26	0	3.6665	11.8402	Up	7.00644e-09	7.85385e-08
Unigene33789_All	483	0	27	0	3.6656	11.8398	Up	3.40666e-09	3.93967e-08
Unigene35071_All	394	0	22	0	3.6615	11.8382	Up	1.25363e-07	1.20351e-06
Unigene34002_All	287	0	16	0	3.6557	11.8359	Up	9.48804e-06	6.95576e-05
Unigene35336_All	700	0	39	0	3.6534	11.835	Up	5.94724e-13	9.58958e-12
Unigene34397_All	395	0	22	0	3.6522	11.8346	Up	1.25363e-07	1.2042e-06
CL5929.Contig7_All	611	0	34	0	3.6489	11.8332	Up	2.18854e-11	3.08652e-10
Unigene35267_All	629	0	35	0	3.6488	11.8332	Up	1.06411e-11	1.53889e-10
Unigene35764_All	270	0	15	0	3.643	11.8309	Up	1.95139e-05	0.000135952
Unigene35425_All	306	0	17	0	3.643	11.8309	Up	4.61326e-06	3.56196e-05
Unigene33241_All	216	0	12	0	3.643	11.8309	Up	0.000169765	0.000972283
Unigene34199_All	216	0	12	0	3.643	11.8309	Up	0.000169765	0.000971817
Unigene35324_All	288	0	16	0	3.643	11.8309	Up	9.48804e-06	6.9637e-05
Unigene33823_All	684	0	38	0	3.643	11.8309	Up	1.22316e-12	1.92113e-11
Unigene35288_All	270	0	15	0	3.643	11.8309	Up	1.95139e-05	0.000135073
Unigene36172_All	288	0	16	0	3.643	11.8309	Up	9.48804e-06	6.94784e-05
Unigene35079_All	432	0	24	0	3.643	11.8309	Up	2.9637e-08	3.07972e-07
Unigene33933_All	234	0	13	0	3.643	11.8309	Up	8.2543e-05	0.000502929
Unigene22403_All	1639	0	91	0	3.6408	11.83	Up	3.08736e-29	1.11093e-27
Unigene34026_All	649	0	36	0	3.6374	11.8287	Up	5.17392e-12	7.70914e-11
Unigene35575_All	595	0	33	0	3.6369	11.8285	Up	4.50114e-11	6.19539e-10
Unigene35580_All	938	0	52	0	3.6352	11.8278	Up	5.04816e-17	1.05863e-15
Unigene34135_All	632	0	35	0	3.6314	11.8263	Up	1.06411e-11	1.54023e-10
CL7789.Contig1_All	813	0	45	0	3.6295	11.8256	Up	7.85794e-15	1.44265e-13
Unigene35188_All	271	0	15	0	3.6295	11.8256	Up	1.95139e-05	0.000134895
Unigene10813_All	506	0	28	0	3.6286	11.8252	Up	1.65639e-09	1.98389e-08
Unigene36323_All	253	0	14	0	3.6286	11.8252	Up	4.0134e-05	0.00026014
Unigene35563_All	253	0	14	0	3.6286	11.8252	Up	4.0134e-05	0.000260039
Unigene35561_All	470	0	26	0	3.6275	11.8248	Up	7.00644e-09	7.84964e-08
Unigene35317_All	217	0	12	0	3.6262	11.8242	Up	0.000169765	0.000969891
Unigene35258_All	217	0	12	0	3.6262	11.8242	Up	0.000169765	0.000965469
Unigene35197_All	814	0	45	0	3.6251	11.8238	Up	7.85794e-15	1.44614e-13
Unigene35152_All	380	0	21	0	3.6238	11.8233	Up	2.57832e-07	2.38248e-06
Unigene34193_All	326	0	18	0	3.6206	11.822	Up	2.24306e-06	1.8084e-05
Unigene35674_All	308	0	17	0	3.6193	11.8215	Up	4.61326e-06	3.55867e-05
Unigene35875_All	272	0	15	0	3.6162	11.8203	Up	1.95139e-05	0.000135354
Unigene35650_All	544	0	30	0	3.6162	11.8203	Up	3.91586e-10	4.95493e-09
Unigene34935_All	254	0	14	0	3.6143	11.8195	Up	4.0134e-05	0.000262624
CL4807.Contig1_All	381	0	21	0	3.6143	11.8195	Up	2.57832e-07	2.38908e-06
Unigene33985_All	254	0	14	0	3.6143	11.8195	Up	4.0134e-05	0.000260261
Unigene35165_All	345	0	19	0	3.6113	11.8183	Up	1.09062e-06	9.23644e-06
Unigene34203_All	200	0	11	0	3.6065	11.8164	Up	0.000349152	0.00184928
Unigene35514_All	273	0	15	0	3.6029	11.8149	Up	1.95139e-05	0.000135286
Unigene35712_All	273	0	15	0	3.6029	11.8149	Up	1.95139e-05	0.000135163
Unigene35645_All	510	0	28	0	3.6001	11.8138	Up	1.65639e-09	1.98446e-08
Unigene34114_All	328	0	18	0	3.5986	11.8132	Up	2.24306e-06	1.81207e-05
Unigene35835_All	237	0	13	0	3.5969	11.8125	Up	8.2543e-05	0.000506622
Unigene36033_All	292	0	16	0	3.5931	11.811	Up	9.48804e-06	6.9521e-05
Unigene35922_All	219	0	12	0	3.5931	11.811	Up	0.000169765	0.000964157
CL2589.Contig2_All	566	0	31	0	3.5915	11.8104	Up	1.90396e-10	2.48478e-09
Unigene35499_All	420	0	23	0	3.5909	11.8101	Up	6.09538e-08	6.09677e-07
Unigene35259_All	658	0	36	0	3.5876	11.8088	Up	5.17392e-12	7.71877e-11
Unigene35518_All	256	0	14	0	3.5861	11.8082	Up	4.0134e-05	0.000260503
Unigene36772_All	311	0	17	0	3.5844	11.8075	Up	4.61326e-06	3.55506e-05
Unigene35409_All	549	0	30	0	3.5833	11.8071	Up	3.91586e-10	4.95118e-09
CL9510.Contig2_All	238	0	13	0	3.5818	11.8065	Up	8.2543e-05	0.000505731
Unigene36369_All	238	0	13	0	3.5818	11.8065	Up	8.2543e-05	0.000503517
Unigene35412_All	220	0	12	0	3.5767	11.8044	Up	0.000169765	0.00096311
Unigene35976_All	220	0	12	0	3.5767	11.8044	Up	0.000169765	0.000962392
Unigene35229_All	917	0	50	0	3.5754	11.8039	Up	2.13536e-16	4.35454e-15
Unigene35551_All	312	0	17	0	3.5729	11.8029	Up	4.61326e-06	3.56163e-05
Unigene34060_All	514	0	28	0	3.5721	11.8026	Up	1.65639e-09	1.9856e-08
Unigene35274_All	257	0	14	0	3.5721	11.8026	Up	4.0134e-05	0.000260787
Unigene34154_All	202	0	11	0	3.5708	11.802	Up	0.000349152	0.00183152
Unigene16245_All	551	0	30	0	3.5703	11.8018	Up	3.91586e-10	4.96395e-09
Unigene36648_All	294	0	16	0	3.5686	11.8011	Up	9.48804e-06	6.98332e-05
CL8799.Contig1_All	239	0	13	0	3.5668	11.8004	Up	8.2543e-05	0.00050348
Unigene33611_All	368	0	20	0	3.5638	11.7992	Up	5.3028e-07	4.68014e-06
Unigene35289_All	368	0	20	0	3.5638	11.7992	Up	5.3028e-07	4.67668e-06
Unigene35855_All	276	0	15	0	3.5638	11.7992	Up	1.95139e-05	0.000134917
Unigene35729_All	276	0	15	0	3.5638	11.7992	Up	1.95139e-05	0.000134705
Unigene33875_All	902	0	49	0	3.5622	11.7986	Up	4.39174e-16	8.81184e-15
Unigene34310_All	221	0	12	0	3.5606	11.7979	Up	0.000169765	0.000968434
CL1284.Contig5_All	221	0	12	0	3.5606	11.7979	Up	0.000169765	0.000965141
Unigene35970_All	258	0	14	0	3.5583	11.797	Up	4.0134e-05	0.000261254
Unigene35306_All	885	0	48	0	3.5565	11.7962	Up	9.03244e-16	1.77608e-14
Unigene35394_All	295	0	16	0	3.5565	11.7962	Up	9.48804e-06	6.95454e-05
Unigene34175_All	627	0	34	0	3.5558	11.796	Up	2.18854e-11	3.09278e-10
Unigene35380_All	332	0	18	0	3.5552	11.7957	Up	2.24306e-06	1.81383e-05
Unigene34963_All	535	0	29	0	3.5545	11.7954	Up	8.05368e-10	9.91457e-09
CL7156.Contig2_All	203	0	11	0	3.5532	11.7949	Up	0.000349152	0.00184846
Unigene35205_All	203	0	11	0	3.5532	11.7949	Up	0.000349152	0.0018474
Unigene34155_All	720	0	39	0	3.5519	11.7944	Up	5.94724e-13	9.56928e-12
Unigene34254_All	240	0	13	0	3.5519	11.7944	Up	8.2543e-05	0.000503664
CL7205.Contig1_All	314	0	17	0	3.5502	11.7937	Up	4.61326e-06	3.54917e-05
Unigene34325_All	314	0	17	0	3.5502	11.7937	Up	4.61326e-06	3.54526e-05
Unigene35173_All	665	0	36	0	3.5498	11.7935	Up	5.17392e-12	7.71739e-11
Unigene35733_All	573	0	31	0	3.5476	11.7926	Up	1.90396e-10	2.4813e-09
Unigene33664_All	259	0	14	0	3.5445	11.7914	Up	4.0134e-05	0.000262296
Unigene35137_All	222	0	12	0	3.5445	11.7914	Up	0.000169765	0.000968501
Unigene35416_All	592	0	32	0	3.5445	11.7914	Up	9.25744e-11	1.23851e-09
Unigene35848_All	463	0	25	0	3.5407	11.7898	Up	1.44101e-08	1.55422e-07
Unigene35402_All	389	0	21	0	3.54	11.7895	Up	2.57832e-07	2.38723e-06
Unigene34003_All	408	0	22	0	3.5358	11.7878	Up	1.25363e-07	1.20934e-06
Unigene34142_All	204	0	11	0	3.5358	11.7878	Up	0.000349152	0.00184577
Unigene35937_All	204	0	11	0	3.5358	11.7878	Up	0.000349152	0.00184553
CL5524.Contig4_All	204	0	11	0	3.5358	11.7878	Up	0.000349152	0.00184437
Unigene36420_All	204	0	11	0	3.5358	11.7878	Up	0.000349152	0.0018396
Unigene35748_All	204	0	11	0	3.5358	11.7878	Up	0.000349152	0.00183509
CL11316.Contig6_All	204	0	11	0	3.5358	11.7878	Up	0.000349152	0.00183209
Unigene36826_All	204	0	11	0	3.5358	11.7878	Up	0.000349152	0.00182705
Unigene35031_All	1058	0	57	0	3.5328	11.7866	Up	1.37181e-18	3.1126e-17
Unigene35242_All	260	0	14	0	3.5309	11.7858	Up	4.0134e-05	0.000260746
Unigene35559_All	353	0	19	0	3.5295	11.7852	Up	1.09062e-06	9.23457e-06
Unigene36086_All	223	0	12	0	3.5286	11.7849	Up	0.000169765	0.000972883
Unigene35201_All	316	0	17	0	3.5277	11.7845	Up	4.61326e-06	3.54624e-05
Unigene35504_All	521	0	28	0	3.5241	11.783	Up	1.65639e-09	1.98503e-08
Unigene35404_All	428	0	23	0	3.5238	11.7829	Up	6.09538e-08	6.11139e-07
Unigene10421_All	242	0	13	0	3.5225	11.7824	Up	8.2543e-05	0.000504031
Unigene35753_All	391	0	21	0	3.5219	11.7821	Up	2.57832e-07	2.38644e-06
Unigene34133_All	205	0	11	0	3.5186	11.7808	Up	0.000349152	0.00184635
Unigene36317_All	205	0	11	0	3.5186	11.7808	Up	0.000349152	0.00184239
Unigene36598_All	205	0	11	0	3.5186	11.7808	Up	0.000349152	0.00184181
Unigene34137_All	205	0	11	0	3.5186	11.7808	Up	0.000349152	0.00183856
CL11134.Contig3_All	410	0	22	0	3.5186	11.7808	Up	1.25363e-07	1.20573e-06
Unigene36052_All	205	0	11	0	3.5186	11.7808	Up	0.000349152	0.00183371
CL10949.Contig2_All	205	0	11	0	3.5186	11.7808	Up	0.000349152	0.00182671
Unigene34019_All	466	0	25	0	3.5179	11.7805	Up	1.44101e-08	1.55683e-07
Unigene34365_All	485	0	26	0	3.5153	11.7794	Up	7.00644e-09	7.85912e-08
Unigene37542_All	336	0	18	0	3.5129	11.7784	Up	2.24306e-06	1.81681e-05
Unigene36066_All	224	0	12	0	3.5129	11.7784	Up	0.000169765	0.000968368
Unigene35740_All	224	0	12	0	3.5129	11.7784	Up	0.000169765	0.00096718
Unigene26636_All	355	0	19	0	3.5096	11.7771	Up	1.09062e-06	9.22709e-06
Unigene35553_All	355	0	19	0	3.5096	11.7771	Up	1.09062e-06	9.18433e-06
Unigene35337_All	299	0	16	0	3.509	11.7768	Up	9.48804e-06	6.96859e-05
CL5637.Contig2_All	299	0	16	0	3.509	11.7768	Up	9.48804e-06	6.95088e-05
Unigene36910_All	243	0	13	0	3.5081	11.7765	Up	8.2543e-05	0.000503811
Unigene35716_All	430	0	23	0	3.5074	11.7762	Up	6.09538e-08	6.08221e-07
Unigene35596_All	374	0	20	0	3.5066	11.7759	Up	5.3028e-07	4.66929e-06
CL9552.Contig2_All	505	0	27	0	3.5059	11.7756	Up	3.40666e-09	3.94458e-08
Unigene35442_All	318	0	17	0	3.5055	11.7754	Up	4.61326e-06	3.55375e-05
Unigene35917_All	337	0	18	0	3.5024	11.7741	Up	2.24306e-06	1.81593e-05
Unigene35449_All	337	0	18	0	3.5024	11.7741	Up	2.24306e-06	1.81488e-05
Unigene34164_All	337	0	18	0	3.5024	11.7741	Up	2.24306e-06	1.8091e-05
CL10079.Contig1_All	412	0	22	0	3.5015	11.7738	Up	1.25363e-07	1.20962e-06
CL1459.Contig11_All	206	0	11	0	3.5015	11.7738	Up	0.000349152	0.00184157
Unigene33915_All	206	0	11	0	3.5015	11.7738	Up	0.000349152	0.00184088
Unigene35334_All	487	0	26	0	3.5008	11.7735	Up	7.00644e-09	7.84333e-08
Unigene35350_All	225	0	12	0	3.4973	11.772	Up	0.000169765	0.00097315
Unigene35483_All	450	0	24	0	3.4973	11.772	Up	2.9637e-08	3.09048e-07
Unigene36880_All	225	0	12	0	3.4973	11.772	Up	0.000169765	0.000968699
Unigene35614_All	244	0	13	0	3.4937	11.7705	Up	8.2543e-05	0.000507517
Unigene35923_All	244	0	13	0	3.4937	11.7705	Up	8.2543e-05	0.000506883
Unigene35941_All	244	0	13	0	3.4937	11.7705	Up	8.2543e-05	0.000502709
CL11171.Contig3_All	338	0	18	0	3.4921	11.7699	Up	2.24306e-06	1.81893e-05
Unigene36083_All	263	0	14	0	3.4906	11.7693	Up	4.0134e-05	0.000261356
Unigene35812_All	620	0	33	0	3.4902	11.7691	Up	4.50114e-11	6.19437e-10
Unigene35178_All	357	0	19	0	3.4899	11.769	Up	1.09062e-06	9.21124e-06
Unigene34187_All	282	0	15	0	3.488	11.7682	Up	1.95139e-05	0.00013568
CL9005.Contig2_All	470	0	25	0	3.488	11.7682	Up	1.44101e-08	1.55442e-07
Unigene34245_All	414	0	22	0	3.4846	11.7668	Up	1.25363e-07	1.20823e-06
Unigene35566_All	697	0	37	0	3.481	11.7653	Up	2.51566e-12	3.86618e-11
Unigene34047_All	245	0	13	0	3.4794	11.7646	Up	8.2543e-05	0.000505879
Unigene36024_All	245	0	13	0	3.4794	11.7646	Up	8.2543e-05	0.000505509
Unigene36031_All	396	0	21	0	3.4774	11.7638	Up	2.57832e-07	2.38855e-06
Unigene35420_All	547	0	29	0	3.4765	11.7634	Up	8.05368e-10	9.9248e-09
Unigene34037_All	283	0	15	0	3.4756	11.763	Up	1.95139e-05	0.000135309
CL5848.Contig1_All	302	0	16	0	3.4741	11.7624	Up	9.48804e-06	6.98578e-05
Unigene34217_All	302	0	16	0	3.4741	11.7624	Up	9.48804e-06	6.9582e-05
Unigene35360_All	925	0	49	0	3.4736	11.7622	Up	4.39174e-16	8.81395e-15
Unigene24243_All	321	0	17	0	3.4727	11.7618	Up	4.61326e-06	3.56459e-05
Unigene36355_All	378	0	20	0	3.4695	11.7605	Up	5.3028e-07	4.68657e-06
Unigene35682_All	435	0	23	0	3.4671	11.7595	Up	6.09538e-08	6.08657e-07
Unigene34162_All	227	0	12	0	3.4664	11.7592	Up	0.000169765	0.000967114
CL8730.Contig3_All	738	0	39	0	3.4653	11.7588	Up	5.94724e-13	9.58034e-12
Unigene33805_All	738	0	39	0	3.4653	11.7588	Up	5.94724e-13	9.5748e-12
Unigene35515_All	265	0	14	0	3.4643	11.7583	Up	4.0134e-05	0.000261825
Unigene35356_All	265	0	14	0	3.4643	11.7583	Up	4.0134e-05	0.000261396
Unigene34246_All	265	0	14	0	3.4643	11.7583	Up	4.0134e-05	0.000260099
Unigene34946_All	871	0	46	0	3.4631	11.7578	Up	3.82068e-15	7.1784e-14
Unigene10902_All	701	0	37	0	3.4611	11.757	Up	2.51566e-12	3.8506e-11
Unigene35880_All	436	0	23	0	3.4592	11.7562	Up	6.09538e-08	6.09531e-07
Unigene19410_All	399	0	21	0	3.4512	11.7529	Up	2.57832e-07	2.39359e-06
Unigene35608_All	228	0	12	0	3.4512	11.7529	Up	0.000169765	0.000974085
Unigene33502_All	399	0	21	0	3.4512	11.7529	Up	2.57832e-07	2.38882e-06
Unigene35817_All	247	0	13	0	3.4512	11.7529	Up	8.2543e-05	0.000506065
Unigene35615_All	418	0	22	0	3.4512	11.7529	Up	1.25363e-07	1.20559e-06
Unigene41116_All	266	0	14	0	3.4512	11.7529	Up	4.0134e-05	0.000260685
Unigene34122_All	285	0	15	0	3.4512	11.7529	Up	1.95139e-05	0.000134872
CL4788.Contig2_All	209	0	11	0	3.4512	11.7529	Up	0.000349152	0.00182934
Unigene33534_All	666	0	35	0	3.4461	11.7507	Up	1.06411e-11	1.53996e-10
Unigene35541_All	362	0	19	0	3.4417	11.7489	Up	1.09062e-06	9.20938e-06
Unigene18706_All	286	0	15	0	3.4392	11.7479	Up	1.95139e-05	0.000134694
Unigene36728_All	248	0	13	0	3.4373	11.7471	Up	8.2543e-05	0.000506325
Unigene34093_All	248	0	13	0	3.4373	11.7471	Up	8.2543e-05	0.000504991
Unigene35202_All	229	0	12	0	3.4362	11.7466	Up	0.000169765	0.000969361
Unigene36099_All	229	0	12	0	3.4362	11.7466	Up	0.000169765	0.000966653
Unigene35318_All	229	0	12	0	3.4362	11.7466	Up	0.000169765	0.000966324
Unigene35984_All	229	0	12	0	3.4362	11.7466	Up	0.000169765	0.000962784
Unigene33986_All	210	0	11	0	3.4348	11.746	Up	0.000349152	0.00184951
Unigene35793_All	210	0	11	0	3.4348	11.746	Up	0.000349152	0.00184647
Unigene36082_All	210	0	11	0	3.4348	11.746	Up	0.000349152	0.00184495
CL387.Contig13_All	210	0	11	0	3.4348	11.746	Up	0.000349152	0.00184413
Unigene35589_All	630	0	33	0	3.4348	11.746	Up	4.50114e-11	6.18825e-10
Unigene36895_All	210	0	11	0	3.4348	11.746	Up	0.000349152	0.00183129
Unigene36468_All	210	0	11	0	3.4348	11.746	Up	0.000349152	0.00182591
Unigene34017_All	592	0	31	0	3.4338	11.7456	Up	1.90396e-10	2.48673e-09
Unigene34230_All	363	0	19	0	3.4322	11.7449	Up	1.09062e-06	9.21217e-06
Unigene36010_All	325	0	17	0	3.43	11.744	Up	4.61326e-06	3.5613e-05
Unigene35358_All	403	0	21	0	3.417	11.7385	Up	2.57832e-07	2.38301e-06
Unigene27735_All	384	0	20	0	3.4153	11.7378	Up	5.3028e-07	4.68261e-06
Unigene35285_All	480	0	25	0	3.4153	11.7378	Up	1.44101e-08	1.55482e-07
Unigene5233_All	365	0	19	0	3.4134	11.737	Up	1.09062e-06	9.24768e-06
Unigene35013_All	442	0	23	0	3.4122	11.7365	Up	6.09538e-08	6.08148e-07
Unigene33224_All	423	0	22	0	3.4104	11.7357	Up	1.25363e-07	1.20365e-06
Unigene35893_All	500	0	26	0	3.4098	11.7355	Up	7.00644e-09	7.84648e-08
CL5644.Contig2_All	327	0	17	0	3.409	11.7351	Up	4.61326e-06	3.55736e-05
Unigene36251_All	404	0	21	0	3.4085	11.7349	Up	2.57832e-07	2.39227e-06
Unigene35727_All	231	0	12	0	3.4064	11.734	Up	0.000169765	0.000971617
Unigene36048_All	385	0	20	0	3.4064	11.734	Up	5.3028e-07	4.68113e-06
Unigene36471_All	289	0	15	0	3.4035	11.7328	Up	1.95139e-05	0.000135342
Unigene36009_All	212	0	11	0	3.4024	11.7323	Up	0.000349152	0.0018314
Unigene35966_All	270	0	14	0	3.4001	11.7314	Up	4.0134e-05	0.000260706
Unigene34350_All	598	0	31	0	3.3993	11.731	Up	1.90396e-10	2.48246e-09
Unigene35109_All	598	0	31	0	3.3993	11.731	Up	1.90396e-10	2.48207e-09
Unigene33966_All	714	0	37	0	3.3981	11.7305	Up	2.51566e-12	3.85555e-11
Unigene35874_All	309	0	16	0	3.3954	11.7294	Up	9.48804e-06	6.93872e-05
Unigene35979_All	425	0	22	0	3.3944	11.7289	Up	1.25363e-07	1.20434e-06
Unigene35882_All	348	0	18	0	3.3917	11.7278	Up	2.24306e-06	1.81734e-05
Unigene35910_All	232	0	12	0	3.3917	11.7278	Up	0.000169765	0.00096817
Unigene35715_All	445	0	23	0	3.3892	11.7267	Up	6.09538e-08	6.11359e-07
Unigene36358_All	329	0	17	0	3.3883	11.7263	Up	4.61326e-06	3.55933e-05
Unigene35745_All	271	0	14	0	3.3876	11.726	Up	4.0134e-05	0.00026205
Unigene35378_All	213	0	11	0	3.3864	11.7255	Up	0.000349152	0.00184216
Unigene34206_All	213	0	11	0	3.3864	11.7255	Up	0.000349152	0.00183221
Unigene35164_All	213	0	11	0	3.3864	11.7255	Up	0.000349152	0.0018306
Unigene36499_All	252	0	13	0	3.3828	11.724	Up	8.2543e-05	0.000505286
CL5017.Contig1_All	252	0	13	0	3.3828	11.724	Up	8.2543e-05	0.000503149
Unigene34322_All	1454	0	75	0	3.3824	11.7238	Up	3.16426e-24	9.42949e-23
Unigene33993_All	582	0	30	0	3.3801	11.7229	Up	3.91586e-10	4.95044e-09
Unigene34234_All	466	0	24	0	3.3772	11.7216	Up	2.9637e-08	3.08202e-07
Unigene35508_All	233	0	12	0	3.3772	11.7216	Up	0.000169765	0.000965667
Unigene34000_All	369	0	19	0	3.3764	11.7213	Up	1.09062e-06	9.20287e-06
Unigene36000_All	272	0	14	0	3.3751	11.7207	Up	4.0134e-05	0.000260848
Unigene34165_All	544	0	28	0	3.3751	11.7207	Up	1.65639e-09	1.98134e-08
Unigene33406_All	972	0	50	0	3.3731	11.7199	Up	2.13536e-16	4.35773e-15
Unigene33326_All	389	0	20	0	3.3714	11.7191	Up	5.3028e-07	4.68756e-06
Unigene35899_All	389	0	20	0	3.3714	11.7191	Up	5.3028e-07	4.66978e-06
Unigene35539_All	759	0	39	0	3.3694	11.7183	Up	5.94724e-13	9.57112e-12
CL3206.Contig2_All	253	0	13	0	3.3694	11.7183	Up	8.2543e-05	0.000504252
Unigene35930_All	448	0	23	0	3.3665	11.717	Up	6.09538e-08	6.12167e-07
Unigene33707_All	273	0	14	0	3.3627	11.7154	Up	4.0134e-05	0.000262583
CL6748.Contig1_All	390	0	20	0	3.3627	11.7154	Up	5.3028e-07	4.68905e-06
Unigene33648_All	273	0	14	0	3.3627	11.7154	Up	4.0134e-05	0.000262152
Unigene34149_All	234	0	12	0	3.3627	11.7154	Up	0.000169765	0.000968897
Unigene33551_All	273	0	14	0	3.3627	11.7154	Up	4.0134e-05	0.000261112
CL4216.Contig2_All	234	0	12	0	3.3627	11.7154	Up	0.000169765	0.00096501
Unigene36754_All	215	0	11	0	3.3549	11.7121	Up	0.000349152	0.00182648
Unigene34134_All	215	0	11	0	3.3549	11.7121	Up	0.000349152	0.00182602
Unigene36036_All	372	0	19	0	3.3492	11.7096	Up	1.09062e-06	9.18711e-06
Unigene35802_All	235	0	12	0	3.3484	11.7093	Up	0.000169765	0.000971883
Unigene35461_All	568	0	29	0	3.3479	11.709	Up	8.05368e-10	9.92041e-09
Unigene36447_All	333	0	17	0	3.3476	11.7089	Up	4.61326e-06	3.56097e-05
Unigene35758_All	333	0	17	0	3.3476	11.7089	Up	4.61326e-06	3.55703e-05
Unigene36073_All	294	0	15	0	3.3456	11.708	Up	1.95139e-05	0.000135624
Unigene34127_All	294	0	15	0	3.3456	11.708	Up	1.95139e-05	0.000135601
Unigene35978_All	784	0	40	0	3.3456	11.708	Up	2.89166e-13	4.76747e-12
Unigene27776_All	451	0	23	0	3.3441	11.7074	Up	6.09538e-08	6.10334e-07
Unigene36538_All	255	0	13	0	3.343	11.7069	Up	8.2543e-05	0.000503186
Unigene35919_All	412	0	21	0	3.3423	11.7066	Up	2.57832e-07	2.38591e-06
Unigene34071_All	412	0	21	0	3.3423	11.7066	Up	2.57832e-07	2.38274e-06
Unigene35536_All	216	0	11	0	3.3394	11.7054	Up	0.000349152	0.00184064
Unigene36475_All	216	0	11	0	3.3394	11.7054	Up	0.000349152	0.00183232
Unigene36498_All	550	0	28	0	3.3383	11.7049	Up	1.65639e-09	1.98361e-08
Unigene34170_All	236	0	12	0	3.3343	11.7032	Up	0.000169765	0.000964813
Unigene35565_All	374	0	19	0	3.3313	11.7019	Up	1.09062e-06	9.19823e-06
Unigene36396_All	315	0	16	0	3.3307	11.7016	Up	9.48804e-06	6.96431e-05
Unigene36104_All	394	0	20	0	3.3286	11.7007	Up	5.3028e-07	4.68707e-06
Unigene35872_All	276	0	14	0	3.3262	11.6997	Up	4.0134e-05	0.000261457
Unigene35847_All	276	0	14	0	3.3262	11.6997	Up	4.0134e-05	0.00026103
Unigene35537_All	276	0	14	0	3.3262	11.6997	Up	4.0134e-05	0.000260079
CL2767.Contig2_All	355	0	18	0	3.3249	11.6991	Up	2.24306e-06	1.814e-05
Unigene35174_All	375	0	19	0	3.3224	11.698	Up	1.09062e-06	9.24675e-06
Unigene35585_All	375	0	19	0	3.3224	11.698	Up	1.09062e-06	9.23363e-06
Unigene36569_All	237	0	12	0	3.3202	11.6971	Up	0.000169765	0.000972683
Unigene36443_All	237	0	12	0	3.3202	11.6971	Up	0.000169765	0.000970952
Unigene35877_All	336	0	17	0	3.3177	11.696	Up	4.61326e-06	3.54591e-05
Unigene35649_All	257	0	13	0	3.317	11.6957	Up	8.2543e-05	0.000506288
Unigene36845_All	257	0	13	0	3.317	11.6957	Up	8.2543e-05	0.000505028
Unigene35607_All	435	0	22	0	3.3164	11.6954	Up	1.25363e-07	1.20393e-06
Unigene35887_All	455	0	23	0	3.3147	11.6947	Up	6.09538e-08	6.09385e-07
Unigene36422_All	277	0	14	0	3.3142	11.6944	Up	4.0134e-05	0.000262398
Unigene35368_All	277	0	14	0	3.3142	11.6944	Up	4.0134e-05	0.000260949
Unigene35850_All	376	0	19	0	3.3136	11.6942	Up	1.09062e-06	9.19174e-06
Unigene33531_All	297	0	15	0	3.3118	11.6934	Up	1.95139e-05	0.000135545
Unigene35610_All	416	0	21	0	3.3102	11.6927	Up	2.57832e-07	2.38116e-06
Unigene34007_All	436	0	22	0	3.3088	11.6921	Up	1.25363e-07	1.20907e-06
Unigene36125_All	436	0	22	0	3.3088	11.6921	Up	1.25363e-07	1.20642e-06
Unigene23068_All	456	0	23	0	3.3074	11.6915	Up	6.09538e-08	6.10553e-07
Unigene21572_All	238	0	12	0	3.3062	11.691	Up	0.000169765	0.000973417
Unigene7922_All	258	0	13	0	3.3041	11.69	Up	8.2543e-05	0.000506697
Unigene35456_All	258	0	13	0	3.3041	11.69	Up	8.2543e-05	0.000504216
Unigene8248_All	278	0	14	0	3.3023	11.6893	Up	4.0134e-05	0.000262439
Unigene35500_All	278	0	14	0	3.3023	11.6893	Up	4.0134e-05	0.00026207
Unigene34247_All	278	0	14	0	3.3023	11.6893	Up	4.0134e-05	0.000261661
Unigene35805_All	278	0	14	0	3.3023	11.6893	Up	4.0134e-05	0.00026018
Unigene35056_All	437	0	22	0	3.3012	11.6888	Up	1.25363e-07	1.20739e-06
Unigene33852_All	298	0	15	0	3.3007	11.6886	Up	1.95139e-05	0.000134995
Unigene35452_All	338	0	17	0	3.2981	11.6874	Up	4.61326e-06	3.54852e-05
Unigene37021_All	398	0	20	0	3.2952	11.6862	Up	5.3028e-07	4.67224e-06
CL1286.Contig2_All	219	0	11	0	3.2937	11.6855	Up	0.000349152	0.00183049
Unigene35307_All	219	0	11	0	3.2937	11.6855	Up	0.000349152	0.00182945
Unigene34151_All	239	0	12	0	3.2924	11.6849	Up	0.000169765	0.000967906
Unigene35774_All	259	0	13	0	3.2913	11.6844	Up	8.2543e-05	0.000504289
CL10714.Contig2_All	299	0	15	0	3.2896	11.6837	Up	1.95139e-05	0.000135635
CL8392.Contig3_All	618	0	31	0	3.2893	11.6836	Up	1.90396e-10	2.48401e-09
Unigene35789_All	319	0	16	0	3.289	11.6834	Up	9.48804e-06	6.98763e-05
Unigene34041_All	319	0	16	0	3.289	11.6834	Up	9.48804e-06	6.94358e-05
Unigene36537_All	339	0	17	0	3.2884	11.6832	Up	4.61326e-06	3.55408e-05
Unigene35599_All	339	0	17	0	3.2884	11.6832	Up	4.61326e-06	3.55114e-05
Unigene35913_All	359	0	18	0	3.2878	11.6829	Up	2.24306e-06	1.8191e-05
Unigene16907_All	1238	0	62	0	3.284	11.6812	Up	3.72782e-20	9.18105e-19
Unigene35952_All	420	0	21	0	3.2787	11.6789	Up	2.57832e-07	2.39253e-06
Unigene36409_All	340	0	17	0	3.2787	11.6789	Up	4.61326e-06	3.56229e-05
Unigene34198_All	360	0	18	0	3.2787	11.6789	Up	2.24306e-06	1.81752e-05
Unigene36379_All	220	0	11	0	3.2787	11.6789	Up	0.000349152	0.0018467
Unigene33444_All	440	0	22	0	3.2787	11.6789	Up	1.25363e-07	1.20725e-06
Unigene33981_All	340	0	17	0	3.2787	11.6789	Up	4.61326e-06	3.55605e-05
Unigene35669_All	360	0	18	0	3.2787	11.6789	Up	2.24306e-06	1.81225e-05
Unigene36303_All	220	0	11	0	3.2787	11.6789	Up	0.000349152	0.00183336
CL1140.Contig4_All	400	0	20	0	3.2787	11.6789	Up	5.3028e-07	4.67126e-06
Unigene16591_All	240	0	12	0	3.2787	11.6789	Up	0.000169765	0.000963372
Unigene34196_All	220	0	11	0	3.2787	11.6789	Up	0.000349152	0.00182865
Unigene36398_All	200	0	10	0	3.2787	11.6789	Up	0.000718098	0.00346425
Unigene35294_All	401	0	20	0	3.2705	11.6753	Up	5.3028e-07	4.67175e-06
Unigene36174_All	381	0	19	0	3.2701	11.6751	Up	1.09062e-06	9.2505e-06
Unigene35122_All	361	0	18	0	3.2696	11.6749	Up	2.24306e-06	1.80805e-05
Unigene35448_All	341	0	17	0	3.2691	11.6747	Up	4.61326e-06	3.55834e-05
CL8762.Contig1_All	321	0	16	0	3.2685	11.6744	Up	9.48804e-06	6.97963e-05
Unigene35450_All	281	0	14	0	3.267	11.6738	Up	4.0134e-05	0.000262132
Unigene36617_All	281	0	14	0	3.267	11.6738	Up	4.0134e-05	0.000261437
Unigene35702_All	542	0	27	0	3.2666	11.6736	Up	3.40666e-09	3.93858e-08
CL5115.Contig3_All	502	0	25	0	3.2656	11.6731	Up	1.44101e-08	1.55242e-07
Unigene35601_All	241	0	12	0	3.2651	11.6729	Up	0.000169765	0.000972616
CL10705.Contig1_All	221	0	11	0	3.2638	11.6723	Up	0.000349152	0.00184729
Unigene37618_All	221	0	11	0	3.2638	11.6723	Up	0.000349152	0.00183106
Unigene36046_All	201	0	10	0	3.2624	11.6717	Up	0.000718098	0.00350552
Unigene35255_All	503	0	25	0	3.2591	11.6703	Up	1.44101e-08	1.55062e-07
Unigene35321_All	322	0	16	0	3.2583	11.6699	Up	9.48804e-06	6.97779e-05
Unigene34970_All	483	0	24	0	3.2583	11.6699	Up	2.9637e-08	3.08547e-07
Unigene35407_All	302	0	15	0	3.257	11.6693	Up	1.95139e-05	0.000135477
Unigene34195_All	302	0	15	0	3.257	11.6693	Up	1.95139e-05	0.000134939
Unigene37038_All	282	0	14	0	3.2554	11.6686	Up	4.0134e-05	0.000262173
Unigene35822_All	282	0	14	0	3.2554	11.6686	Up	4.0134e-05	0.000260382
Unigene36215_All	403	0	20	0	3.2543	11.6681	Up	5.3028e-07	4.68806e-06
Unigene34431_All	262	0	13	0	3.2537	11.6679	Up	8.2543e-05	0.000503958
Unigene35262_All	504	0	25	0	3.2527	11.6674	Up	1.44101e-08	1.55182e-07
Unigene33884_All	242	0	12	0	3.2516	11.6669	Up	0.000169765	0.000966587
Unigene35905_All	585	0	29	0	3.2507	11.6665	Up	8.05368e-10	9.91603e-09
Unigene33806_All	626	0	31	0	3.2473	11.665	Up	1.90396e-10	2.48362e-09
Unigene36129_All	202	0	10	0	3.2462	11.6645	Up	0.000718098	0.00350471
Unigene34176_All	202	0	10	0	3.2462	11.6645	Up	0.000718098	0.00350307
Unigene36041_All	202	0	10	0	3.2462	11.6645	Up	0.000718098	0.00348861
Unigene36289_All	202	0	10	0	3.2462	11.6645	Up	0.000718098	0.00348355
Unigene35415_All	202	0	10	0	3.2462	11.6645	Up	0.000718098	0.00346485
Unigene35429_All	283	0	14	0	3.2439	11.6635	Up	4.0134e-05	0.000260827
Unigene36163_All	283	0	14	0	3.2439	11.6635	Up	4.0134e-05	0.000260625
Unigene33222_All	283	0	14	0	3.2439	11.6635	Up	4.0134e-05	0.0002602
Unigene33961_All	445	0	22	0	3.2418	11.6626	Up	1.25363e-07	1.20948e-06
Unigene34108_All	263	0	13	0	3.2413	11.6624	Up	8.2543e-05	0.000505991
Unigene35983_All	243	0	12	0	3.2382	11.661	Up	0.000169765	0.000974486
Unigene36249_All	324	0	16	0	3.2382	11.661	Up	9.48804e-06	6.97534e-05
Unigene36663_All	243	0	12	0	3.2382	11.661	Up	0.000169765	0.000966917
Unigene18832_All	243	0	12	0	3.2382	11.661	Up	0.000169765	0.000962131
Unigene35694_All	466	0	23	0	3.2365	11.6602	Up	6.09538e-08	6.09312e-07
Unigene33566_All	385	0	19	0	3.2361	11.66	Up	1.09062e-06	9.19545e-06
Unigene35557_All	304	0	15	0	3.2355	11.6598	Up	1.95139e-05	0.000135895
Unigene34042_All	304	0	15	0	3.2355	11.6598	Up	1.95139e-05	0.000135793
Unigene36071_All	223	0	11	0	3.2346	11.6594	Up	0.000349152	0.00184881
Unigene36020_All	223	0	11	0	3.2346	11.6594	Up	0.000349152	0.00182911
Unigene36708_All	223	0	11	0	3.2346	11.6594	Up	0.000349152	0.00182899
Unigene7742_All	730	0	36	0	3.2338	11.659	Up	5.17392e-12	7.71052e-11
Unigene35684_All	284	0	14	0	3.2325	11.6584	Up	4.0134e-05	0.000261927
CL4111.Contig2_All	426	0	21	0	3.2325	11.6584	Up	2.57832e-07	2.3809e-06
CL3916.Contig1_All	284	0	14	0	3.2325	11.6584	Up	4.0134e-05	0.000260059
Unigene36599_All	203	0	10	0	3.2302	11.6574	Up	0.000718098	0.00350327
Unigene36655_All	203	0	10	0	3.2302	11.6574	Up	0.000718098	0.0034872
CL11537.Contig6_All	203	0	10	0	3.2302	11.6574	Up	0.000718098	0.00345807
Unigene35752_All	467	0	23	0	3.2295	11.6571	Up	6.09538e-08	6.11726e-07
Unigene34259_All	264	0	13	0	3.229	11.6569	Up	8.2543e-05	0.000503884
Unigene35604_All	691	0	34	0	3.2265	11.6558	Up	2.18854e-11	3.086e-10
Unigene34173_All	427	0	21	0	3.2249	11.655	Up	2.57832e-07	2.3912e-06
Unigene36352_All	305	0	15	0	3.2249	11.655	Up	1.95139e-05	0.000135444
Unigene37093_All	366	0	18	0	3.2249	11.655	Up	2.24306e-06	1.81312e-05
Unigene35466_All	305	0	15	0	3.2249	11.655	Up	1.95139e-05	0.00013485
CL7819.Contig2_All	285	0	14	0	3.2212	11.6534	Up	4.0134e-05	0.000262604
Unigene36208_All	285	0	14	0	3.2212	11.6534	Up	4.0134e-05	0.000260929
Unigene36168_All	285	0	14	0	3.2212	11.6534	Up	4.0134e-05	0.000260241
Unigene2173_All	224	0	11	0	3.2201	11.6529	Up	0.000349152	0.00184146
Unigene36261_All	224	0	11	0	3.2201	11.6529	Up	0.000349152	0.0018298
Unigene35896_All	326	0	16	0	3.2183	11.6521	Up	9.48804e-06	6.97841e-05
Unigene35576_All	326	0	16	0	3.2183	11.6521	Up	9.48804e-06	6.94419e-05
Unigene35266_All	469	0	23	0	3.2158	11.651	Up	6.09538e-08	6.09094e-07
Unigene35437_All	612	0	30	0	3.2144	11.6503	Up	3.91586e-10	4.95568e-09
Unigene37596_All	204	0	10	0	3.2144	11.6503	Up	0.000718098	0.00347589
Unigene34150_All	204	0	10	0	3.2144	11.6503	Up	0.000718098	0.00347548
CL11611.Contig18_All	408	0	20	0	3.2144	11.6503	Up	5.3028e-07	4.6688e-06
Unigene37204_All	245	0	12	0	3.2118	11.6492	Up	0.000169765	0.000970023
Unigene34072_All	286	0	14	0	3.2099	11.6483	Up	4.0134e-05	0.000261763
Unigene35422_All	327	0	16	0	3.2085	11.6477	Up	9.48804e-06	6.98701e-05
Unigene35431_All	327	0	16	0	3.2085	11.6477	Up	9.48804e-06	6.96309e-05
CL8681.Contig2_All	368	0	18	0	3.2074	11.6472	Up	2.24306e-06	1.8119e-05
Unigene36147_All	491	0	24	0	3.2052	11.6462	Up	2.9637e-08	3.08663e-07
Unigene36334_All	266	0	13	0	3.2047	11.646	Up	8.2543e-05	0.000505398
Unigene36834_All	307	0	15	0	3.2039	11.6456	Up	1.95139e-05	0.000135703
Unigene36070_All	307	0	15	0	3.2039	11.6456	Up	1.95139e-05	0.000135331
Unigene34241_All	430	0	21	0	3.2024	11.6449	Up	2.57832e-07	2.38485e-06
Unigene35374_All	615	0	30	0	3.1987	11.6433	Up	3.91586e-10	4.96621e-09
Unigene36649_All	205	0	10	0	3.1987	11.6433	Up	0.000718098	0.0034998
Unigene35737_All	492	0	24	0	3.1987	11.6433	Up	2.9637e-08	3.09009e-07
Unigene37015_All	246	0	12	0	3.1987	11.6433	Up	0.000169765	0.000962653
Unigene36253_All	246	0	12	0	3.1987	11.6433	Up	0.000169765	0.000962523
Unigene36780_All	308	0	15	0	3.1935	11.6409	Up	1.95139e-05	0.000135725
CL4602.Contig1_All	452	0	22	0	3.1916	11.6401	Up	1.25363e-07	1.20476e-06
CL3794.Contig2_All	226	0	11	0	3.1916	11.6401	Up	0.000349152	0.00182659
Unigene35154_All	822	0	40	0	3.1909	11.6397	Up	2.89166e-13	4.7703e-12
CL1959.Contig1_All	411	0	20	0	3.1909	11.6397	Up	5.3028e-07	4.67865e-06
Unigene3523_All	1521	0	74	0	3.1903	11.6395	Up	6.5079e-24	1.9094e-22
Unigene35920_All	473	0	23	0	3.1886	11.6387	Up	6.09538e-08	6.09969e-07
Unigene35106_All	288	0	14	0	3.1876	11.6383	Up	4.0134e-05	0.000260908
Unigene36139_All	247	0	12	0	3.1858	11.6374	Up	0.000169765	0.000969096
Unigene36773_All	206	0	10	0	3.1832	11.6363	Up	0.000718098	0.00350082
Unigene36465_All	206	0	10	0	3.1832	11.6363	Up	0.000718098	0.00349858
Unigene36018_All	309	0	15	0	3.1832	11.6363	Up	1.95139e-05	0.000135759
Unigene36081_All	206	0	10	0	3.1832	11.6363	Up	0.000718098	0.00349145
Unigene35750_All	618	0	30	0	3.1832	11.6363	Up	3.91586e-10	4.95643e-09
Unigene37166_All	206	0	10	0	3.1832	11.6363	Up	0.000718098	0.00347408
Unigene35832_All	371	0	18	0	3.1815	11.6355	Up	2.24306e-06	1.81067e-05
Unigene36461_All	330	0	16	0	3.1793	11.6345	Up	9.48804e-06	6.98394e-05
Unigene36571_All	227	0	11	0	3.1776	11.6337	Up	0.000349152	0.00183428
Unigene36042_All	227	0	11	0	3.1776	11.6337	Up	0.000349152	0.00183278
CL5912.Contig2_All	1074	0	52	0	3.1749	11.6325	Up	5.04816e-17	1.05996e-15
Unigene17459_All	785	0	38	0	3.1743	11.6322	Up	1.22316e-12	1.91933e-11
CL2877.Contig5_All	248	0	12	0	3.1729	11.6316	Up	0.000169765	0.000973217
Unigene36710_All	310	0	15	0	3.1729	11.6316	Up	1.95139e-05	0.000135579
Unigene39774_All	248	0	12	0	3.1729	11.6316	Up	0.000169765	0.000964747
Unigene34008_All	248	0	12	0	3.1729	11.6316	Up	0.000169765	0.000963241
Unigene36057_All	310	0	15	0	3.1729	11.6316	Up	1.95139e-05	0.00013475
Unigene10539_All	207	0	10	0	3.1678	11.6293	Up	0.000718098	0.0035043
CL1259.Contig2_All	207	0	10	0	3.1678	11.6293	Up	0.000718098	0.00349532
Unigene35364_All	207	0	10	0	3.1678	11.6293	Up	0.000718098	0.00348274
Unigene36084_All	207	0	10	0	3.1678	11.6293	Up	0.000718098	0.00347086
Unigene36064_All	207	0	10	0	3.1678	11.6293	Up	0.000718098	0.00346946
Unigene33315_All	207	0	10	0	3.1678	11.6293	Up	0.000718098	0.00346585
Unigene35868_All	352	0	17	0	3.1669	11.6289	Up	4.61326e-06	3.55146e-05
Unigene34223_All	352	0	17	0	3.1669	11.6289	Up	4.61326e-06	3.54885e-05
CL6122.Contig1_All	1719	0	83	0	3.1661	11.6285	Up	9.88394e-27	3.24377e-25
CL3499.Contig3_All	435	0	21	0	3.1656	11.6283	Up	2.57832e-07	2.39067e-06
Unigene34204_All	518	0	25	0	3.1647	11.6279	Up	1.44101e-08	1.55002e-07
Unigene35888_All	228	0	11	0	3.1636	11.6274	Up	0.000349152	0.00184658
Unigene35528_All	228	0	11	0	3.1636	11.6274	Up	0.000349152	0.0018446
Unigene35516_All	228	0	11	0	3.1636	11.6274	Up	0.000349152	0.00183474
Unigene36122_All	456	0	22	0	3.1636	11.6274	Up	1.25363e-07	1.20448e-06
Unigene35574_All	311	0	15	0	3.1627	11.6269	Up	1.95139e-05	0.000135534
CL2571.Contig1_All	1452	0	70	0	3.1613	11.6263	Up	1.16443e-22	3.23689e-21
Unigene36385_All	249	0	12	0	3.1602	11.6258	Up	0.000169765	0.000974553
Unigene37813_All	249	0	12	0	3.1602	11.6258	Up	0.000169765	0.000973016
Unigene34257_All	249	0	12	0	3.1602	11.6258	Up	0.000169765	0.000962718
CL11335.Contig2_All	436	0	21	0	3.1584	11.625	Up	2.57832e-07	2.38327e-06
Unigene35668_All	623	0	30	0	3.1576	11.6246	Up	3.91586e-10	4.95268e-09
Unigene34001_All	727	0	35	0	3.1569	11.6243	Up	1.06411e-11	1.53783e-10
CL3369.Contig1_All	561	0	27	0	3.1559	11.6238	Up	3.40666e-09	3.94786e-08
Unigene35547_All	374	0	18	0	3.1559	11.6238	Up	2.24306e-06	1.81435e-05
Unigene35434_All	291	0	14	0	3.1547	11.6233	Up	4.0134e-05	0.000261559
Unigene36393_All	582	0	28	0	3.1547	11.6233	Up	1.65639e-09	1.98332e-08
Unigene36373_All	499	0	24	0	3.1538	11.6229	Up	2.9637e-08	3.0801e-07
CL11129.Contig2_All	208	0	10	0	3.1526	11.6223	Up	0.000718098	0.0035045
Unigene36410_All	312	0	15	0	3.1526	11.6223	Up	1.95139e-05	0.000135085
Unigene36362_All	229	0	11	0	3.1498	11.621	Up	0.000349152	0.00184787
Unigene15951_All	229	0	11	0	3.1498	11.621	Up	0.000349152	0.00184134
Unigene35993_All	354	0	17	0	3.149	11.6207	Up	4.61326e-06	3.55638e-05
CL9728.Contig1_All	479	0	23	0	3.1486	11.6205	Up	6.09538e-08	6.10773e-07
Unigene35397_All	396	0	19	0	3.1462	11.6194	Up	1.09062e-06	9.23083e-06
Unigene35228_All	542	0	26	0	3.1456	11.6191	Up	7.00644e-09	7.84018e-08
CL340.Contig1_All	292	0	14	0	3.1439	11.6183	Up	4.0134e-05	0.000262378
Unigene34118_All	334	0	16	0	3.1413	11.6171	Up	9.48804e-06	6.9735e-05
Unigene19451_All	355	0	17	0	3.1401	11.6166	Up	4.61326e-06	3.54461e-05
Unigene35709_All	397	0	19	0	3.1383	11.6158	Up	1.09062e-06	9.23738e-06
Unigene35472_All	209	0	10	0	3.1375	11.6154	Up	0.000718098	0.00349797
CL267.Contig1_All	209	0	10	0	3.1375	11.6154	Up	0.000718098	0.00347972
CL5613.Contig1_All	209	0	10	0	3.1375	11.6154	Up	0.000718098	0.00346126
CL8150.Contig5_All	1129	0	54	0	3.1364	11.6149	Up	1.19343e-17	2.58909e-16
Unigene36748_All	230	0	11	0	3.1361	11.6148	Up	0.000349152	0.0018425
Unigene35722_All	230	0	11	0	3.1361	11.6148	Up	0.000349152	0.00183555
Unigene34221_All	251	0	12	0	3.135	11.6142	Up	0.000169765	0.000974286
CL5285.Contig6_All	251	0	12	0	3.135	11.6142	Up	0.000169765	0.00097355
Unigene37313_All	251	0	12	0	3.135	11.6142	Up	0.000169765	0.000964551
Unigene33465_All	272	0	13	0	3.134	11.6138	Up	8.2543e-05	0.00050488
Unigene35935_All	335	0	16	0	3.1319	11.6128	Up	9.48804e-06	6.96737e-05
Unigene35428_All	335	0	16	0	3.1319	11.6128	Up	9.48804e-06	6.95393e-05
Unigene36331_All	440	0	21	0	3.1296	11.6118	Up	2.57832e-07	2.38406e-06
Unigene35861_All	524	0	25	0	3.1285	11.6113	Up	1.44101e-08	1.55603e-07
Unigene35548_All	671	0	32	0	3.1272	11.6107	Up	9.25744e-11	1.23871e-09
Unigene35736_All	713	0	34	0	3.1269	11.6105	Up	2.18854e-11	3.08964e-10
Unigene36256_All	357	0	17	0	3.1226	11.6085	Up	4.61326e-06	3.56426e-05
Unigene36285_All	231	0	11	0	3.1226	11.6085	Up	0.000349152	0.00184799
Unigene34197_All	231	0	11	0	3.1226	11.6085	Up	0.000349152	0.001846
Unigene33959_All	252	0	12	0	3.1226	11.6085	Up	0.000169765	0.000967444
Unigene35757_All	294	0	14	0	3.1226	11.6085	Up	4.0134e-05	0.000261274
Unigene35998_All	609	0	29	0	3.1226	11.6085	Up	8.05368e-10	9.90873e-09
Unigene34055_All	378	0	18	0	3.1226	11.6085	Up	2.24306e-06	1.81172e-05
Unigene35956_All	210	0	10	0	3.1226	11.6085	Up	0.000718098	0.00347528
Unigene34232_All	273	0	13	0	3.1226	11.6085	Up	8.2543e-05	0.000504363
Unigene37262_All	231	0	11	0	3.1226	11.6085	Up	0.000349152	0.00183072
Unigene35784_All	252	0	12	0	3.1226	11.6085	Up	0.000169765	0.000963437
Unigene35754_All	631	0	30	0	3.1176	11.6062	Up	3.91586e-10	4.95869e-09
Unigene34159_All	358	0	17	0	3.1138	11.6045	Up	4.61326e-06	3.5669e-05
Unigene35564_All	337	0	16	0	3.1133	11.6042	Up	9.48804e-06	6.9369e-05
Unigene36647_All	295	0	14	0	3.112	11.6036	Up	4.0134e-05	0.00026101
Unigene33937_All	253	0	12	0	3.1102	11.6028	Up	0.000169765	0.000973818
Unigene22009_All	253	0	12	0	3.1102	11.6028	Up	0.000169765	0.000970222
CL8258.Contig2_All	485	0	23	0	3.1097	11.6026	Up	6.09538e-08	6.10626e-07
Unigene34090_All	232	0	11	0	3.1091	11.6023	Up	0.000349152	0.00184682
Unigene461_All	907	0	43	0	3.1088	11.6021	Up	3.32388e-14	5.85542e-13
Unigene33983_All	443	0	21	0	3.1085	11.602	Up	2.57832e-07	2.39147e-06
Unigene35730_All	211	0	10	0	3.1078	11.6017	Up	0.000718098	0.00350103
Unigene35870_All	211	0	10	0	3.1078	11.6017	Up	0.000718098	0.00348416
Unigene36843_All	211	0	10	0	3.1078	11.6017	Up	0.000718098	0.00348072
CL4594.Contig3_All	211	0	10	0	3.1078	11.6017	Up	0.000718098	0.00348052
Unigene34433_All	211	0	10	0	3.1078	11.6017	Up	0.000718098	0.00345846
Unigene35853_All	401	0	19	0	3.107	11.6013	Up	1.09062e-06	9.24393e-06
Unigene36029_All	570	0	27	0	3.1061	11.6009	Up	3.40666e-09	3.9364e-08
CL11234.Contig1_All	486	0	23	0	3.1033	11.5996	Up	6.09538e-08	6.107e-07
Unigene35443_All	317	0	15	0	3.1029	11.5994	Up	1.95139e-05	0.000135208
Unigene35819_All	317	0	15	0	3.1029	11.5994	Up	1.95139e-05	0.000134861
Unigene35329_All	317	0	15	0	3.1029	11.5994	Up	1.95139e-05	0.000134817
Unigene35454_All	296	0	14	0	3.1015	11.5988	Up	4.0134e-05	0.000260604
Unigene36622_All	275	0	13	0	3.0998	11.598	Up	8.2543e-05	0.000507143
Unigene34348_All	275	0	13	0	3.0998	11.598	Up	8.2543e-05	0.000506139
Unigene35957_All	529	0	25	0	3.0989	11.5975	Up	1.44101e-08	1.55704e-07
Unigene35695_All	783	0	37	0	3.0986	11.5974	Up	2.51566e-12	3.85131e-11
CL5919.Contig4_All	254	0	12	0	3.098	11.5971	Up	0.000169765	0.00097255
Unigene37100_All	254	0	12	0	3.098	11.5971	Up	0.000169765	0.000971019
Unigene2090_All	254	0	12	0	3.098	11.5971	Up	0.000169765	0.000968236
Unigene36955_All	254	0	12	0	3.098	11.5971	Up	0.000169765	0.000965272
Unigene34148_All	233	0	11	0	3.0957	11.596	Up	0.000349152	0.00182968
Unigene35365_All	233	0	11	0	3.0957	11.596	Up	0.000349152	0.00182785
Unigene36224_All	212	0	10	0	3.0931	11.5948	Up	0.000718098	0.00349674
Unigene36645_All	212	0	10	0	3.0931	11.5948	Up	0.000718098	0.00349267
Unigene33292_All	212	0	10	0	3.0931	11.5948	Up	0.000718098	0.00348882
Unigene35718_All	530	0	25	0	3.0931	11.5948	Up	1.44101e-08	1.55402e-07
Unigene36055_All	212	0	10	0	3.0931	11.5948	Up	0.000718098	0.0034779
Unigene36814_All	212	0	10	0	3.0931	11.5948	Up	0.000718098	0.00347267
Unigene36349_All	297	0	14	0	3.091	11.5939	Up	4.0134e-05	0.000259999
Unigene36193_All	488	0	23	0	3.0906	11.5937	Up	6.09538e-08	6.08584e-07
Unigene34143_All	467	0	22	0	3.0891	11.593	Up	1.25363e-07	1.20379e-06
CL6905.Contig1_All	276	0	13	0	3.0886	11.5927	Up	8.2543e-05	0.000506659
CL450.Contig1_All	786	0	37	0	3.0868	11.5919	Up	2.51566e-12	3.85272e-11
Unigene34731_All	425	0	20	0	3.0858	11.5914	Up	5.3028e-07	4.68211e-06
Unigene34256_All	425	0	20	0	3.0858	11.5914	Up	5.3028e-07	4.68162e-06
Unigene37091_All	255	0	12	0	3.0858	11.5914	Up	0.000169765	0.000963634
Unigene35980_All	574	0	27	0	3.0845	11.5908	Up	3.40666e-09	3.94731e-08
Unigene35884_All	234	0	11	0	3.0825	11.5899	Up	0.000349152	0.00184974
CL3346.Contig1_All	234	0	11	0	3.0825	11.5899	Up	0.000349152	0.00183014
CL10590.Contig2_All	383	0	18	0	3.0818	11.5896	Up	2.24306e-06	1.8147e-05
Unigene36787_All	298	0	14	0	3.0806	11.589	Up	4.0134e-05	0.000260463
Unigene36226_All	362	0	17	0	3.0794	11.5884	Up	4.61326e-06	3.56492e-05
Unigene35631_All	362	0	17	0	3.0794	11.5884	Up	4.61326e-06	3.56064e-05
Unigene33869_All	213	0	10	0	3.0786	11.5881	Up	0.000718098	0.00347448
Unigene35997_All	213	0	10	0	3.0786	11.5881	Up	0.000718098	0.00347146
Unigene36353_All	213	0	10	0	3.0786	11.5881	Up	0.000718098	0.00346006
Unigene35865_All	213	0	10	0	3.0786	11.5881	Up	0.000718098	0.00345986
Unigene36406_All	277	0	13	0	3.0775	11.5875	Up	8.2543e-05	0.000502746
CL2054.Contig3_All	341	0	16	0	3.0768	11.5872	Up	9.48804e-06	6.96248e-05
Unigene35230_All	661	0	31	0	3.0753	11.5865	Up	1.90396e-10	2.48323e-09
Unigene24710_All	256	0	12	0	3.0738	11.5858	Up	0.000169765	0.000969427
Unigene35969_All	491	0	23	0	3.0717	11.5848	Up	6.09538e-08	6.12241e-07
Unigene35803_All	491	0	23	0	3.0717	11.5848	Up	6.09538e-08	6.0873e-07
Unigene35914_All	534	0	25	0	3.0699	11.584	Up	1.44101e-08	1.55122e-07
Unigene34091_All	235	0	11	0	3.0694	11.5837	Up	0.000349152	0.00183844
Unigene36388_All	235	0	11	0	3.0694	11.5837	Up	0.000349152	0.00182762
Unigene35950_All	342	0	16	0	3.0678	11.583	Up	9.48804e-06	6.97902e-05
Unigene35489_All	342	0	16	0	3.0678	11.583	Up	9.48804e-06	6.97411e-05
Unigene33984_All	278	0	13	0	3.0664	11.5823	Up	8.2543e-05	0.000507367
Unigene36302_All	214	0	10	0	3.0642	11.5813	Up	0.000718098	0.00348113
Unigene36797_All	257	0	12	0	3.0618	11.5802	Up	0.000169765	0.00096784
Unigene33977_All	407	0	19	0	3.0612	11.5799	Up	1.09062e-06	9.18526e-06
Unigene34070_All	300	0	14	0	3.0601	11.5794	Up	4.0134e-05	0.000261213
Unigene35720_All	493	0	23	0	3.0592	11.5789	Up	6.09538e-08	6.09823e-07
Unigene35799_All	236	0	11	0	3.0564	11.5776	Up	0.000349152	0.00184588
Unigene36171_All	236	0	11	0	3.0564	11.5776	Up	0.000349152	0.00183752
Unigene37230_All	236	0	11	0	3.0564	11.5776	Up	0.000349152	0.00183682
Unigene35341_All	236	0	11	0	3.0564	11.5776	Up	0.000349152	0.00182831
Unigene35487_All	794	0	37	0	3.0557	11.5773	Up	2.51566e-12	3.85696e-11
Unigene36442_All	258	0	12	0	3.0499	11.5745	Up	0.000169765	0.00097295
Unigene36102_All	559	0	26	0	3.0499	11.5745	Up	7.00644e-09	7.85806e-08
Unigene35532_All	215	0	10	0	3.0499	11.5745	Up	0.000718098	0.00349349
Unigene36988_All	215	0	10	0	3.0499	11.5745	Up	0.000718098	0.00348983
Unigene35562_All	387	0	18	0	3.0499	11.5745	Up	2.24306e-06	1.81365e-05
Unigene36709_All	215	0	10	0	3.0499	11.5745	Up	0.000718098	0.00347468
Unigene37101_All	301	0	14	0	3.0499	11.5745	Up	4.0134e-05	0.000260766
Unigene36338_All	495	0	23	0	3.0469	11.5731	Up	6.09538e-08	6.08512e-07
Unigene36462_All	517	0	24	0	3.044	11.5718	Up	2.9637e-08	3.08125e-07
Unigene33943_All	237	0	11	0	3.0435	11.5715	Up	0.000349152	0.00183382
Unigene37048_All	388	0	18	0	3.0421	11.5709	Up	2.24306e-06	1.81769e-05
CL3371.Contig1_All	927	0	43	0	3.0417	11.5707	Up	3.32388e-14	5.86903e-13
Unigene35788_All	345	0	16	0	3.0411	11.5704	Up	9.48804e-06	6.95332e-05
Unigene36028_All	302	0	14	0	3.0398	11.5698	Up	4.0134e-05	0.000261866
Unigene35811_All	453	0	21	0	3.0398	11.5698	Up	2.57832e-07	2.3867e-06
Unigene34313_All	259	0	12	0	3.0382	11.569	Up	0.000169765	0.000974754
Unigene37488_All	259	0	12	0	3.0382	11.569	Up	0.000169765	0.000971484
Unigene34146_All	259	0	12	0	3.0382	11.569	Up	0.000169765	0.000970355
Unigene37764_All	259	0	12	0	3.0382	11.569	Up	0.000169765	0.000967378
Unigene24409_All	259	0	12	0	3.0382	11.569	Up	0.000169765	0.00096174
Unigene37143_All	216	0	10	0	3.0358	11.5679	Up	0.000718098	0.00350123
Unigene35815_All	216	0	10	0	3.0358	11.5679	Up	0.000718098	0.00348618
Unigene35821_All	324	0	15	0	3.0358	11.5679	Up	1.95139e-05	0.000135029
Unigene34447_All	216	0	10	0	3.0358	11.5679	Up	0.000718098	0.00346545
Unigene36320_All	605	0	28	0	3.0348	11.5674	Up	1.65639e-09	1.98645e-08
Unigene36640_All	497	0	23	0	3.0346	11.5673	Up	6.09538e-08	6.11873e-07
Unigene15941_All	281	0	13	0	3.0337	11.5669	Up	8.2543e-05	0.000506362
Unigene36700_All	562	0	26	0	3.0337	11.5669	Up	7.00644e-09	7.84858e-08
Unigene36625_All	281	0	13	0	3.0337	11.5669	Up	8.2543e-05	0.000504621
Unigene15905_All	411	0	19	0	3.0314	11.5658	Up	1.09062e-06	9.24206e-06
Unigene35643_All	411	0	19	0	3.0314	11.5658	Up	1.09062e-06	9.2327e-06
Unigene34250_All	238	0	11	0	3.0307	11.5654	Up	0.000349152	0.00184448
Unigene21930_All	303	0	14	0	3.0298	11.565	Up	4.0134e-05	0.000262337
Unigene34078_All	303	0	14	0	3.0298	11.565	Up	4.0134e-05	0.000260969
Unigene34258_All	433	0	20	0	3.0288	11.5645	Up	5.3028e-07	4.67027e-06
Unigene36054_All	260	0	12	0	3.0265	11.5634	Up	0.000169765	0.000966851
Unigene34454_All	260	0	12	0	3.0265	11.5634	Up	0.000169765	0.00096639
Unigene36453_All	282	0	13	0	3.0229	11.5617	Up	8.2543e-05	0.000502966
Unigene3293_All	499	0	23	0	3.0224	11.5615	Up	6.09538e-08	6.08802e-07
Unigene34333_All	369	0	17	0	3.021	11.5608	Up	4.61326e-06	3.55244e-05
Unigene35683_All	521	0	24	0	3.0207	11.5607	Up	2.9637e-08	3.08471e-07
Unigene34049_All	239	0	11	0	3.018	11.5594	Up	0.000349152	0.00183925
Unigene36451_All	326	0	15	0	3.0172	11.559	Up	1.95139e-05	0.000135906
Unigene37330_All	326	0	15	0	3.0172	11.559	Up	1.95139e-05	0.00013559
Unigene34249_All	326	0	15	0	3.0172	11.559	Up	1.95139e-05	0.000134783
Unigene36846_All	261	0	12	0	3.0149	11.5579	Up	0.000169765	0.000964289
Unigene35681_All	348	0	16	0	3.0149	11.5579	Up	9.48804e-06	6.94662e-05
Unigene36463_All	305	0	14	0	3.0099	11.5555	Up	4.0134e-05	0.000260402
Unigene36152_All	327	0	15	0	3.008	11.5546	Up	1.95139e-05	0.00013594
Unigene36497_All	218	0	10	0	3.008	11.5546	Up	0.000718098	0.00350062
Unigene35779_All	218	0	10	0	3.008	11.5546	Up	0.000718098	0.00349756
Unigene34080_All	218	0	10	0	3.008	11.5546	Up	0.000718098	0.00349247
Unigene35577_All	218	0	10	0	3.008	11.5546	Up	0.000718098	0.00349186
Unigene36356_All	218	0	10	0	3.008	11.5546	Up	0.000718098	0.0034783
Unigene36756_All	218	0	10	0	3.008	11.5546	Up	0.000718098	0.0034773
Unigene36250_All	218	0	10	0	3.008	11.5546	Up	0.000718098	0.00346605
Unigene35705_All	545	0	25	0	3.008	11.5546	Up	1.44101e-08	1.55042e-07
Unigene27527_All	240	0	11	0	3.0055	11.5534	Up	0.000349152	0.00184916
Unigene36399_All	240	0	11	0	3.0055	11.5534	Up	0.000349152	0.00184542
Unigene36015_All	240	0	11	0	3.0055	11.5534	Up	0.000349152	0.00184472
Unigene36908_All	240	0	11	0	3.0055	11.5534	Up	0.000349152	0.00183302
Unigene37148_All	240	0	11	0	3.0055	11.5534	Up	0.000349152	0.00182716
Unigene35637_All	240	0	11	0	3.0055	11.5534	Up	0.000349152	0.00182613
Unigene34233_All	371	0	17	0	3.0047	11.553	Up	4.61326e-06	3.56525e-05
Unigene36181_All	262	0	12	0	3.0034	11.5524	Up	0.000169765	0.000972216
Unigene11035_All	393	0	18	0	3.0034	11.5524	Up	2.24306e-06	1.81558e-05
Unigene35711_All	262	0	12	0	3.0034	11.5524	Up	0.000169765	0.000963699
Unigene35762_All	284	0	13	0	3.0016	11.5515	Up	8.2543e-05	0.000505472
Unigene36813_All	284	0	13	0	3.0016	11.5515	Up	8.2543e-05	0.000503774
Unigene36243_All	437	0	20	0	3.0011	11.5513	Up	5.3028e-07	4.67274e-06
Unigene36806_All	328	0	15	0	2.9988	11.5502	Up	1.95139e-05	0.000135006
Unigene15961_All	503	0	23	0	2.9984	11.55	Up	6.09538e-08	6.12388e-07
Unigene35652_All	372	0	17	0	2.9966	11.5491	Up	4.61326e-06	3.56394e-05
Unigene36559_All	219	0	10	0	2.9942	11.548	Up	0.000718098	0.00348133
Unigene36391_All	219	0	10	0	2.9942	11.548	Up	0.000718098	0.00346906
Unigene35866_All	219	0	10	0	2.9942	11.548	Up	0.000718098	0.00346625
Unigene35550_All	460	0	21	0	2.9936	11.5477	Up	2.57832e-07	2.3875e-06
Unigene36091_All	241	0	11	0	2.993	11.5474	Up	0.000349152	0.00185103
Unigene36733_All	241	0	11	0	2.993	11.5474	Up	0.000349152	0.00184483
Unigene35834_All	241	0	11	0	2.993	11.5474	Up	0.000349152	0.00183497
Unigene36883_All	263	0	12	0	2.992	11.5469	Up	0.000169765	0.000965404
Unigene36824_All	285	0	13	0	2.9911	11.5465	Up	8.2543e-05	0.000503847
Unigene36395_All	285	0	13	0	2.9911	11.5465	Up	8.2543e-05	0.000503003
Unigene36827_All	307	0	14	0	2.9903	11.5461	Up	4.0134e-05	0.000262542
Unigene36749_All	307	0	14	0	2.9903	11.5461	Up	4.0134e-05	0.000261315
Unigene35724_All	636	0	29	0	2.99	11.5459	Up	8.05368e-10	9.9029e-09
Unigene36133_All	329	0	15	0	2.9897	11.5458	Up	1.95139e-05	0.000135658
Unigene35438_All	329	0	15	0	2.9897	11.5458	Up	1.95139e-05	0.000135275
CL10120.Contig1_All	351	0	16	0	2.9891	11.5455	Up	9.48804e-06	6.95149e-05
Unigene33990_All	351	0	16	0	2.9891	11.5455	Up	9.48804e-06	6.94054e-05
Unigene36865_All	373	0	17	0	2.9886	11.5453	Up	4.61326e-06	3.56361e-05
Unigene36271_All	373	0	17	0	2.9886	11.5453	Up	4.61326e-06	3.55179e-05
CL1781.Contig3_All	417	0	19	0	2.9878	11.5449	Up	1.09062e-06	9.22336e-06
Unigene36229_All	505	0	23	0	2.9865	11.5442	Up	6.09538e-08	6.1048e-07
Unigene36604_All	242	0	11	0	2.9806	11.5414	Up	0.000349152	0.00184904
Unigene36384_All	330	0	15	0	2.9806	11.5414	Up	1.95139e-05	0.000135861
Unigene35414_All	242	0	11	0	2.9806	11.5414	Up	0.000349152	0.00184612
Unigene35398_All	638	0	29	0	2.9806	11.5414	Up	8.05368e-10	9.92187e-09
Unigene36380_All	330	0	15	0	2.9806	11.5414	Up	1.95139e-05	0.000135646
Unigene35838_All	220	0	10	0	2.9806	11.5414	Up	0.000718098	0.00349024
Unigene36237_All	330	0	15	0	2.9806	11.5414	Up	1.95139e-05	0.000135522
Unigene36360_All	242	0	11	0	2.9806	11.5414	Up	0.000349152	0.00183914
Unigene36021_All	264	0	12	0	2.9806	11.5414	Up	0.000169765	0.000966456
Unigene36528_All	264	0	12	0	2.9806	11.5414	Up	0.000169765	0.000966061
Unigene36026_All	396	0	18	0	2.9806	11.5414	Up	2.24306e-06	1.80927e-05
Unigene37532_All	220	0	10	0	2.9806	11.5414	Up	0.000718098	0.00346265
Unigene36128_All	220	0	10	0	2.9806	11.5414	Up	0.000718098	0.00345966
Unigene2333_All	815	0	37	0	2.977	11.5396	Up	2.51566e-12	3.86121e-11
Unigene34181_All	463	0	21	0	2.9742	11.5383	Up	2.57832e-07	2.38617e-06
Unigene35527_All	419	0	19	0	2.9735	11.5379	Up	1.09062e-06	9.22429e-06
Unigene35881_All	309	0	14	0	2.971	11.5367	Up	4.0134e-05	0.000261641
Unigene36907_All	287	0	13	0	2.9702	11.5363	Up	8.2543e-05	0.000504547
Unigene2637_All	265	0	12	0	2.9694	11.536	Up	0.000169765	0.000970421
CL3666.Contig3_All	265	0	12	0	2.9694	11.536	Up	0.000169765	0.000970289
Unigene35699_All	265	0	12	0	2.9694	11.536	Up	0.000169765	0.00097009
Unigene36957_All	265	0	12	0	2.9694	11.536	Up	0.000169765	0.000969493
Unigene33905_All	243	0	11	0	2.9684	11.5355	Up	0.000349152	0.00184998
Unigene33874_All	243	0	11	0	2.9684	11.5355	Up	0.000349152	0.00183775
Unigene36810_All	221	0	10	0	2.9671	11.5348	Up	0.000718098	0.00347126
Unigene36964_All	221	0	10	0	2.9671	11.5348	Up	0.000718098	0.00346146
Unigene35996_All	354	0	16	0	2.9638	11.5332	Up	9.48804e-06	6.94723e-05
Unigene36210_All	288	0	13	0	2.9599	11.5313	Up	8.2543e-05	0.000505249
Unigene36151_All	288	0	13	0	2.9599	11.5313	Up	8.2543e-05	0.000504474
Unigene36050_All	288	0	13	0	2.9599	11.5313	Up	8.2543e-05	0.000504179
Unigene36428_All	266	0	12	0	2.9582	11.5305	Up	0.000169765	0.00096903
Unigene27107_All	510	0	23	0	2.9572	11.53	Up	6.09538e-08	6.10407e-07
Unigene36199_All	244	0	11	0	2.9562	11.5295	Up	0.000349152	0.00184332
Unigene37169_All	244	0	11	0	2.9562	11.5295	Up	0.000349152	0.00182854
Unigene37310_All	222	0	10	0	2.9538	11.5284	Up	0.000718098	0.00350532
Unigene36701_All	333	0	15	0	2.9538	11.5284	Up	1.95139e-05	0.000135782
Unigene34124_All	222	0	10	0	2.9538	11.5284	Up	0.000718098	0.00347871
Unigene36481_All	222	0	10	0	2.9538	11.5284	Up	0.000718098	0.00346705
Unigene37293_All	422	0	19	0	2.9524	11.5277	Up	1.09062e-06	9.18803e-06
Unigene3642_All	511	0	23	0	2.9515	11.5272	Up	6.09538e-08	6.11653e-07
Unigene37615_All	200	0	9	0	2.9508	11.5269	Up	0.0014769	0.00655966
Unigene35395_All	200	0	9	0	2.9508	11.5269	Up	0.0014769	0.00655722
Unigene37244_All	200	0	9	0	2.9508	11.5269	Up	0.0014769	0.00654124
Unigene35573_All	200	0	9	0	2.9508	11.5269	Up	0.0014769	0.0065243
Unigene37995_All	200	0	9	0	2.9508	11.5269	Up	0.0014769	0.00651638
Unigene36841_All	200	0	9	0	2.9508	11.5269	Up	0.0014769	0.00650128
Unigene36932_All	289	0	13	0	2.9497	11.5264	Up	8.2543e-05	0.000505842
Unigene37638_All	289	0	13	0	2.9497	11.5264	Up	8.2543e-05	0.000505694
Unigene36885_All	556	0	25	0	2.9485	11.5258	Up	1.44101e-08	1.54962e-07
Unigene34138_All	356	0	16	0	2.9471	11.5251	Up	9.48804e-06	6.97472e-05
Unigene37056_All	267	0	12	0	2.9471	11.5251	Up	0.000169765	0.000971351
Unigene35765_All	267	0	12	0	2.9471	11.5251	Up	0.000169765	0.000966258
Unigene36206_All	512	0	23	0	2.9457	11.5244	Up	6.09538e-08	6.10993e-07
Unigene36263_All	423	0	19	0	2.9454	11.5242	Up	1.09062e-06	9.20102e-06
Unigene36120_All	334	0	15	0	2.9449	11.524	Up	1.95139e-05	0.000135174
Unigene35581_All	245	0	11	0	2.9441	11.5236	Up	0.000349152	0.00182819
Unigene36912_All	401	0	18	0	2.9435	11.5233	Up	2.24306e-06	1.8184e-05
Unigene35571_All	602	0	27	0	2.941	11.5221	Up	3.40666e-09	3.94076e-08
Unigene36417_All	223	0	10	0	2.9405	11.5218	Up	0.000718098	0.00349837
Unigene36404_All	223	0	10	0	2.9405	11.5218	Up	0.000718098	0.00348093
Unigene13744_All	290	0	13	0	2.9395	11.5214	Up	8.2543e-05	0.000504732
Unigene36347_All	268	0	12	0	2.9361	11.5197	Up	0.000169765	0.000974353
Unigene36828_All	268	0	12	0	2.9361	11.5197	Up	0.000169765	0.000973751
Unigene36429_All	201	0	9	0	2.9361	11.5197	Up	0.0014769	0.00655443
Unigene36072_All	201	0	9	0	2.9361	11.5197	Up	0.0014769	0.00653639
Unigene37223_All	246	0	11	0	2.9322	11.5178	Up	0.000349152	0.00183117
CL11015.Contig1_All	358	0	16	0	2.9307	11.517	Up	9.48804e-06	6.9454e-05
Unigene34110_All	403	0	18	0	2.9288	11.5161	Up	2.24306e-06	1.80997e-05
Unigene37311_All	224	0	10	0	2.9274	11.5154	Up	0.000718098	0.00350409
Unigene37203_All	224	0	10	0	2.9274	11.5154	Up	0.000718098	0.00350225
Unigene36632_All	224	0	10	0	2.9274	11.5154	Up	0.000718098	0.00350164
Unigene33567_All	448	0	20	0	2.9274	11.5154	Up	5.3028e-07	4.68459e-06
CL11698.Contig2_All	224	0	10	0	2.9274	11.5154	Up	0.000718098	0.00349044
Unigene36595_All	224	0	10	0	2.9274	11.5154	Up	0.000718098	0.00348153
Unigene36558_All	224	0	10	0	2.9274	11.5154	Up	0.000718098	0.00347649
Unigene36936_All	336	0	15	0	2.9274	11.5154	Up	1.95139e-05	0.000134962
Unigene34186_All	269	0	12	0	2.9252	11.5143	Up	0.000169765	0.000973684
Unigene36138_All	269	0	12	0	2.9252	11.5143	Up	0.000169765	0.000968831
Unigene15915_All	269	0	12	0	2.9252	11.5143	Up	0.000169765	0.000964485
Unigene37548_All	269	0	12	0	2.9252	11.5143	Up	0.000169765	0.000963307
Unigene36233_All	314	0	14	0	2.9237	11.5136	Up	4.0134e-05	0.000261968
Unigene36961_All	202	0	9	0	2.9216	11.5125	Up	0.0014769	0.00652361
Unigene36893_All	247	0	11	0	2.9203	11.5119	Up	0.000349152	0.00184623
Unigene36262_All	247	0	11	0	2.9203	11.5119	Up	0.000349152	0.00182773
Unigene35511_All	337	0	15	0	2.9187	11.5111	Up	1.95139e-05	0.000135219
Unigene37504_All	337	0	15	0	2.9187	11.5111	Up	1.95139e-05	0.000135118
Unigene36241_All	270	0	12	0	2.9144	11.509	Up	0.000169765	0.000970687
Unigene35938_All	225	0	10	0	2.9144	11.509	Up	0.000718098	0.00348679
Unigene37628_All	225	0	10	0	2.9144	11.509	Up	0.000718098	0.00346886
Unigene36577_All	270	0	12	0	2.9144	11.509	Up	0.000169765	0.000962849
Unigene36590_All	428	0	19	0	2.911	11.5073	Up	1.09062e-06	9.20194e-06
Unigene35626_All	383	0	17	0	2.9106	11.5071	Up	4.61326e-06	3.54493e-05
Unigene36721_All	338	0	15	0	2.9101	11.5069	Up	1.95139e-05	0.000135421
Unigene35482_All	338	0	15	0	2.9101	11.5069	Up	1.95139e-05	0.000134973
Unigene35936_All	293	0	13	0	2.9094	11.5065	Up	8.2543e-05	0.000503406
Unigene37434_All	248	0	11	0	2.9085	11.5061	Up	0.000349152	0.00184507
Unigene36491_All	248	0	11	0	2.9085	11.5061	Up	0.000349152	0.00183095
Unigene15849_All	248	0	11	0	2.9085	11.5061	Up	0.000349152	0.00183003
Unigene36143_All	203	0	9	0	2.9072	11.5054	Up	0.0014769	0.00657783
Unigene36397_All	203	0	9	0	2.9072	11.5054	Up	0.0014769	0.00655478
Unigene37042_All	203	0	9	0	2.9072	11.5054	Up	0.0014769	0.00650985
Unigene34201_All	519	0	23	0	2.906	11.5048	Up	6.09538e-08	6.11066e-07
Unigene36689_All	316	0	14	0	2.9052	11.5044	Up	4.0134e-05	0.000260645
Unigene33580_All	271	0	12	0	2.9036	11.5036	Up	0.000169765	0.000967774
Unigene36038_All	226	0	10	0	2.9015	11.5026	Up	0.000718098	0.00349288
Unigene36848_All	339	0	15	0	2.9015	11.5026	Up	1.95139e-05	0.000135141
Unigene37043_All	226	0	10	0	2.9015	11.5026	Up	0.000718098	0.00347187
Unigene35890_All	226	0	10	0	2.9015	11.5026	Up	0.000718098	0.00346086
Unigene36124_All	294	0	13	0	2.8995	11.5016	Up	8.2543e-05	0.000507554
Unigene36956_All	362	0	16	0	2.8983	11.501	Up	9.48804e-06	6.98948e-05
Unigene35134_All	362	0	16	0	2.8983	11.501	Up	9.48804e-06	6.97104e-05
Unigene35797_All	611	0	27	0	2.8977	11.5007	Up	3.40666e-09	3.94403e-08
Unigene36994_All	249	0	11	0	2.8968	11.5002	Up	0.000349152	0.00185127
Unigene35410_All	249	0	11	0	2.8968	11.5002	Up	0.000349152	0.00183026
Unigene33877_All	317	0	14	0	2.896	11.4998	Up	4.0134e-05	0.000261988
CL11134.Contig7_All	204	0	9	0	2.893	11.4984	Up	0.0014769	0.0065859
Unigene33674_All	340	0	15	0	2.893	11.4984	Up	1.95139e-05	0.000135804
Unigene7834_All	272	0	12	0	2.893	11.4984	Up	0.000169765	0.000971152
CL2193.Contig4_All	204	0	9	0	2.893	11.4984	Up	0.0014769	0.00654297
Unigene37932_All	272	0	12	0	2.893	11.4984	Up	0.000169765	0.000964879
Unigene2113_All	544	0	24	0	2.893	11.4984	Up	2.9637e-08	3.07857e-07
Unigene18868_All	204	0	9	0	2.893	11.4984	Up	0.0014769	0.00650162
Unigene38539_All	227	0	10	0	2.8887	11.4962	Up	0.000718098	0.00347347
Unigene38152_All	227	0	10	0	2.8887	11.4962	Up	0.000718098	0.00347287
Unigene36512_All	318	0	14	0	2.8869	11.4953	Up	4.0134e-05	0.000260321
Unigene2782_All	250	0	11	0	2.8852	11.4945	Up	0.000349152	0.00183578
Unigene35664_All	250	0	11	0	2.8852	11.4945	Up	0.000349152	0.00183532
Unigene36025_All	523	0	23	0	2.8837	11.4937	Up	6.09538e-08	6.0975e-07
Unigene36852_All	273	0	12	0	2.8824	11.4931	Up	0.000169765	0.000964616
Unigene35857_All	478	0	21	0	2.8808	11.4923	Up	2.57832e-07	2.38433e-06
Unigene34379_All	296	0	13	0	2.8799	11.4918	Up	8.2543e-05	0.000505435
Unigene35411_All	296	0	13	0	2.8799	11.4918	Up	8.2543e-05	0.000502673
Unigene37441_All	205	0	9	0	2.8788	11.4913	Up	0.0014769	0.00649649
Unigene36328_All	319	0	14	0	2.8778	11.4908	Up	4.0134e-05	0.00026099
Unigene33175_All	228	0	10	0	2.876	11.4898	Up	0.000718098	0.00345826
Unigene36650_All	479	0	21	0	2.8748	11.4892	Up	2.57832e-07	2.38169e-06
Unigene33887_All	365	0	16	0	2.8745	11.4891	Up	9.48804e-06	6.96615e-05
Unigene34100_All	616	0	27	0	2.8742	11.4889	Up	3.40666e-09	3.93368e-08
Unigene2714_All	274	0	12	0	2.8718	11.4877	Up	0.000169765	0.000967049
Unigene35692_All	274	0	12	0	2.8718	11.4877	Up	0.000169765	0.000964682
Unigene37178_All	297	0	13	0	2.8702	11.4869	Up	8.2543e-05	0.000506511
Unigene33582_All	457	0	20	0	2.8697	11.4867	Up	5.3028e-07	4.68063e-06
Unigene36770_All	320	0	14	0	2.8688	11.4862	Up	4.0134e-05	0.000260544
Unigene37331_All	343	0	15	0	2.8677	11.4857	Up	1.95139e-05	0.000135018
Unigene19003_All	206	0	9	0	2.8649	11.4843	Up	0.0014769	0.00656315
Unigene36145_All	206	0	9	0	2.8649	11.4843	Up	0.0014769	0.00655513
Unigene36085_All	206	0	9	0	2.8649	11.4843	Up	0.0014769	0.0065454
Unigene27654_All	206	0	9	0	2.8649	11.4843	Up	0.0014769	0.00653535
Unigene36321_All	412	0	18	0	2.8649	11.4843	Up	2.24306e-06	1.8105e-05
Unigene36597_All	229	0	10	0	2.8635	11.4836	Up	0.000718098	0.00349328
Unigene33397_All	229	0	10	0	2.8635	11.4836	Up	0.000718098	0.00349085
Unigene36159_All	229	0	10	0	2.8635	11.4836	Up	0.000718098	0.00348639
Unigene36272_All	229	0	10	0	2.8635	11.4836	Up	0.000718098	0.00347026
Unigene37588_All	229	0	10	0	2.8635	11.4836	Up	0.000718098	0.00346685
Unigene37466_All	252	0	11	0	2.8623	11.483	Up	0.000349152	0.00182888
Unigene36981_All	275	0	12	0	2.8614	11.4825	Up	0.000169765	0.000972017
Unigene37274_All	321	0	14	0	2.8599	11.4817	Up	4.0134e-05	0.000261051
Unigene36063_All	413	0	18	0	2.8579	11.4807	Up	2.24306e-06	1.81875e-05
CL10536.Contig1_All	436	0	19	0	2.8576	11.4806	Up	1.09062e-06	9.19359e-06
CL9985.Contig2_All	482	0	21	0	2.8569	11.4802	Up	2.57832e-07	2.39306e-06
Unigene33584_All	299	0	13	0	2.851	11.4773	Up	8.2543e-05	0.000507069
Unigene36563_All	230	0	10	0	2.851	11.4773	Up	0.000718098	0.00349125
Unigene37437_All	299	0	13	0	2.851	11.4773	Up	8.2543e-05	0.00050562
Unigene36278_All	437	0	19	0	2.851	11.4773	Up	1.09062e-06	9.21869e-06
Unigene23685_All	322	0	14	0	2.851	11.4773	Up	4.0134e-05	0.000261539
Unigene37534_All	253	0	11	0	2.851	11.4773	Up	0.000349152	0.00183659
Unigene22211_All	437	0	19	0	2.851	11.4773	Up	1.09062e-06	9.20752e-06
Unigene8115_All	276	0	12	0	2.851	11.4773	Up	0.000169765	0.000965929
Unigene37161_All	230	0	10	0	2.851	11.4773	Up	0.000718098	0.00347066
Unigene36583_All	230	0	10	0	2.851	11.4773	Up	0.000718098	0.00346926
Unigene35971_All	483	0	21	0	2.851	11.4773	Up	2.57832e-07	2.38011e-06
Unigene37915_All	207	0	9	0	2.851	11.4773	Up	0.0014769	0.00649991
Unigene36851_All	276	0	12	0	2.851	11.4773	Up	0.000169765	0.000961805
CL8163.Contig2_All	576	0	25	0	2.8461	11.4748	Up	1.44101e-08	1.55643e-07
Unigene37195_All	369	0	16	0	2.8433	11.4734	Up	9.48804e-06	6.97718e-05
Unigene34083_All	346	0	15	0	2.8428	11.4731	Up	1.95139e-05	0.000135884
Unigene34231_All	346	0	15	0	2.8428	11.4731	Up	1.95139e-05	0.00013585
CL11335.Contig1_All	300	0	13	0	2.8415	11.4724	Up	8.2543e-05	0.000503039
Unigene36412_All	277	0	12	0	2.8407	11.472	Up	0.000169765	0.00097082
Unigene37023_All	277	0	12	0	2.8407	11.472	Up	0.000169765	0.000969294
Unigene37819_All	277	0	12	0	2.8407	11.472	Up	0.000169765	0.000964092
CL7405.Contig1_All	508	0	22	0	2.8398	11.4716	Up	1.25363e-07	1.20767e-06
Unigene36039_All	254	0	11	0	2.8398	11.4716	Up	0.000349152	0.00184018
Unigene35946_All	231	0	10	0	2.8387	11.471	Up	0.000718098	0.00347207
Unigene36189_All	208	0	9	0	2.8373	11.4703	Up	0.0014769	0.00658836
Unigene37703_All	416	0	18	0	2.8373	11.4703	Up	2.24306e-06	1.81717e-05
Unigene36295_All	208	0	9	0	2.8373	11.4703	Up	0.0014769	0.00655687
Unigene35560_All	208	0	9	0	2.8373	11.4703	Up	0.0014769	0.006552
Unigene36061_All	208	0	9	0	2.8373	11.4703	Up	0.0014769	0.00651431
Unigene36030_All	208	0	9	0	2.8373	11.4703	Up	0.0014769	0.00650848
Unigene10564_All	555	0	24	0	2.8356	11.4694	Up	2.9637e-08	3.08509e-07
Unigene37034_All	324	0	14	0	2.8334	11.4683	Up	4.0134e-05	0.000261091
Unigene35498_All	324	0	14	0	2.8334	11.4683	Up	4.0134e-05	0.000260281
Unigene36341_All	301	0	13	0	2.8321	11.4677	Up	8.2543e-05	0.000507591
Unigene34094_All	301	0	13	0	2.8321	11.4677	Up	8.2543e-05	0.000503921
Unigene35818_All	301	0	13	0	2.8321	11.4677	Up	8.2543e-05	0.00050337
Unigene36683_All	278	0	12	0	2.8305	11.4668	Up	0.000169765	0.00097275
Unigene35310_All	278	0	12	0	2.8305	11.4668	Up	0.000169765	0.000969626
Unigene36144_All	255	0	11	0	2.8287	11.4659	Up	0.000349152	0.00185139
Unigene35991_All	255	0	11	0	2.8287	11.4659	Up	0.000349152	0.00183786
Unigene37241_All	232	0	10	0	2.8264	11.4647	Up	0.000718098	0.00348821
Unigene36301_All	232	0	10	0	2.8264	11.4647	Up	0.000718098	0.00348375
Unigene36440_All	232	0	10	0	2.8264	11.4647	Up	0.000718098	0.0034777
Unigene33771_All	348	0	15	0	2.8264	11.4647	Up	1.95139e-05	0.000135096
Unigene34025_All	580	0	25	0	2.8264	11.4647	Up	1.44101e-08	1.55142e-07
Unigene36117_All	232	0	10	0	2.8264	11.4647	Up	0.000718098	0.00346725
Unigene36299_All	232	0	10	0	2.8264	11.4647	Up	0.000718098	0.00345866
Unigene35776_All	348	0	15	0	2.8264	11.4647	Up	1.95139e-05	0.000134728
Unigene34178_All	209	0	9	0	2.8237	11.4634	Up	0.0014769	0.00657363
Unigene36628_All	209	0	9	0	2.8237	11.4634	Up	0.0014769	0.00657223
Unigene36612_All	209	0	9	0	2.8237	11.4634	Up	0.0014769	0.00656001
Unigene35470_All	209	0	9	0	2.8237	11.4634	Up	0.0014769	0.00655861
Unigene36483_All	209	0	9	0	2.8237	11.4634	Up	0.0014769	0.00651122
Unigene34219_All	209	0	9	0	2.8237	11.4634	Up	0.0014769	0.00650882
Unigene37155_All	209	0	9	0	2.8237	11.4634	Up	0.0014769	0.00649922
Unigene36211_All	302	0	13	0	2.8227	11.4629	Up	8.2543e-05	0.000503259
Unigene36887_All	302	0	13	0	2.8227	11.4629	Up	8.2543e-05	0.000502893
Unigene36799_All	279	0	12	0	2.8204	11.4617	Up	0.000169765	0.000970886
CL9115.Contig2_All	558	0	24	0	2.8204	11.4617	Up	2.9637e-08	3.08279e-07
Unigene37656_All	349	0	15	0	2.8183	11.4606	Up	1.95139e-05	0.000134839
Unigene36472_All	256	0	11	0	2.8176	11.4603	Up	0.000349152	0.00185057
Unigene37429_All	326	0	14	0	2.816	11.4594	Up	4.0134e-05	0.00026158
Unigene35924_All	396	0	17	0	2.815	11.4589	Up	4.61326e-06	3.55343e-05
Unigene37344_All	233	0	10	0	2.8143	11.4586	Up	0.000718098	0.00349613
Unigene37481_All	233	0	10	0	2.8143	11.4586	Up	0.000718098	0.00347629
Unigene36665_All	233	0	10	0	2.8143	11.4586	Up	0.000718098	0.00347247
Unigene35455_All	303	0	13	0	2.8134	11.4581	Up	8.2543e-05	0.000505768
Unigene36148_All	303	0	13	0	2.8134	11.4581	Up	8.2543e-05	0.000502783
Unigene37901_All	210	0	9	0	2.8103	11.4565	Up	0.0014769	0.00659012
Unigene37378_All	210	0	9	0	2.8103	11.4565	Up	0.0014769	0.00652085
Unigene36134_All	280	0	12	0	2.8103	11.4565	Up	0.000169765	0.000964354
Unigene37024_All	280	0	12	0	2.8103	11.4565	Up	0.000169765	0.000962914
Unigene35798_All	280	0	12	0	2.8103	11.4565	Up	0.000169765	0.000962457
Unigene36135_All	280	0	12	0	2.8103	11.4565	Up	0.000169765	0.000961935
Unigene35542_All	327	0	14	0	2.8074	11.455	Up	4.0134e-05	0.000262562
Unigene36191_All	327	0	14	0	2.8074	11.455	Up	4.0134e-05	0.000261193
Unigene36095_All	327	0	14	0	2.8074	11.455	Up	4.0134e-05	0.000260584
Unigene36949_All	257	0	11	0	2.8067	11.4547	Up	0.000349152	0.0018359
Unigene36766_All	257	0	11	0	2.8067	11.4547	Up	0.000349152	0.00182842
Unigene36413_All	374	0	16	0	2.8053	11.4539	Up	9.48804e-06	6.93751e-05
Unigene36182_All	491	0	21	0	2.8046	11.4536	Up	2.57832e-07	2.39094e-06
Unigene36209_All	304	0	13	0	2.8041	11.4533	Up	8.2543e-05	0.000504105
CL3280.Contig1_All	538	0	23	0	2.8033	11.4529	Up	6.09538e-08	6.09166e-07
Unigene37114_All	234	0	10	0	2.8023	11.4524	Up	0.000718098	0.00349735
Unigene36550_All	351	0	15	0	2.8023	11.4524	Up	1.95139e-05	0.000135714
Unigene36535_All	445	0	19	0	2.7998	11.4511	Up	1.09062e-06	9.20009e-06
Unigene33322_All	492	0	21	0	2.7989	11.4506	Up	2.57832e-07	2.38802e-06
Unigene37425_All	328	0	14	0	2.7989	11.4506	Up	4.0134e-05	0.000260119
Unigene33661_All	211	0	9	0	2.797	11.4497	Up	0.0014769	0.00653985
Unigene37357_All	258	0	11	0	2.7958	11.449	Up	0.000349152	0.0018432
Unigene36816_All	258	0	11	0	2.7958	11.449	Up	0.000349152	0.00182636
Unigene37247_All	305	0	13	0	2.7949	11.4486	Up	8.2543e-05	0.000504769
Unigene36401_All	352	0	15	0	2.7943	11.4483	Up	1.95139e-05	0.000135918
Unigene36267_All	352	0	15	0	2.7943	11.4483	Up	1.95139e-05	0.000134906
Unigene36326_All	352	0	15	0	2.7943	11.4483	Up	1.95139e-05	0.000134828
CL11079.Contig1_All	423	0	18	0	2.7904	11.4463	Up	2.24306e-06	1.81541e-05
Unigene35904_All	235	0	10	0	2.7904	11.4463	Up	0.000718098	0.00348922
Unigene36618_All	282	0	12	0	2.7904	11.4463	Up	0.000169765	0.000964944
Unigene36270_All	423	0	18	0	2.7904	11.4463	Up	2.24306e-06	1.80893e-05
Unigene34194_All	235	0	10	0	2.7904	11.4463	Up	0.000718098	0.00345767
Unigene37408_All	400	0	17	0	2.7869	11.4444	Up	4.61326e-06	3.5531e-05
Unigene33886_All	259	0	11	0	2.785	11.4435	Up	0.000349152	0.00185068
Unigene37471_All	259	0	11	0	2.785	11.4435	Up	0.000349152	0.0018439
CL9927.Contig1_All	259	0	11	0	2.785	11.4435	Up	0.000349152	0.00183255
Unigene35656_All	212	0	9	0	2.7838	11.4428	Up	0.0014769	0.0065845
Unigene37163_All	212	0	9	0	2.7838	11.4428	Up	0.0014769	0.00656105
Unigene38180_All	212	0	9	0	2.7838	11.4428	Up	0.0014769	0.00651982
Unigene36975_All	212	0	9	0	2.7838	11.4428	Up	0.0014769	0.00651225
Unigene34382_All	330	0	14	0	2.7819	11.4419	Up	4.0134e-05	0.00026246
Unigene15922_All	330	0	14	0	2.7819	11.4419	Up	4.0134e-05	0.000261702
Unigene34099_All	283	0	12	0	2.7805	11.4411	Up	0.000169765	0.00097175
Unigene36245_All	354	0	15	0	2.7785	11.4401	Up	1.95139e-05	0.000135253
Unigene36132_All	236	0	10	0	2.7785	11.4401	Up	0.000718098	0.00346205
Unigene36371_All	307	0	13	0	2.7767	11.4392	Up	8.2543e-05	0.000507218
Unigene33686_All	449	0	19	0	2.7748	11.4382	Up	1.09062e-06	9.25144e-06
CL9670.Contig2_All	260	0	11	0	2.7743	11.4379	Up	0.000349152	0.00183175
Unigene36454_All	331	0	14	0	2.7735	11.4375	Up	4.0134e-05	0.0002616
Unigene36307_All	331	0	14	0	2.7735	11.4375	Up	4.0134e-05	0.000261478
Unigene33728_All	213	0	9	0	2.7707	11.436	Up	0.0014769	0.00658239
Unigene34387_All	213	0	9	0	2.7707	11.436	Up	0.0014769	0.00654748
Unigene36729_All	213	0	9	0	2.7707	11.436	Up	0.0014769	0.00654644
Unigene34084_All	284	0	12	0	2.7707	11.436	Up	0.000169765	0.000968567
Unigene37228_All	213	0	9	0	2.7707	11.436	Up	0.0014769	0.0065395
Unigene37511_All	213	0	9	0	2.7707	11.436	Up	0.0014769	0.00653327
Unigene35696_All	213	0	9	0	2.7707	11.436	Up	0.0014769	0.00653016
Unigene36530_All	213	0	9	0	2.7707	11.436	Up	0.0014769	0.00652809
CL10505.Contig1_All	284	0	12	0	2.7707	11.436	Up	0.000169765	0.000965601
Unigene36279_All	284	0	12	0	2.7707	11.436	Up	0.000169765	0.000964026
Unigene36531_All	213	0	9	0	2.7707	11.436	Up	0.0014769	0.00649683
Unigene34179_All	237	0	10	0	2.7668	11.434	Up	0.000718098	0.00348902
Unigene36053_All	237	0	10	0	2.7668	11.434	Up	0.000718098	0.00348477
Unigene37742_All	237	0	10	0	2.7668	11.434	Up	0.000718098	0.00346665
Unigene36213_All	498	0	21	0	2.7652	11.4332	Up	2.57832e-07	2.38195e-06
Unigene2181_All	261	0	11	0	2.7636	11.4323	Up	0.000349152	0.00184297
Unigene36294_All	261	0	11	0	2.7636	11.4323	Up	0.000349152	0.00183728
Unigene37374_All	451	0	19	0	2.7625	11.4318	Up	1.09062e-06	9.20659e-06
Unigene37144_All	309	0	13	0	2.7588	11.4298	Up	8.2543e-05	0.000505657
CL9112.Contig1_All	309	0	13	0	2.7588	11.4298	Up	8.2543e-05	0.000502856
CL11425.Contig3_All	214	0	9	0	2.7578	11.4293	Up	0.0014769	0.00654609
Unigene33723_All	214	0	9	0	2.7578	11.4293	Up	0.0014769	0.00651053
Unigene35928_All	500	0	21	0	2.7541	11.4274	Up	2.57832e-07	2.38829e-06
Unigene37793_All	262	0	11	0	2.7531	11.4268	Up	0.000349152	0.00183624
Unigene36354_All	262	0	11	0	2.7531	11.4268	Up	0.000349152	0.00183613
Unigene37448_All	262	0	11	0	2.7531	11.4268	Up	0.000349152	0.00183405
Unigene36639_All	286	0	12	0	2.7513	11.4259	Up	0.000169765	0.000969162
Unigene36832_All	286	0	12	0	2.7513	11.4259	Up	0.000169765	0.000963961
Unigene36745_All	286	0	12	0	2.7513	11.4259	Up	0.000169765	0.000962261
CL7549.Contig2_All	453	0	19	0	2.7503	11.4254	Up	1.09062e-06	9.24112e-06
Unigene37288_All	358	0	15	0	2.7475	11.4239	Up	1.95139e-05	0.000135264
Unigene22186_All	358	0	15	0	2.7475	11.4239	Up	1.95139e-05	0.00013504
CL7238.Contig1_All	549	0	23	0	2.7472	11.4237	Up	6.09538e-08	6.11579e-07
Unigene36142_All	382	0	16	0	2.7465	11.4234	Up	9.48804e-06	6.96798e-05
Unigene36652_All	215	0	9	0	2.7449	11.4225	Up	0.0014769	0.0065402
Unigene34098_All	430	0	18	0	2.7449	11.4225	Up	2.24306e-06	1.81295e-05
Unigene35843_All	215	0	9	0	2.7449	11.4225	Up	0.0014769	0.00652568
Unigene37573_All	239	0	10	0	2.7437	11.4219	Up	0.000718098	0.00349899
Unigene37878_All	239	0	10	0	2.7437	11.4219	Up	0.000718098	0.0034878
Unigene37621_All	239	0	10	0	2.7437	11.4219	Up	0.000718098	0.00347931
Unigene36875_All	239	0	10	0	2.7437	11.4219	Up	0.000718098	0.00346765
Unigene24307_All	287	0	12	0	2.7418	11.4209	Up	0.000169765	0.000967576
Unigene34226_All	287	0	12	0	2.7418	11.4209	Up	0.000169765	0.00096383
Unigene36441_All	287	0	12	0	2.7418	11.4209	Up	0.000169765	0.000963568
Unigene38034_All	311	0	13	0	2.741	11.4205	Up	8.2543e-05	0.000505805
Unigene35801_All	335	0	14	0	2.7404	11.4202	Up	4.0134e-05	0.000260807
Unigene37009_All	216	0	9	0	2.7322	11.4158	Up	0.0014769	0.00657538
Unigene35464_All	480	0	20	0	2.7322	11.4158	Up	5.3028e-07	4.6836e-06
Unigene2022_All	264	0	11	0	2.7322	11.4158	Up	0.000349152	0.00184518
Unigene36519_All	240	0	10	0	2.7322	11.4158	Up	0.000718098	0.0034874
Unigene36696_All	264	0	11	0	2.7322	11.4158	Up	0.000349152	0.0018329
Unigene36581_All	288	0	12	0	2.7322	11.4158	Up	0.000169765	0.000964223
Unigene7960_All	312	0	13	0	2.7322	11.4158	Up	8.2543e-05	0.000503553
Unigene36281_All	240	0	10	0	2.7322	11.4158	Up	0.000718098	0.00346285
Unigene37735_All	264	0	11	0	2.7322	11.4158	Up	0.000349152	0.00182728
Unigene37291_All	216	0	9	0	2.7322	11.4158	Up	0.0014769	0.0064982
Unigene36527_All	313	0	13	0	2.7235	11.4112	Up	8.2543e-05	0.000506734
Unigene36943_All	313	0	13	0	2.7235	11.4112	Up	8.2543e-05	0.000505139
Unigene33881_All	289	0	12	0	2.7228	11.4109	Up	0.000169765	0.000972416
Unigene36222_All	289	0	12	0	2.7228	11.4109	Up	0.000169765	0.000965798
Unigene35790_All	289	0	12	0	2.7228	11.4109	Up	0.000169765	0.000963503
Unigene34429_All	265	0	11	0	2.7219	11.4104	Up	0.000349152	0.00184693
Unigene37843_All	265	0	11	0	2.7219	11.4104	Up	0.000349152	0.00184262
Unigene37724_All	265	0	11	0	2.7219	11.4104	Up	0.000349152	0.0018403
Unigene35916_All	265	0	11	0	2.7219	11.4104	Up	0.000349152	0.00183648
Unigene35661_All	265	0	11	0	2.7219	11.4104	Up	0.000349152	0.00183325
CL11460.Contig3_All	241	0	10	0	2.7209	11.4099	Up	0.000718098	0.00348841
CL920.Contig12_All	241	0	10	0	2.7209	11.4099	Up	0.000718098	0.00348254
Unigene34131_All	241	0	10	0	2.7209	11.4099	Up	0.000718098	0.0034771
Unigene37180_All	241	0	10	0	2.7209	11.4099	Up	0.000718098	0.00347367
Unigene33955_All	241	0	10	0	2.7209	11.4099	Up	0.000718098	0.00345886
Unigene36543_All	217	0	9	0	2.7196	11.4092	Up	0.0014769	0.00659118
Unigene35713_All	217	0	9	0	2.7196	11.4092	Up	0.0014769	0.00657153
Unigene35546_All	217	0	9	0	2.7196	11.4092	Up	0.0014769	0.00657118
Unigene37585_All	217	0	9	0	2.7196	11.4092	Up	0.0014769	0.00656803
Unigene37440_All	217	0	9	0	2.7196	11.4092	Up	0.0014769	0.00655409
Unigene38131_All	217	0	9	0	2.7196	11.4092	Up	0.0014769	0.00651294
Unigene37193_All	362	0	15	0	2.7171	11.4079	Up	1.95139e-05	0.000135107
Unigene36840_All	483	0	20	0	2.7153	11.4069	Up	5.3028e-07	4.67323e-06
Unigene35732_All	459	0	19	0	2.7144	11.4064	Up	1.09062e-06	9.21404e-06
Unigene37352_All	266	0	11	0	2.7117	11.405	Up	0.000349152	0.00185021
Unigene34255_All	266	0	11	0	2.7117	11.405	Up	0.000349152	0.00183244
CL10786.Contig2_All	387	0	16	0	2.7111	11.4047	Up	9.48804e-06	6.96553e-05
Unigene36584_All	363	0	15	0	2.7097	11.4039	Up	1.95139e-05	0.000135152
Unigene35725_All	339	0	14	0	2.7081	11.4031	Up	4.0134e-05	0.000262521
Unigene33231_All	218	0	9	0	2.7072	11.4026	Up	0.0014769	0.00654505
Unigene36900_All	218	0	9	0	2.7072	11.4026	Up	0.0014769	0.00652223
Unigene33225_All	218	0	9	0	2.7072	11.4026	Up	0.0014769	0.00651466
Unigene37016_All	582	0	24	0	2.7041	11.4009	Up	2.9637e-08	3.08701e-07
Unigene37560_All	291	0	12	0	2.7041	11.4009	Up	0.000169765	0.000969824
Unigene37054_All	267	0	11	0	2.7015	11.3995	Up	0.000349152	0.00184565
Unigene36635_All	267	0	11	0	2.7015	11.3995	Up	0.000349152	0.00183463
Unigene36705_All	267	0	11	0	2.7015	11.3995	Up	0.000349152	0.00183359
Unigene36763_All	413	0	17	0	2.6992	11.3983	Up	4.61326e-06	3.56591e-05
Unigene36034_All	413	0	17	0	2.6992	11.3983	Up	4.61326e-06	3.55769e-05
Unigene36056_All	413	0	17	0	2.6992	11.3983	Up	4.61326e-06	3.55212e-05
Unigene37509_All	243	0	10	0	2.6985	11.3979	Up	0.000718098	0.00350573
CL10312.Contig1_All	243	0	10	0	2.6985	11.3979	Up	0.000718098	0.00348032
CL9748.Contig2_All	219	0	9	0	2.6948	11.396	Up	0.0014769	0.00655235
Unigene37017_All	219	0	9	0	2.6948	11.396	Up	0.0014769	0.00651603
Unigene36225_All	219	0	9	0	2.6948	11.396	Up	0.0014769	0.00650745
Unigene37390_All	219	0	9	0	2.6948	11.396	Up	0.0014769	0.00650196
Unigene34242_All	268	0	11	0	2.6915	11.3942	Up	0.000349152	0.00184425
Unigene33748_All	317	0	13	0	2.6891	11.3929	Up	8.2543e-05	0.000505212
Unigene35785_All	244	0	10	0	2.6874	11.392	Up	0.000718098	0.00350348
Unigene37455_All	244	0	10	0	2.6874	11.392	Up	0.000718098	0.00349166
Unigene36405_All	244	0	10	0	2.6874	11.392	Up	0.000718098	0.00346225
Unigene35787_All	293	0	12	0	2.6856	11.391	Up	0.000169765	0.000965864
Unigene34314_All	293	0	12	0	2.6856	11.391	Up	0.000169765	0.00096298
Unigene33431_All	220	0	9	0	2.6826	11.3894	Up	0.0014769	0.00656629
Unigene36925_All	220	0	9	0	2.6826	11.3894	Up	0.0014769	0.00655548
Unigene40610_All	220	0	9	0	2.6826	11.3894	Up	0.0014769	0.00652602
Unigene34202_All	220	0	9	0	2.6826	11.3894	Up	0.0014769	0.006515
Unigene37335_All	318	0	13	0	2.6807	11.3884	Up	8.2543e-05	0.00050625
Unigene36114_All	465	0	19	0	2.6794	11.3877	Up	1.09062e-06	9.21683e-06
Unigene33928_All	245	0	10	0	2.6765	11.3861	Up	0.000718098	0.00350001
Unigene36566_All	245	0	10	0	2.6765	11.3861	Up	0.000718098	0.00349552
Unigene37415_All	245	0	10	0	2.6765	11.3861	Up	0.000718098	0.0034943
Unigene36565_All	343	0	14	0	2.6765	11.3861	Up	4.0134e-05	0.000261152
Unigene36390_All	343	0	14	0	2.6765	11.3861	Up	4.0134e-05	0.000260362
Unigene35602_All	319	0	13	0	2.6723	11.3839	Up	8.2543e-05	0.000503296
Unigene37260_All	270	0	11	0	2.6715	11.3834	Up	0.000349152	0.00184892
Unigene36623_All	270	0	11	0	2.6715	11.3834	Up	0.000349152	0.00184775
Unigene36764_All	221	0	9	0	2.6704	11.3828	Up	0.0014769	0.00657888
Unigene36560_All	221	0	9	0	2.6704	11.3828	Up	0.0014769	0.00657293
Unigene36917_All	221	0	9	0	2.6704	11.3828	Up	0.0014769	0.00656838
Unigene36459_All	221	0	9	0	2.6704	11.3828	Up	0.0014769	0.00653397
Unigene37211_All	221	0	9	0	2.6704	11.3828	Up	0.0014769	0.00650676
Unigene37233_All	221	0	9	0	2.6704	11.3828	Up	0.0014769	0.00650539
Unigene33870_All	221	0	9	0	2.6704	11.3828	Up	0.0014769	0.00650333
Unigene36973_All	565	0	23	0	2.6694	11.3823	Up	6.09538e-08	6.11506e-07
Unigene36933_All	295	0	12	0	2.6674	11.3812	Up	0.000169765	0.00097195
Unigene4889_All	246	0	10	0	2.6656	11.3802	Up	0.000718098	0.00349227
Unigene36439_All	246	0	10	0	2.6656	11.3802	Up	0.000718098	0.00347488
Unigene36477_All	246	0	10	0	2.6656	11.3802	Up	0.000718098	0.00346465
Unigene36882_All	246	0	10	0	2.6656	11.3802	Up	0.000718098	0.00346305
Unigene36110_All	320	0	13	0	2.6639	11.3793	Up	8.2543e-05	0.000506994
Unigene37605_All	394	0	16	0	2.6629	11.3788	Up	9.48804e-06	6.98886e-05
Unigene36016_All	394	0	16	0	2.6629	11.3788	Up	9.48804e-06	6.95271e-05
Unigene36573_All	345	0	14	0	2.661	11.3778	Up	4.0134e-05	0.000262029
Unigene37654_All	222	0	9	0	2.6584	11.3763	Up	0.0014769	0.00658555
Unigene36494_All	222	0	9	0	2.6584	11.3763	Up	0.0014769	0.00649957
Unigene24776_All	321	0	13	0	2.6556	11.3748	Up	8.2543e-05	0.000507479
Unigene36121_All	321	0	13	0	2.6556	11.3748	Up	8.2543e-05	0.000506771
Unigene36196_All	247	0	10	0	2.6548	11.3744	Up	0.000718098	0.00347911
Unigene37306_All	247	0	10	0	2.6548	11.3744	Up	0.000718098	0.00346745
Unigene35871_All	420	0	17	0	2.6542	11.3741	Up	4.61326e-06	3.55015e-05
Unigene37187_All	272	0	11	0	2.6519	11.3728	Up	0.000349152	0.00184344
Unigene36469_All	272	0	11	0	2.6519	11.3728	Up	0.000349152	0.00183521
Unigene38071_All	272	0	11	0	2.6519	11.3728	Up	0.000349152	0.00183186
Unigene37328_All	272	0	11	0	2.6519	11.3728	Up	0.000349152	0.00182877
Unigene36966_All	470	0	19	0	2.6508	11.3722	Up	1.09062e-06	9.22149e-06
CL11267.Contig2_All	297	0	12	0	2.6494	11.3714	Up	0.000169765	0.000969228
Unigene36972_All	322	0	13	0	2.6474	11.3704	Up	8.2543e-05	0.000507181
Unigene36579_All	322	0	13	0	2.6474	11.3704	Up	8.2543e-05	0.000506436
Unigene38259_All	223	0	9	0	2.6465	11.3699	Up	0.0014769	0.00657748
Unigene37462_All	223	0	9	0	2.6465	11.3699	Up	0.0014769	0.00656699
Unigene37111_All	223	0	9	0	2.6465	11.3699	Up	0.0014769	0.00654713
Unigene37227_All	223	0	9	0	2.6465	11.3699	Up	0.0014769	0.00654158
Unigene37414_All	223	0	9	0	2.6465	11.3699	Up	0.0014769	0.00651947
Unigene37652_All	223	0	9	0	2.6465	11.3699	Up	0.0014769	0.00651775
Unigene8069_All	248	0	10	0	2.6441	11.3686	Up	0.000718098	0.0034996
Unigene37082_All	248	0	10	0	2.6441	11.3686	Up	0.000718098	0.00348659
Unigene36529_All	248	0	10	0	2.6441	11.3686	Up	0.000718098	0.00348335
Unigene36672_All	273	0	11	0	2.6422	11.3675	Up	0.000349152	0.00184834
Unigene36578_All	298	0	12	0	2.6405	11.3666	Up	0.000169765	0.000974687
Unigene37458_All	298	0	12	0	2.6405	11.3666	Up	0.000169765	0.00097235
Unigene35954_All	298	0	12	0	2.6405	11.3666	Up	0.000169765	0.000971285
Unigene34126_All	298	0	12	0	2.6405	11.3666	Up	0.000169765	0.00096187
Unigene38722_All	323	0	13	0	2.6392	11.3659	Up	8.2543e-05	0.000507629
Unigene36941_All	398	0	16	0	2.6361	11.3642	Up	9.48804e-06	6.96125e-05
Unigene37739_All	224	0	9	0	2.6347	11.3634	Up	0.0014769	0.00658099
Unigene19078_All	896	0	36	0	2.6347	11.3634	Up	5.17392e-12	7.71602e-11
Unigene34096_All	224	0	9	0	2.6347	11.3634	Up	0.0014769	0.00652154
Unigene36495_All	473	0	19	0	2.634	11.363	Up	1.09062e-06	9.22242e-06
Unigene37176_All	473	0	19	0	2.634	11.363	Up	1.09062e-06	9.20566e-06
CL5119.Contig1_All	249	0	10	0	2.6335	11.3628	Up	0.000718098	0.00347569
Unigene38114_All	274	0	11	0	2.6325	11.3622	Up	0.000349152	0.00183972
CL11353.Contig2_All	299	0	12	0	2.6317	11.3618	Up	0.000169765	0.000968633
Unigene37269_All	299	0	12	0	2.6317	11.3618	Up	0.000169765	0.000968302
Unigene36575_All	225	0	9	0	2.6229	11.3569	Up	0.0014769	0.00658485
Unigene36811_All	275	0	11	0	2.6229	11.3569	Up	0.000349152	0.00184857
Unigene37184_All	275	0	11	0	2.6229	11.3569	Up	0.000349152	0.00184822
Unigene37795_All	300	0	12	0	2.6229	11.3569	Up	0.000169765	0.000971684
Unigene7759_All	300	0	12	0	2.6229	11.3569	Up	0.000169765	0.000970156
Unigene36723_All	200	0	8	0	2.6229	11.3569	Up	0.00303752	0.0122499
Unigene38045_All	200	0	8	0	2.6229	11.3569	Up	0.00303752	0.0122339
Unigene36789_All	275	0	11	0	2.6229	11.3569	Up	0.000349152	0.00183937
Unigene38209_All	275	0	11	0	2.6229	11.3569	Up	0.000349152	0.00183809
Unigene36115_All	300	0	12	0	2.6229	11.3569	Up	0.000169765	0.000966983
Unigene33873_All	300	0	12	0	2.6229	11.3569	Up	0.000169765	0.000966522
Unigene37338_All	200	0	8	0	2.6229	11.3569	Up	0.00303752	0.0122133
Unigene18963_All	325	0	13	0	2.6229	11.3569	Up	8.2543e-05	0.0005044
Unigene36898_All	200	0	8	0	2.6229	11.3569	Up	0.00303752	0.0122045
Unigene35389_All	275	0	11	0	2.6229	11.3569	Up	0.000349152	0.00183267
Unigene37586_All	200	0	8	0	2.6229	11.3569	Up	0.00303752	0.012201
Unigene36750_All	225	0	9	0	2.6229	11.3569	Up	0.0014769	0.00652326
Unigene37583_All	225	0	9	0	2.6229	11.3569	Up	0.0014769	0.00652051
Unigene36616_All	250	0	10	0	2.6229	11.3569	Up	0.000718098	0.00346385
Unigene34051_All	300	0	12	0	2.6229	11.3569	Up	0.000169765	0.000962327
Unigene37387_All	225	0	9	0	2.6229	11.3569	Up	0.0014769	0.0064958
Unigene37097_All	300	0	12	0	2.6229	11.3569	Up	0.000169765	0.000961675
Unigene4649_All	401	0	16	0	2.6164	11.3534	Up	9.48804e-06	6.98455e-05
Unigene35860_All	326	0	13	0	2.6149	11.3525	Up	8.2543e-05	0.000506213
Unigene1219_All	652	0	26	0	2.6149	11.3525	Up	7.00644e-09	7.83703e-08
CL8792.Contig2_All	301	0	12	0	2.6142	11.3522	Up	0.000169765	0.000971085
Unigene37547_All	301	0	12	0	2.6142	11.3522	Up	0.000169765	0.000969758
Unigene35796_All	276	0	11	0	2.6134	11.3517	Up	0.000349152	0.00184939
Unigene35418_All	251	0	10	0	2.6125	11.3512	Up	0.000718098	0.00348214
Unigene37319_All	251	0	10	0	2.6125	11.3512	Up	0.000718098	0.00347388
CL6251.Contig2_All	1180	0	47	0	2.6118	11.3508	Up	1.85769e-15	3.57053e-14
Unigene37838_All	226	0	9	0	2.6113	11.3506	Up	0.0014769	0.00658696
Unigene36985_All	226	0	9	0	2.6113	11.3506	Up	0.0014769	0.00658415
Unigene37197_All	226	0	9	0	2.6113	11.3506	Up	0.0014769	0.00658204
Unigene37159_All	226	0	9	0	2.6113	11.3506	Up	0.0014769	0.00657994
Unigene36068_All	226	0	9	0	2.6113	11.3506	Up	0.0014769	0.00657818
[truncated: 63,536 more rows]

## Sheet: File4_CE24
geneID	geneLength	C_rawfragments(16114492)	E_24_rawfragments(15719820)	C_FPKM	E_24_FPKM	log2 Ratio(E_24/C)	Up-Down-Regulation(E_24/C)	P-value	FDR
Unigene12517_All	798	0	754	0	60.1064	15.8752	Up	8.56774e-232	2.07241e-229
Unigene22211_All	437	0	369	0	53.7152	15.713	Up	8.22824e-114	9.47623e-112
CL6333.Contig2_All	211	0	117	0	35.2741	15.1063	Up	1.38095e-36	4.6219e-35
CL7046.Contig1_All	779	0	411	0	33.5627	15.0346	Up	1.10789e-126	1.42391e-124
CL9127.Contig2_All	603	0	316	0	33.3367	15.0248	Up	1.43564e-97	1.41152e-95
Unigene40124_All	412	0	178	0	27.4837	14.7463	Up	2.79806e-55	1.4549e-53
Unigene24862_All	351	0	140	0	25.3731	14.631	Up	1.2356e-43	4.97631e-42
Unigene22066_All	336	0	133	0	25.1805	14.62	Up	1.72588e-41	6.55492e-40
Unigene19048_All	312	0	123	0	25.0786	14.6142	Up	2.00212e-38	7.04903e-37
Unigene19026_All	786	0	303	0	24.5229	14.5818	Up	1.38315e-93	1.29176e-91
Unigene9209_All	436	0	149	0	21.7396	14.408	Up	2.15698e-46	9.24087e-45
Unigene39159_All	437	0	144	0	20.962	14.3555	Up	7.34656e-45	3.04402e-43
CL9988.Contig2_All	463	0	149	0	20.4719	14.3214	Up	2.15698e-46	9.2457e-45
CL11119.Contig1_All	241	0	73	0	19.269	14.234	Up	4.20616e-23	8.90067e-22
CL8077.Contig2_All	227	0	68	0	19.0562	14.218	Up	1.4326e-21	2.83201e-20
CL1946.Contig1_All	371	0	106	0	18.1754	14.1497	Up	3.24418e-33	9.79453e-32
Unigene38615_All	442	0	125	0	17.9904	14.1349	Up	4.88196e-39	1.74278e-37
Unigene5417_All	280	0	77	0	17.4938	14.0946	Up	2.50088e-24	5.55895e-23
CL10293.Contig2_All	481	0	117	0	15.4737	13.9175	Up	1.38095e-36	4.62001e-35
CL8077.Contig1_All	630	0	152	0	15.3481	13.9058	Up	2.59718e-47	1.14069e-45
Unigene8056_All	224	0	54	0	15.3355	13.9046	Up	2.79508e-17	4.45296e-16
CL10381.Contig3_All	982	0	228	0	14.7698	13.8504	Up	1.33187e-70	9.13907e-69
CL8275.Contig2_All	247	0	55	0	14.1651	13.7901	Up	1.38022e-17	2.23448e-16
Unigene33463_All	248	0	54	0	13.8514	13.7577	Up	2.79508e-17	4.45209e-16
CL9579.Contig1_All	435	0	94	0	13.7465	13.7468	Up	1.5434e-29	4.16445e-28
Unigene39846_All	293	0	63	0	13.6781	13.7396	Up	4.87938e-20	9.01948e-19
Unigene10696_All	253	0	54	0	13.5777	13.729	Up	2.79508e-17	4.45382e-16
CL5746.Contig2_All	348	0	71	0	12.9787	13.6639	Up	1.72497e-22	3.56466e-21
CL6677.Contig2_All	2112	0	428	0	12.8915	13.6541	Up	6.83724e-132	9.08666e-130
Unigene3523_All	1521	0	303	0	12.6726	13.6294	Up	1.38315e-93	1.29029e-91
CL11029.Contig1_All	523	0	103	0	12.5282	13.6129	Up	2.69432e-32	7.91019e-31
CL2576.Contig2_All	860	0	167	0	12.3529	13.5926	Up	6.5733e-52	3.21986e-50
Unigene39929_All	220	0	39	0	11.277	13.4611	Up	1.10437e-12	1.33802e-11
CL8741.Contig3_All	222	0	38	0	10.8889	13.4106	Up	2.23646e-12	2.64095e-11
CL8840.Contig1_All	1664	0	284	0	10.8572	13.4064	Up	9.19134e-88	8.00936e-86
CL6670.Contig5_All	550	0	92	0	10.6409	13.3773	Up	6.32958e-29	1.6598e-27
Unigene10808_All	469	0	77	0	10.4441	13.3504	Up	2.50088e-24	5.55744e-23
Unigene13540_All	283	0	46	0	10.3401	13.336	Up	7.9064e-15	1.10033e-13
CL6122.Contig1_All	1719	0	274	0	10.1397	13.3077	Up	1.06625e-84	8.89431e-83
Unigene19035_All	500	0	77	0	9.7965	13.2581	Up	2.50088e-24	5.56046e-23
CL555.Contig2_All	200	0	30	0	9.5421	13.2201	Up	6.32624e-10	6.18511e-09
CL9552.Contig2_All	505	0	75	0	9.4476	13.2057	Up	1.02563e-23	2.2196e-22
CL502.Contig3_All	229	0	34	0	9.4449	13.2053	Up	3.76144e-11	4.07228e-10
Unigene39121_All	229	0	34	0	9.4449	13.2053	Up	3.76144e-11	4.07013e-10
Unigene13186_All	441	0	65	0	9.3762	13.1948	Up	1.18979e-20	2.26046e-19
Unigene39252_All	229	0	32	0	8.8893	13.1179	Up	1.54259e-10	1.58828e-09
Unigene40001_All	495	0	69	0	8.8674	13.1143	Up	7.0742e-22	1.41967e-20
CL8217.Contig1_All	1788	0	239	0	8.5032	13.0538	Up	5.66936e-74	4.03543e-72
Unigene8195_All	345	0	46	0	8.4819	13.0502	Up	7.9064e-15	1.10015e-13
CL1140.Contig4_All	400	0	53	0	8.4288	13.0411	Up	5.66036e-17	8.85264e-16
Unigene21914_All	254	0	33	0	8.2648	13.0128	Up	7.6173e-11	8.05742e-10
CL3890.Contig6_All	479	0	60	0	7.9683	12.9601	Up	4.05236e-19	7.13987e-18
Unigene2734_All	310	0	38	0	7.7978	12.9289	Up	2.23646e-12	2.64209e-11
CL11246.Contig2_All	302	0	37	0	7.7938	12.9281	Up	4.52908e-12	5.23956e-11
CL4694.Contig2_All	1576	0	191	0	7.7096	12.9124	Up	2.90424e-59	1.63561e-57
CL3280.Contig2_All	638	0	76	0	7.5778	12.8876	Up	5.06456e-24	1.11129e-22
CL2986.Contig1_All	262	0	31	0	7.5268	12.8778	Up	3.1239e-10	3.13495e-09
Unigene39970_All	344	0	40	0	7.397	12.8527	Up	5.45338e-13	6.76303e-12
Unigene39876_All	597	0	69	0	7.3524	12.844	Up	7.0742e-22	1.42002e-20
Unigene19232_All	208	0	24	0	7.3401	12.8416	Up	4.36348e-08	3.56731e-07
Unigene24889_All	393	0	45	0	7.284	12.8305	Up	1.60113e-14	2.186e-13
CL9044.Contig1_All	447	0	51	0	7.258	12.8254	Up	2.32134e-16	3.50936e-15
Unigene16403_All	249	0	28	0	7.1534	12.8044	Up	2.59442e-09	2.40547e-08
Unigene38722_All	323	0	36	0	7.0901	12.7916	Up	9.17186e-12	1.04008e-10
CL11384.Contig3_All	207	0	23	0	7.0682	12.7871	Up	8.8365e-08	6.98058e-07
Unigene40260_All	226	0	25	0	7.0369	12.7807	Up	2.15468e-08	1.82522e-07
Unigene5190_All	544	0	60	0	7.0162	12.7765	Up	4.05236e-19	7.14447e-18
Unigene39240_All	201	0	22	0	6.9627	12.7654	Up	1.78949e-07	1.36919e-06
Unigene16245_All	551	0	60	0	6.9271	12.758	Up	4.05236e-19	7.14601e-18
CL8799.Contig1_All	239	0	26	0	6.9203	12.7566	Up	1.06399e-08	9.2884e-08
Unigene2699_All	285	0	31	0	6.9194	12.7564	Up	3.1239e-10	3.1361e-09
CL4771.Contig1_All	269	0	29	0	6.858	12.7436	Up	1.28113e-09	1.22295e-08
Unigene40018_All	1246	0	134	0	6.8413	12.7401	Up	8.52244e-42	3.27168e-40
Unigene38954_All	1070	0	114	0	6.7776	12.7266	Up	1.14689e-35	3.73042e-34
Unigene40376_All	335	0	35	0	6.6462	12.6983	Up	1.8574e-11	2.05457e-10
Unigene4416_All	1087	0	113	0	6.613	12.6911	Up	2.32258e-35	7.45982e-34
CL9743.Contig1_All	309	0	32	0	6.5879	12.6856	Up	1.54259e-10	1.58868e-09
Unigene728_All	1747	0	178	0	6.4816	12.6621	Up	2.79806e-55	1.45398e-53
Unigene1219_All	652	0	66	0	6.4394	12.6527	Up	5.87518e-21	1.12824e-19
Unigene39971_All	238	0	24	0	6.4149	12.6472	Up	4.36348e-08	3.57265e-07
CL6051.Contig2_All	248	0	25	0	6.4127	12.6467	Up	2.15468e-08	1.82541e-07
Unigene40389_All	239	0	24	0	6.388	12.6411	Up	4.36348e-08	3.57122e-07
CL2319.Contig1_All	461	0	46	0	6.3476	12.632	Up	7.9064e-15	1.10052e-13
Unigene40200_All	201	0	20	0	6.3297	12.6279	Up	7.33878e-07	5.22962e-06
Unigene18662_All	244	0	24	0	6.2571	12.6113	Up	4.36348e-08	3.56838e-07
Unigene20755_All	580	0	57	0	6.2517	12.61	Up	3.36552e-18	5.6447e-17
CL6934.Contig3_All	715	0	70	0	6.2279	12.6045	Up	3.49324e-22	7.12011e-21
CL2583.Contig2_All	894	0	86	0	6.1195	12.5792	Up	4.36578e-27	1.07311e-25
Unigene16591_All	240	0	23	0	6.0963	12.5737	Up	8.8365e-08	6.97991e-07
Unigene33578_All	408	0	39	0	6.0807	12.57	Up	1.10437e-12	1.33822e-11
Unigene17952_All	581	0	55	0	6.022	12.556	Up	1.38022e-17	2.23404e-16
CL8941.Contig1_All	955	0	89	0	5.9284	12.5334	Up	5.25678e-28	1.342e-26
Unigene19086_All	702	0	65	0	5.8902	12.5241	Up	1.18979e-20	2.26098e-19
CL1459.Contig11_All	206	0	19	0	5.8673	12.5185	Up	1.48618e-06	1.01911e-05
Unigene39213_All	370	0	34	0	5.8456	12.5131	Up	3.76144e-11	4.07174e-10
CL3528.Contig7_All	361	0	33	0	5.8151	12.5056	Up	7.6173e-11	8.0543e-10
Unigene6503_All	770	0	70	0	5.7831	12.4976	Up	3.49324e-22	7.12188e-21
Unigene5368_All	396	0	36	0	5.7831	12.4976	Up	9.17186e-12	1.03908e-10
CL1393.Contig4_All	242	0	22	0	5.7831	12.4976	Up	1.78949e-07	1.36855e-06
Unigene26231_All	650	0	59	0	5.7742	12.4954	Up	8.20646e-19	1.42116e-17
Unigene22204_All	376	0	34	0	5.7523	12.4899	Up	3.76144e-11	4.07067e-10
Unigene11134_All	233	0	21	0	5.7334	12.4852	Up	3.6239e-07	2.67636e-06
Unigene21636_All	222	0	20	0	5.731	12.4846	Up	7.33878e-07	5.22826e-06
CL4453.Contig1_All	212	0	19	0	5.7013	12.4771	Up	1.48618e-06	1.01818e-05
Unigene40429_All	526	0	47	0	5.6841	12.4727	Up	3.90418e-15	5.52821e-14
Unigene21949_All	225	0	20	0	5.6546	12.4652	Up	7.33878e-07	5.23099e-06
Unigene40335_All	203	0	18	0	5.6406	12.4616	Up	3.00968e-06	1.97781e-05
Unigene40384_All	295	0	26	0	5.6067	12.4529	Up	1.06399e-08	9.30028e-08
Unigene38986_All	677	0	59	0	5.5439	12.4367	Up	8.20646e-19	1.42177e-17
Unigene39911_All	276	0	24	0	5.5316	12.4335	Up	4.36348e-08	3.56873e-07
Unigene2613_All	805	0	70	0	5.5316	12.4335	Up	3.49324e-22	7.11834e-21
Unigene40456_All	347	0	30	0	5.4998	12.4252	Up	6.32624e-10	6.18437e-09
Unigene39182_All	232	0	20	0	5.484	12.421	Up	7.33878e-07	5.22917e-06
Unigene10498_All	221	0	19	0	5.4691	12.4171	Up	1.48618e-06	1.01971e-05
Unigene40407_All	850	0	73	0	5.4633	12.4156	Up	4.20616e-23	8.90297e-22
Unigene21932_All	385	0	33	0	5.4526	12.4127	Up	7.6173e-11	8.05638e-10
Unigene39645_All	479	0	41	0	5.445	12.4107	Up	2.69288e-13	3.41183e-12
Unigene40569_All	222	0	19	0	5.4444	12.4106	Up	1.48618e-06	1.0186e-05
Unigene38858_All	304	0	26	0	5.4407	12.4096	Up	1.06399e-08	9.29038e-08
CL4418.Contig3_All	423	0	36	0	5.414	12.4025	Up	9.17186e-12	1.03979e-10
Unigene39247_All	200	0	17	0	5.4072	12.4007	Up	6.09492e-06	3.83147e-05
CL8392.Contig2_All	318	0	27	0	5.4012	12.3991	Up	5.25398e-09	4.72754e-08
Unigene39431_All	554	0	47	0	5.3969	12.3979	Up	3.90418e-15	5.52917e-14
Unigene25322_All	2090	0	177	0	5.3874	12.3954	Up	5.66636e-55	2.92408e-53
Unigene21480_All	262	0	22	0	5.3416	12.3831	Up	1.78949e-07	1.36945e-06
Unigene39045_All	490	0	41	0	5.3228	12.378	Up	2.69288e-13	3.41025e-12
Unigene40425_All	432	0	36	0	5.3012	12.3721	Up	9.17186e-12	1.03951e-10
Unigene16907_All	1238	0	103	0	5.2926	12.3698	Up	2.69432e-32	7.91302e-31
Unigene40412_All	411	0	34	0	5.2625	12.3615	Up	3.76144e-11	4.0712e-10
Unigene22141_All	268	0	22	0	5.222	12.3504	Up	1.78949e-07	1.37021e-06
Unigene39139_All	232	0	19	0	5.2098	12.347	Up	1.48618e-06	1.01775e-05
Unigene40504_All	445	0	36	0	5.1463	12.3293	Up	9.17186e-12	1.03936e-10
Unigene40467_All	410	0	33	0	5.1201	12.322	Up	7.6173e-11	8.05846e-10
Unigene39315_All	224	0	18	0	5.1118	12.3196	Up	3.00968e-06	1.9786e-05
Unigene24272_All	237	0	19	0	5.0999	12.3163	Up	1.48618e-06	1.01758e-05
Unigene40550_All	452	0	36	0	5.0666	12.3068	Up	9.17186e-12	1.03893e-10
Unigene3485_All	1131	0	90	0	5.0621	12.3055	Up	2.5958e-28	6.68508e-27
Unigene40522_All	805	0	64	0	5.0575	12.3042	Up	2.40944e-20	4.51592e-19
CL11524.Contig11_All	315	0	25	0	5.0487	12.3017	Up	2.15468e-08	1.82503e-07
Unigene39792_All	420	0	33	0	4.9982	12.2872	Up	7.6173e-11	8.05534e-10
Unigene40548_All	242	0	19	0	4.9945	12.2861	Up	1.48618e-06	1.0192e-05
CL3229.Contig1_All	268	0	21	0	4.9847	12.2833	Up	3.6239e-07	2.67371e-06
Unigene40084_All	434	0	34	0	4.9836	12.283	Up	3.76144e-11	4.06959e-10
Unigene3293_All	499	0	39	0	4.9718	12.2796	Up	1.10437e-12	1.33762e-11
CL4699.Contig1_All	257	0	20	0	4.9505	12.2734	Up	7.33878e-07	5.22463e-06
Unigene27654_All	206	0	16	0	4.9409	12.2706	Up	1.23429e-05	7.39462e-05
Unigene7922_All	258	0	20	0	4.9313	12.2678	Up	7.33878e-07	5.23008e-06
CL8240.Contig1_All	659	0	51	0	4.9231	12.2654	Up	2.32134e-16	3.51e-15
Unigene40526_All	441	0	34	0	4.9045	12.2599	Up	3.76144e-11	4.07282e-10
Unigene39881_All	520	0	40	0	4.8934	12.2566	Up	5.45338e-13	6.76201e-12
CL5268.Contig3_All	247	0	19	0	4.8934	12.2566	Up	1.48618e-06	1.01809e-05
Unigene38711_All	262	0	20	0	4.856	12.2456	Up	7.33878e-07	5.22644e-06
Unigene40433_All	303	0	23	0	4.8288	12.2374	Up	8.8365e-08	6.98866e-07
Unigene39932_All	410	0	31	0	4.8098	12.2318	Up	3.1239e-10	3.13648e-09
CL7518.Contig3_All	226	0	17	0	4.7851	12.2243	Up	6.09492e-06	3.83677e-05
Unigene16082_All	266	0	20	0	4.783	12.2237	Up	7.33878e-07	5.2269e-06
Unigene40612_All	347	0	26	0	4.7665	12.2187	Up	1.06399e-08	9.2983e-08
CL736.Contig1_All	254	0	19	0	4.7585	12.2163	Up	1.48618e-06	1.02014e-05
Unigene39618_All	324	0	24	0	4.7121	12.2022	Up	4.36348e-08	3.5666e-07
Unigene39405_All	203	0	15	0	4.7005	12.1986	Up	2.49956e-05	0.000142384
Unigene2333_All	815	0	60	0	4.6832	12.1933	Up	4.05236e-19	7.14294e-18
CL9900.Contig1_All	245	0	18	0	4.6737	12.1903	Up	3.00968e-06	1.9821e-05
Unigene40551_All	259	0	19	0	4.6667	12.1882	Up	1.48618e-06	1.01997e-05
Unigene7397_All	818	0	60	0	4.6661	12.188	Up	4.05236e-19	7.1414e-18
Unigene39397_All	1208	0	88	0	4.6341	12.1781	Up	1.06455e-27	2.68014e-26
Unigene39150_All	426	0	31	0	4.6292	12.1765	Up	3.1239e-10	3.13687e-09
CL9094.Contig1_All	495	0	36	0	4.6265	12.1757	Up	9.17186e-12	1.03994e-10
CL8144.Contig2_All	289	0	21	0	4.6225	12.1745	Up	3.6239e-07	2.67395e-06
Unigene41060_All	276	0	20	0	4.6097	12.1705	Up	7.33878e-07	5.22236e-06
Unigene13175_All	222	0	16	0	4.5848	12.1626	Up	1.23429e-05	7.40545e-05
CL8014.Contig1_All	850	0	61	0	4.5652	12.1565	Up	2.00106e-19	3.58186e-18
CL10635.Contig2_All	265	0	19	0	4.561	12.1551	Up	1.48618e-06	1.01767e-05
Unigene40934_All	224	0	16	0	4.5439	12.1497	Up	1.23429e-05	7.40382e-05
Unigene40502_All	588	0	42	0	4.5439	12.1497	Up	1.32975e-13	1.7166e-12
Unigene40853_All	266	0	19	0	4.5439	12.1497	Up	1.48618e-06	1.01792e-05
CL1141.Contig1_All	818	0	58	0	4.5105	12.1391	Up	1.6619e-18	2.84022e-17
CL8292.Contig1_All	510	0	36	0	4.4904	12.1326	Up	9.17186e-12	1.03922e-10
Unigene39427_All	425	0	30	0	4.4904	12.1326	Up	6.32624e-10	6.18585e-09
Unigene39627_All	737	0	52	0	4.4884	12.132	Up	1.14628e-16	1.76548e-15
Unigene10421_All	242	0	17	0	4.4687	12.1256	Up	6.09492e-06	3.83206e-05
CL1391.Contig2_All	698	0	49	0	4.4657	12.1247	Up	9.51996e-16	1.39797e-14
Unigene40036_All	214	0	15	0	4.4589	12.1225	Up	2.49956e-05	0.000142354
Unigene18706_All	286	0	20	0	4.4485	12.1191	Up	7.33878e-07	5.22191e-06
Unigene39870_All	201	0	14	0	4.4308	12.1134	Up	5.06188e-05	0.000271838
CL7460.Contig2_All	503	0	35	0	4.4264	12.1119	Up	1.8574e-11	2.05373e-10
Unigene40777_All	346	0	24	0	4.4125	12.1074	Up	4.36348e-08	3.57229e-07
Unigene41068_All	274	0	19	0	4.4112	12.107	Up	1.48618e-06	1.01877e-05
Unigene16340_All	231	0	16	0	4.4062	12.1053	Up	1.23429e-05	7.4049e-05
Unigene40460_All	376	0	26	0	4.3988	12.1029	Up	1.06399e-08	9.29632e-08
Unigene39538_All	261	0	18	0	4.3872	12.0991	Up	3.00968e-06	1.98226e-05
CL6512.Contig2_All	203	0	14	0	4.3872	12.0991	Up	5.06188e-05	0.000271571
Unigene39934_All	233	0	16	0	4.3683	12.0929	Up	1.23429e-05	7.38761e-05
Unigene39070_All	410	0	28	0	4.3444	12.0849	Up	2.59442e-09	2.40466e-08
Unigene40478_All	410	0	28	0	4.3444	12.0849	Up	2.59442e-09	2.40357e-08
CL1430.Contig3_All	454	0	31	0	4.3437	12.0847	Up	3.1239e-10	3.13457e-09
Unigene40610_All	220	0	15	0	4.3373	12.0826	Up	2.49956e-05	0.000142413
Unigene40640_All	309	0	21	0	4.3233	12.0779	Up	3.6239e-07	2.67757e-06
Unigene19003_All	206	0	14	0	4.3233	12.0779	Up	5.06188e-05	0.000272069
Unigene39542_All	236	0	16	0	4.3128	12.0744	Up	1.23429e-05	7.40328e-05
Unigene39390_All	237	0	16	0	4.2946	12.0683	Up	1.23429e-05	7.3957e-05
Unigene39522_All	326	0	22	0	4.293	12.0678	Up	1.78949e-07	1.36932e-06
CL5471.Contig2_All	268	0	18	0	4.2726	12.0609	Up	3.00968e-06	1.97876e-05
Unigene39896_All	224	0	15	0	4.2599	12.0566	Up	2.49956e-05	0.000142512
Unigene39398_All	269	0	18	0	4.2567	12.0555	Up	3.00968e-06	1.98257e-05
CL3916.Contig2_All	314	0	21	0	4.2544	12.0547	Up	3.6239e-07	2.67588e-06
CL10373.Contig3_All	690	0	46	0	4.2409	12.0502	Up	7.9064e-15	1.10089e-13
Unigene40076_All	555	0	37	0	4.2409	12.0502	Up	4.52908e-12	5.23882e-11
Unigene40563_All	241	0	16	0	4.2233	12.0442	Up	1.23429e-05	7.39679e-05
Unigene40604_All	302	0	20	0	4.2128	12.0406	Up	7.33878e-07	5.22871e-06
Unigene41541_All	289	0	19	0	4.1822	12.03	Up	1.48618e-06	1.01843e-05
CL10996.Contig1_All	411	0	27	0	4.179	12.0289	Up	5.25398e-09	4.72962e-08
CL3501.Contig1_All	630	0	41	0	4.14	12.0154	Up	2.69288e-13	3.41235e-12
Unigene39144_All	355	0	23	0	4.1215	12.009	Up	8.8365e-08	6.98529e-07
CL2150.Contig3_All	294	0	19	0	4.1111	12.0053	Up	1.48618e-06	1.01979e-05
Unigene38938_All	573	0	37	0	4.1077	12.0041	Up	4.52908e-12	5.23808e-11
Unigene40579_All	295	0	19	0	4.0972	12.0004	Up	1.48618e-06	1.01869e-05
Unigene39491_All	233	0	15	0	4.0953	11.9998	Up	2.49956e-05	0.000142483
Unigene40170_All	202	0	13	0	4.094	11.9993	Up	0.000102508	0.00052018
Unigene39915_All	202	0	13	0	4.094	11.9993	Up	0.000102508	0.000519441
Unigene39592_All	249	0	16	0	4.0876	11.997	Up	1.23429e-05	7.39516e-05
Unigene41431_All	218	0	14	0	4.0853	11.9962	Up	5.06188e-05	0.000271784
Unigene13346_All	218	0	14	0	4.0853	11.9962	Up	5.06188e-05	0.000271767
Unigene24835_All	218	0	14	0	4.0853	11.9962	Up	5.06188e-05	0.000271393
Unigene41112_All	250	0	16	0	4.0713	11.9913	Up	1.23429e-05	7.39246e-05
Unigene39309_All	392	0	25	0	4.057	11.9862	Up	2.15468e-08	1.82485e-07
CL11316.Contig6_All	204	0	13	0	4.0538	11.9851	Up	0.000102508	0.000518767
CL1295.Contig3_All	236	0	15	0	4.0433	11.9813	Up	2.49956e-05	0.000142473
Unigene40772_All	299	0	19	0	4.0424	11.981	Up	1.48618e-06	1.02022e-05
Unigene40839_All	205	0	13	0	4.0341	11.978	Up	0.000102508	0.000518479
Unigene2722_All	821	0	52	0	4.0291	11.9762	Up	1.14628e-16	1.76515e-15
Unigene40568_All	380	0	24	0	4.0177	11.9722	Up	4.36348e-08	3.5698e-07
Unigene40587_All	222	0	14	0	4.0117	11.97	Up	5.06188e-05	0.000271713
Unigene40719_All	286	0	18	0	4.0037	11.9671	Up	3.00968e-06	1.9813e-05
Unigene39551_All	336	0	21	0	3.9759	11.9571	Up	3.6239e-07	2.6754e-06
Unigene39498_All	416	0	26	0	3.9759	11.9571	Up	1.06399e-08	9.29236e-08
Unigene21925_All	560	0	35	0	3.9759	11.9571	Up	1.8574e-11	2.05401e-10
Unigene39904_All	2453	0	153	0	3.9678	11.9541	Up	1.28249e-47	5.67527e-46
Unigene19382_All	514	0	32	0	3.9604	11.9514	Up	1.54259e-10	1.58928e-09
Unigene40892_All	225	0	14	0	3.9582	11.9506	Up	5.06188e-05	0.000272123
Unigene40624_All	402	0	25	0	3.9561	11.9499	Up	2.15468e-08	1.82636e-07
Unigene39302_All	322	0	20	0	3.9512	11.9481	Up	7.33878e-07	5.2319e-06
Unigene39765_All	274	0	17	0	3.9469	11.9465	Up	6.09492e-06	3.8303e-05
Unigene39687_All	403	0	25	0	3.9463	11.9463	Up	2.15468e-08	1.82579e-07
Unigene39392_All	340	0	21	0	3.9291	11.94	Up	3.6239e-07	2.67515e-06
Unigene40722_All	374	0	23	0	3.9121	11.9337	Up	8.8365e-08	6.98462e-07
CL11015.Contig1_All	358	0	22	0	3.9092	11.9327	Up	1.78949e-07	1.36791e-06
Unigene10423_All	521	0	32	0	3.9072	11.9319	Up	1.54259e-10	1.58808e-09
Unigene40659_All	277	0	17	0	3.9041	11.9308	Up	6.09492e-06	3.83177e-05
Unigene39346_All	261	0	16	0	3.8997	11.9291	Up	1.23429e-05	7.40111e-05
Unigene39948_All	343	0	21	0	3.8947	11.9273	Up	3.6239e-07	2.67443e-06
CL919.Contig1_All	572	0	35	0	3.8925	11.9265	Up	1.8574e-11	2.05346e-10
Unigene17459_All	785	0	48	0	3.8898	11.9255	Up	1.92789e-15	2.77781e-14
Unigene41140_All	229	0	14	0	3.8891	11.9252	Up	5.06188e-05	0.000271909
CL6458.Contig2_All	361	0	22	0	3.8768	11.9207	Up	1.78949e-07	1.36881e-06
Unigene39359_All	214	0	13	0	3.8644	11.916	Up	0.000102508	0.000519473
Unigene40667_All	313	0	19	0	3.8616	11.915	Up	1.48618e-06	1.01852e-05
Unigene40603_All	264	0	16	0	3.8554	11.9127	Up	1.23429e-05	7.38976e-05
Unigene40623_All	463	0	28	0	3.8471	11.9096	Up	2.59442e-09	2.40438e-08
Unigene39215_All	215	0	13	0	3.8464	11.9093	Up	0.000102508	0.000518671
Unigene39777_All	414	0	25	0	3.8414	11.9074	Up	2.15468e-08	1.82617e-07
Unigene40746_All	530	0	32	0	3.8408	11.9072	Up	1.54259e-10	1.58888e-09
CL29.Contig1_All	697	0	42	0	3.8333	11.9044	Up	1.32975e-13	1.71687e-12
Unigene19322_All	664	0	40	0	3.8322	11.904	Up	5.45338e-13	6.76099e-12
Unigene2332_All	847	0	51	0	3.8304	11.9033	Up	2.32134e-16	3.50871e-15
Unigene41116_All	266	0	16	0	3.8264	11.9018	Up	1.23429e-05	7.3903e-05
Unigene41429_All	233	0	14	0	3.8223	11.9002	Up	5.06188e-05	0.000271731
Unigene39723_All	283	0	17	0	3.8213	11.8998	Up	6.09492e-06	3.82912e-05
CL9610.Contig2_All	250	0	15	0	3.8168	11.8981	Up	2.49956e-05	0.000142622
Unigene39526_All	500	0	30	0	3.8168	11.8981	Up	6.32624e-10	6.18733e-09
Unigene40578_All	400	0	24	0	3.8168	11.8981	Up	4.36348e-08	3.56766e-07
Unigene40643_All	267	0	16	0	3.8121	11.8964	Up	1.23429e-05	7.39408e-05
CL6879.Contig2_All	201	0	12	0	3.7978	11.8909	Up	0.00020759	0.000988397
CL4760.Contig1_All	620	0	37	0	3.7963	11.8904	Up	4.52908e-12	5.2403e-11
Unigene40434_All	252	0	15	0	3.7865	11.8866	Up	2.49956e-05	0.000142602
Unigene16123_All	202	0	12	0	3.779	11.8838	Up	0.00020759	0.000987422
Unigene40884_All	202	0	12	0	3.779	11.8838	Up	0.00020759	0.000987021
Unigene39028_All	202	0	12	0	3.779	11.8838	Up	0.00020759	0.000986907
Unigene42200_All	202	0	12	0	3.779	11.8838	Up	0.00020759	0.000984681
CL3841.Contig6_All	371	0	22	0	3.7723	11.8812	Up	1.78949e-07	1.36766e-06
Unigene40158_All	405	0	24	0	3.7697	11.8802	Up	4.36348e-08	3.56909e-07
Unigene41504_All	221	0	13	0	3.742	11.8696	Up	0.000102508	0.000518991
Unigene13632_All	289	0	17	0	3.742	11.8696	Up	6.09492e-06	3.83265e-05
Unigene39466_All	443	0	26	0	3.7336	11.8664	Up	1.06399e-08	9.29731e-08
Unigene40821_All	529	0	31	0	3.7279	11.8641	Up	3.1239e-10	3.13418e-09
CL4177.Contig2_All	205	0	12	0	3.7237	11.8625	Up	0.00020759	0.00098834
Unigene15912_All	205	0	12	0	3.7237	11.8625	Up	0.00020759	0.000986221
Unigene2697_All	393	0	23	0	3.723	11.8622	Up	8.8365e-08	6.98394e-07
Unigene21235_All	482	0	28	0	3.6954	11.8515	Up	2.59442e-09	2.4052e-08
CL7700.Contig3_All	207	0	12	0	3.6878	11.8485	Up	0.00020759	0.000989144
Unigene39428_All	467	0	27	0	3.6779	11.8447	Up	5.25398e-09	4.72703e-08
CL5637.Contig1_All	623	0	36	0	3.6759	11.8439	Up	9.17186e-12	1.03965e-10
CL10074.Contig1_All	277	0	16	0	3.6745	11.8433	Up	1.23429e-05	7.39625e-05
Unigene39313_All	312	0	18	0	3.67	11.8416	Up	3.00968e-06	1.98162e-05
CL5041.Contig1_All	728	0	42	0	3.67	11.8416	Up	1.32975e-13	1.71633e-12
Unigene8248_All	278	0	16	0	3.6612	11.8381	Up	1.23429e-05	7.40165e-05
Unigene40639_All	278	0	16	0	3.6612	11.8381	Up	1.23429e-05	7.39949e-05
Unigene38715_All	244	0	14	0	3.65	11.8337	Up	5.06188e-05	0.000272266
Unigene41676_All	332	0	19	0	3.6406	11.83	Up	1.48618e-06	1.02005e-05
Unigene40819_All	385	0	22	0	3.6351	11.8278	Up	1.78949e-07	1.36842e-06
CL2855.Contig4_All	525	0	30	0	3.6351	11.8278	Up	6.32624e-10	6.18364e-09
CL3360.Contig2_All	473	0	27	0	3.6312	11.8262	Up	5.25398e-09	4.72806e-08
Unigene2113_All	544	0	31	0	3.6251	11.8238	Up	3.1239e-10	3.1338e-09
Unigene15941_All	281	0	16	0	3.6221	11.8226	Up	1.23429e-05	7.40003e-05
Unigene39593_All	211	0	12	0	3.6179	11.8209	Up	0.00020759	0.000985079
Unigene40924_All	564	0	32	0	3.6093	11.8175	Up	1.54259e-10	1.58848e-09
Unigene13766_All	353	0	20	0	3.6042	11.8155	Up	7.33878e-07	5.22327e-06
CL8392.Contig3_All	618	0	35	0	3.6027	11.8149	Up	1.8574e-11	2.05429e-10
Unigene41108_All	212	0	12	0	3.6008	11.8141	Up	0.00020759	0.000987881
Unigene40894_All	372	0	21	0	3.5911	11.8102	Up	3.6239e-07	2.67732e-06
Unigene39774_All	248	0	14	0	3.5911	11.8102	Up	5.06188e-05	0.000271535
Unigene41919_All	231	0	13	0	3.58	11.8057	Up	0.000102508	0.000520148
CL10334.Contig1_All	231	0	13	0	3.58	11.8057	Up	0.000102508	0.00051912
Unigene40658_All	391	0	22	0	3.5793	11.8055	Up	1.78949e-07	1.37008e-06
Unigene3342_All	658	0	37	0	3.5771	11.8046	Up	4.52908e-12	5.23661e-11
Unigene39910_All	250	0	14	0	3.5624	11.7986	Up	5.06188e-05	0.000272212
Unigene40709_All	268	0	15	0	3.5605	11.7979	Up	2.49956e-05	0.000142374
CL5115.Contig3_All	502	0	28	0	3.5482	11.7929	Up	2.59442e-09	2.40384e-08
Unigene41461_All	377	0	21	0	3.5435	11.791	Up	3.6239e-07	2.67781e-06
Unigene38863_All	431	0	24	0	3.5423	11.7905	Up	4.36348e-08	3.56944e-07
CL8163.Contig2_All	576	0	32	0	3.5341	11.7871	Up	1.54259e-10	1.58908e-09
Unigene40796_All	234	0	13	0	3.5341	11.7871	Up	0.000102508	0.000519826
Unigene40847_All	524	0	29	0	3.5206	11.7816	Up	1.28113e-09	1.22309e-08
Unigene41434_All	217	0	12	0	3.5178	11.7805	Up	0.00020759	0.000988282
Unigene39371_All	344	0	19	0	3.5136	11.7787	Up	1.48618e-06	1.0175e-05
Unigene13704_All	344	0	19	0	3.5136	11.7787	Up	1.48618e-06	1.01741e-05
CL5527.Contig2_All	507	0	28	0	3.5132	11.7786	Up	2.59442e-09	2.40574e-08
Unigene7834_All	272	0	15	0	3.5081	11.7765	Up	2.49956e-05	0.000142671
Unigene13573_All	272	0	15	0	3.5081	11.7765	Up	2.49956e-05	0.000142542
Unigene27118_All	218	0	12	0	3.5017	11.7738	Up	0.00020759	0.000986107
Unigene27033_All	218	0	12	0	3.5017	11.7738	Up	0.00020759	0.000985764
Unigene41662_All	400	0	22	0	3.4988	11.7726	Up	1.78949e-07	1.36983e-06
Unigene41072_All	273	0	15	0	3.4953	11.7712	Up	2.49956e-05	0.000142364
Unigene41294_All	364	0	20	0	3.4953	11.7712	Up	7.33878e-07	5.22281e-06
Unigene3642_All	511	0	28	0	3.4857	11.7672	Up	2.59442e-09	2.40493e-08
Unigene41089_All	219	0	12	0	3.4857	11.7672	Up	0.00020759	0.000988167
Unigene41097_All	201	0	11	0	3.4814	11.7655	Up	0.000420392	0.00186062
Unigene40645_All	786	0	43	0	3.4802	11.765	Up	6.56632e-14	8.63979e-13
Unigene41534_All	275	0	15	0	3.4699	11.7607	Up	2.49956e-05	0.000142721
Unigene39705_All	220	0	12	0	3.4699	11.7607	Up	0.00020759	0.000985878
Unigene40871_All	459	0	25	0	3.4648	11.7586	Up	2.15468e-08	1.82673e-07
Unigene41007_All	239	0	13	0	3.4602	11.7566	Up	0.000102508	0.000520212
CL6042.Contig2_All	368	0	20	0	3.4573	11.7554	Up	7.33878e-07	5.22508e-06
CL11484.Contig2_All	387	0	21	0	3.4519	11.7532	Up	3.6239e-07	2.67805e-06
Unigene40929_All	203	0	11	0	3.4471	11.7512	Up	0.000420392	0.00186445
Unigene40899_All	203	0	11	0	3.4471	11.7512	Up	0.000420392	0.00185611
CL6123.Contig3_All	443	0	24	0	3.4464	11.7509	Up	4.36348e-08	3.57158e-07
Unigene40447_All	240	0	13	0	3.4458	11.7506	Up	0.000102508	0.000520341
Unigene41609_All	222	0	12	0	3.4386	11.7476	Up	0.00020759	0.000989086
Unigene39484_All	259	0	14	0	3.4386	11.7476	Up	5.06188e-05	0.000271945
Unigene41513_All	222	0	12	0	3.4386	11.7476	Up	0.00020759	0.000985479
Unigene40758_All	500	0	27	0	3.4352	11.7462	Up	5.25398e-09	4.73014e-08
Unigene39892_All	204	0	11	0	3.4302	11.7441	Up	0.000420392	0.00186203
Unigene42869_All	204	0	11	0	3.4302	11.7441	Up	0.000420392	0.00186012
Unigene39441_All	223	0	12	0	3.4232	11.7411	Up	0.00020759	0.000988741
Unigene39508_All	223	0	12	0	3.4232	11.7411	Up	0.00020759	0.000988627
Unigene41370_All	223	0	12	0	3.4232	11.7411	Up	0.00020759	0.000986335
Unigene41408_All	223	0	12	0	3.4232	11.7411	Up	0.00020759	0.000986278
CL61.Contig1_All	316	0	17	0	3.4223	11.7408	Up	6.09492e-06	3.83647e-05
Unigene40797_All	409	0	22	0	3.4218	11.7405	Up	1.78949e-07	1.3697e-06
Unigene33306_All	335	0	18	0	3.4181	11.739	Up	3.00968e-06	1.98178e-05
CL10086.Contig2_All	745	0	40	0	3.4155	11.7379	Up	5.45338e-13	6.75997e-12
Unigene41332_All	205	0	11	0	3.4134	11.737	Up	0.000420392	0.00186374
CL2541.Contig13_All	205	0	11	0	3.4134	11.737	Up	0.000420392	0.00185601
Unigene39184_All	373	0	20	0	3.4109	11.7359	Up	7.33878e-07	5.22554e-06
Unigene35261_All	280	0	15	0	3.4079	11.7347	Up	2.49956e-05	0.000142641
Unigene41383_All	224	0	12	0	3.4079	11.7347	Up	0.00020759	0.000984567
Unigene42367_All	243	0	13	0	3.4032	11.7327	Up	0.000102508	0.000519248
Unigene24311_All	262	0	14	0	3.3992	11.731	Up	5.06188e-05	0.000271642
Unigene40716_All	319	0	17	0	3.3901	11.7271	Up	6.09492e-06	3.83412e-05
Unigene39859_All	338	0	18	0	3.3877	11.7261	Up	3.00968e-06	1.97987e-05
CL7405.Contig1_All	508	0	27	0	3.3811	11.7233	Up	5.25398e-09	4.7291e-08
CL1259.Contig2_All	207	0	11	0	3.3805	11.723	Up	0.000420392	0.00186334
Unigene39999_All	320	0	17	0	3.3795	11.7226	Up	6.09492e-06	3.83089e-05
CL4694.Contig4_All	226	0	12	0	3.3777	11.7218	Up	0.00020759	0.000988454
Unigene41096_All	226	0	12	0	3.3777	11.7218	Up	0.00020759	0.000987651
CL31.Contig2_All	491	0	26	0	3.3686	11.7179	Up	1.06399e-08	9.29533e-08
Unigene283_All	1682	0	89	0	3.366	11.7168	Up	5.25678e-28	1.34158e-26
Unigene21458_All	208	0	11	0	3.3642	11.716	Up	0.000420392	0.00186475
Unigene40813_All	360	0	19	0	3.3574	11.7131	Up	1.48618e-06	1.01784e-05
Unigene39662_All	247	0	13	0	3.3481	11.7091	Up	0.000102508	0.000520438
Unigene39511_All	323	0	17	0	3.3481	11.7091	Up	6.09492e-06	3.82824e-05
Unigene15625_All	438	0	23	0	3.3405	11.7058	Up	8.8365e-08	6.98731e-07
CL347.Contig3_All	210	0	11	0	3.3322	11.7023	Up	0.000420392	0.00186566
Unigene38923_All	210	0	11	0	3.3322	11.7023	Up	0.000420392	0.00186555
Unigene41238_All	287	0	15	0	3.3248	11.6991	Up	2.49956e-05	0.000142572
Unigene15557_All	1494	0	78	0	3.3212	11.6975	Up	1.23494e-24	2.78274e-23
Unigene41558_All	364	0	19	0	3.3205	11.6972	Up	1.48618e-06	1.01801e-05
Unigene41085_All	230	0	12	0	3.319	11.6965	Up	0.00020759	0.000989201
Unigene39304_All	211	0	11	0	3.3164	11.6954	Up	0.000420392	0.00186283
Unigene41063_All	422	0	22	0	3.3164	11.6954	Up	1.78949e-07	1.36779e-06
Unigene14717_All	403	0	21	0	3.3149	11.6947	Up	3.6239e-07	2.67684e-06
Unigene9509_All	595	0	31	0	3.3143	11.6945	Up	3.1239e-10	3.13533e-09
Unigene15915_All	269	0	14	0	3.3108	11.693	Up	5.06188e-05	0.000271518
Unigene40885_All	346	0	18	0	3.3094	11.6924	Up	3.00968e-06	1.97939e-05
Unigene2782_All	250	0	13	0	3.3079	11.6917	Up	0.000102508	0.00051928
Unigene34921_All	327	0	17	0	3.3071	11.6914	Up	6.09492e-06	3.83471e-05
Unigene41206_All	462	0	24	0	3.3046	11.6903	Up	4.36348e-08	3.56695e-07
Unigene41187_All	212	0	11	0	3.3007	11.6886	Up	0.000420392	0.00186424
Unigene40902_All	347	0	18	0	3.2999	11.6882	Up	3.00968e-06	1.97892e-05
Unigene42255_All	463	0	24	0	3.2975	11.6872	Up	4.36348e-08	3.57087e-07
CL4824.Contig1_All	251	0	13	0	3.2947	11.6859	Up	0.000102508	0.000518959
Unigene41357_All	290	0	15	0	3.2904	11.684	Up	2.49956e-05	0.000142761
Unigene13744_All	290	0	15	0	3.2904	11.684	Up	2.49956e-05	0.000142443
Unigene39907_All	406	0	21	0	3.2904	11.684	Up	3.6239e-07	2.67419e-06
Unigene39851_All	232	0	12	0	3.2904	11.684	Up	0.00020759	0.000984396
Unigene41032_All	330	0	17	0	3.2771	11.6782	Up	6.09492e-06	3.83118e-05
Unigene41118_All	505	0	26	0	3.2752	11.6774	Up	1.06399e-08	9.29929e-08
CL11234.Contig1_All	486	0	25	0	3.2723	11.6761	Up	2.15468e-08	1.82598e-07
Unigene16211_All	350	0	18	0	3.2716	11.6758	Up	3.00968e-06	1.98066e-05
CL9271.Contig3_All	389	0	20	0	3.2706	11.6753	Up	7.33878e-07	5.2278e-06
Unigene38972_All	214	0	11	0	3.2699	11.675	Up	0.000420392	0.00186163
CL6119.Contig2_All	253	0	13	0	3.2687	11.6745	Up	0.000102508	0.000519088
Unigene38884_All	331	0	17	0	3.2672	11.6738	Up	6.09492e-06	3.82971e-05
Unigene39906_All	234	0	12	0	3.2623	11.6717	Up	0.00020759	0.000985022
CL366.Contig1_All	254	0	13	0	3.2558	11.6688	Up	0.000102508	0.000520019
Unigene41905_All	235	0	12	0	3.2484	11.6655	Up	0.00020759	0.000987709
Unigene11141_All	549	0	28	0	3.2444	11.6637	Up	2.59442e-09	2.4033e-08
Unigene41605_All	255	0	13	0	3.2431	11.6632	Up	0.000102508	0.000519955
Unigene40757_All	236	0	12	0	3.2346	11.6594	Up	0.00020759	0.000988856
Unigene25702_All	1121	0	57	0	3.2346	11.6594	Up	3.36552e-18	5.64354e-17
Unigene41028_All	315	0	16	0	3.2312	11.6579	Up	1.23429e-05	7.40274e-05
Unigene41397_All	276	0	14	0	3.2268	11.6559	Up	5.06188e-05	0.000272105
Unigene39685_All	276	0	14	0	3.2268	11.6559	Up	5.06188e-05	0.000271891
Unigene7977_All	276	0	14	0	3.2268	11.6559	Up	5.06188e-05	0.000271856
Unigene42825_All	217	0	11	0	3.2247	11.6549	Up	0.000420392	0.00185851
Unigene39515_All	296	0	15	0	3.2237	11.6545	Up	2.49956e-05	0.000142503
CL3206.Contig1_All	375	0	19	0	3.2231	11.6542	Up	1.48618e-06	1.01954e-05
Unigene41343_All	454	0	23	0	3.2227	11.6541	Up	8.8365e-08	6.9826e-07
CL6888.Contig1_All	316	0	16	0	3.221	11.6533	Up	1.23429e-05	7.39138e-05
Unigene39692_All	257	0	13	0	3.2178	11.6519	Up	0.000102508	0.000520502
Unigene10827_All	258	0	13	0	3.2054	11.6463	Up	0.000102508	0.000520115
CL4935.Contig5_All	557	0	28	0	3.1978	11.6429	Up	2.59442e-09	2.40411e-08
Unigene39520_All	219	0	11	0	3.1952	11.6417	Up	0.000420392	0.00185581
Unigene41490_All	478	0	24	0	3.194	11.6411	Up	4.36348e-08	3.57016e-07
CL2845.Contig3_All	239	0	12	0	3.194	11.6411	Up	0.00020759	0.000985365
Unigene38628_All	757	0	38	0	3.1933	11.6408	Up	2.23646e-12	2.64133e-11
Unigene39646_All	299	0	15	0	3.1913	11.6399	Up	2.49956e-05	0.000142701
CL1162.Contig1_All	459	0	23	0	3.1876	11.6383	Up	8.8365e-08	6.98125e-07
Unigene9593_All	499	0	25	0	3.1871	11.638	Up	2.15468e-08	1.82466e-07
Unigene41354_All	360	0	18	0	3.1807	11.6351	Up	3.00968e-06	1.98305e-05
Unigene41084_All	240	0	12	0	3.1807	11.6351	Up	0.00020759	0.000988684
Unigene39456_All	220	0	11	0	3.1807	11.6351	Up	0.000420392	0.00186213
Unigene7759_All	300	0	15	0	3.1807	11.6351	Up	2.49956e-05	0.000142592
Unigene18709_All	380	0	19	0	3.1807	11.6351	Up	1.48618e-06	1.01835e-05
Unigene10365_All	340	0	17	0	3.1807	11.6351	Up	6.09492e-06	3.82942e-05
Unigene15643_All	301	0	15	0	3.1701	11.6303	Up	2.49956e-05	0.000142433
Unigene42534_All	241	0	12	0	3.1675	11.6291	Up	0.00020759	0.000985821
Unigene42380_All	221	0	11	0	3.1663	11.6286	Up	0.000420392	0.00186394
Unigene41532_All	322	0	16	0	3.1609	11.6261	Up	1.23429e-05	7.38869e-05
CL3371.Contig1_All	927	0	46	0	3.1567	11.6242	Up	7.9064e-15	1.10071e-13
Unigene40785_All	242	0	12	0	3.1544	11.6231	Up	0.00020759	0.00098811
Unigene39606_All	202	0	10	0	3.1492	11.6208	Up	0.00085134	0.00349867
Unigene39699_All	202	0	10	0	3.1492	11.6208	Up	0.00085134	0.00349587
Unigene39609_All	202	0	10	0	3.1492	11.6208	Up	0.00085134	0.00349482
CL9542.Contig1_All	384	0	19	0	3.1476	11.62	Up	1.48618e-06	1.01928e-05
Unigene42294_All	283	0	14	0	3.147	11.6198	Up	5.06188e-05	0.000271447
Unigene40788_All	465	0	23	0	3.1465	11.6195	Up	8.8365e-08	6.98798e-07
Unigene40105_All	263	0	13	0	3.1444	11.6186	Up	0.000102508	0.000518447
CL3689.Contig3_All	344	0	17	0	3.1437	11.6182	Up	6.09492e-06	3.82883e-05
CL7700.Contig2_All	324	0	16	0	3.1414	11.6172	Up	1.23429e-05	7.39895e-05
Unigene40078_All	243	0	12	0	3.1414	11.6172	Up	0.00020759	0.000984794
Unigene4348_All	628	0	31	0	3.1402	11.6166	Up	3.1239e-10	3.13572e-09
Unigene42182_All	223	0	11	0	3.1379	11.6156	Up	0.000420392	0.00186253
Unigene41932_All	223	0	11	0	3.1379	11.6156	Up	0.000420392	0.00185731
CL6537.Contig2_All	223	0	11	0	3.1379	11.6156	Up	0.000420392	0.00185631
Unigene40877_All	365	0	18	0	3.1371	11.6152	Up	3.00968e-06	1.98035e-05
Unigene40642_All	284	0	14	0	3.1359	11.6147	Up	5.06188e-05	0.000271429
Unigene42031_All	203	0	10	0	3.1337	11.6137	Up	0.00085134	0.00350113
CL10833.Contig1_All	467	0	23	0	3.133	11.6133	Up	8.8365e-08	6.98664e-07
Unigene38667_All	264	0	13	0	3.1325	11.6131	Up	0.000102508	0.000520309
Unigene41730_All	224	0	11	0	3.1239	11.6091	Up	0.000420392	0.00186233
Unigene2173_All	224	0	11	0	3.1239	11.6091	Up	0.000420392	0.00186122
Unigene41334_All	204	0	10	0	3.1183	11.6065	Up	0.00085134	0.00350817
Unigene41701_All	204	0	10	0	3.1183	11.6065	Up	0.00085134	0.00349745
Unigene18868_All	204	0	10	0	3.1183	11.6065	Up	0.00085134	0.00349255
Unigene40708_All	286	0	14	0	3.114	11.6046	Up	5.06188e-05	0.000272248
Unigene38939_All	429	0	21	0	3.114	11.6046	Up	3.6239e-07	2.67612e-06
Unigene41058_All	327	0	16	0	3.1126	11.6039	Up	1.23429e-05	7.40057e-05
Unigene41735_All	225	0	11	0	3.11	11.6027	Up	0.000420392	0.00186173
Unigene24556_All	450	0	22	0	3.11	11.6027	Up	1.78949e-07	1.3683e-06
Unigene41050_All	267	0	13	0	3.0973	11.5968	Up	0.000102508	0.000519794
Unigene41793_All	206	0	10	0	3.0881	11.5925	Up	0.00085134	0.0034943
Unigene461_All	907	0	44	0	3.086	11.5915	Up	3.24246e-14	4.35509e-13
Unigene41403_All	557	0	27	0	3.0836	11.5904	Up	5.25398e-09	4.72599e-08
Unigene42325_All	392	0	19	0	3.0833	11.5903	Up	1.48618e-06	1.01826e-05
Unigene16505_All	413	0	20	0	3.0806	11.589	Up	7.33878e-07	5.22599e-06
Unigene41739_All	248	0	12	0	3.0781	11.5878	Up	0.00020759	0.000986964
Unigene41154_All	248	0	12	0	3.0781	11.5878	Up	0.00020759	0.000986735
Unigene19413_All	476	0	23	0	3.0738	11.5858	Up	8.8365e-08	6.98327e-07
Unigene23068_All	456	0	22	0	3.0691	11.5836	Up	1.78949e-07	1.36957e-06
Unigene41909_All	477	0	23	0	3.0673	11.5828	Up	8.8365e-08	6.98192e-07
Unigene41858_All	270	0	13	0	3.0629	11.5807	Up	0.000102508	0.000519184
Unigene39731_All	208	0	10	0	3.0584	11.5786	Up	0.00085134	0.0035094
Unigene39061_All	416	0	20	0	3.0584	11.5786	Up	7.33878e-07	5.22735e-06
Unigene40909_All	562	0	27	0	3.0562	11.5775	Up	5.25398e-09	4.72651e-08
CL7366.Contig3_All	458	0	22	0	3.0557	11.5773	Up	1.78949e-07	1.36996e-06
Unigene15951_All	229	0	11	0	3.0557	11.5773	Up	0.000420392	0.00186112
Unigene41258_All	229	0	11	0	3.0557	11.5773	Up	0.000420392	0.00186082
Unigene41547_All	375	0	18	0	3.0535	11.5762	Up	3.00968e-06	1.98194e-05
Unigene41415_All	271	0	13	0	3.0516	11.5754	Up	0.000102508	0.000518543
Unigene41813_All	313	0	15	0	3.0486	11.5739	Up	2.49956e-05	0.000142731
Unigene19451_All	355	0	17	0	3.0463	11.5728	Up	6.09492e-06	3.82854e-05
Unigene41114_All	376	0	18	0	3.0453	11.5724	Up	3.00968e-06	1.97955e-05
Unigene40806_All	209	0	10	0	3.0437	11.5716	Up	0.00085134	0.00351046
CL10492.Contig1_All	209	0	10	0	3.0437	11.5716	Up	0.00085134	0.00350588
CL5613.Contig1_All	209	0	10	0	3.0437	11.5716	Up	0.00085134	0.00349272
Unigene42274_All	230	0	11	0	3.0424	11.571	Up	0.000420392	0.00185651
CL2911.Contig1_All	272	0	13	0	3.0404	11.57	Up	0.000102508	0.000519376
Unigene41706_All	293	0	14	0	3.0396	11.5697	Up	5.06188e-05	0.000271411
Unigene42210_All	210	0	10	0	3.0292	11.5647	Up	0.00085134	0.00351011
CL8014.Contig2_All	210	0	10	0	3.0292	11.5647	Up	0.00085134	0.00350729
Unigene2472_All	252	0	12	0	3.0292	11.5647	Up	0.00020759	0.000985992
Unigene41768_All	231	0	11	0	3.0292	11.5647	Up	0.000420392	0.00185922
Unigene39727_All	316	0	15	0	3.0196	11.5601	Up	2.49956e-05	0.000142295
Unigene2714_All	274	0	13	0	3.0182	11.5595	Up	0.000102508	0.000519216
Unigene24304_All	253	0	12	0	3.0173	11.559	Up	0.00020759	0.000987193
Unigene40793_All	253	0	12	0	3.0173	11.559	Up	0.00020759	0.000986621
Unigene39730_All	211	0	10	0	3.0149	11.5579	Up	0.00085134	0.0035087
CL1690.Contig3_All	211	0	10	0	3.0149	11.5579	Up	0.00085134	0.0035006
CL815.Contig1_All	211	0	10	0	3.0149	11.5579	Up	0.00085134	0.00349657
Unigene41703_All	211	0	10	0	3.0149	11.5579	Up	0.00085134	0.00349307
Unigene39656_All	254	0	12	0	3.0054	11.5533	Up	0.00020759	0.000986793
Unigene2090_All	254	0	12	0	3.0054	11.5533	Up	0.00020759	0.000986392
Unigene41733_All	254	0	12	0	3.0054	11.5533	Up	0.00020759	0.00098565
Unigene41041_All	212	0	10	0	3.0007	11.5511	Up	0.00085134	0.00349815
Unigene19266_All	212	0	10	0	3.0007	11.5511	Up	0.00085134	0.00349569
Unigene40985_All	382	0	18	0	2.9975	11.5495	Up	3.00968e-06	1.98051e-05
Unigene39614_All	276	0	13	0	2.9963	11.549	Up	0.000102508	0.000519312
Unigene41754_All	234	0	11	0	2.9904	11.5461	Up	0.000420392	0.00186545
Unigene39529_All	234	0	11	0	2.9904	11.5461	Up	0.000420392	0.00185962
CL9313.Contig1_All	234	0	11	0	2.9904	11.5461	Up	0.000420392	0.00185661
Unigene42180_All	383	0	18	0	2.9897	11.5458	Up	3.00968e-06	1.98019e-05
Unigene42025_All	298	0	14	0	2.9886	11.5453	Up	5.06188e-05	0.000271695
Unigene41944_All	213	0	10	0	2.9866	11.5443	Up	0.00085134	0.00350008
Unigene41696_All	341	0	16	0	2.9848	11.5434	Up	1.23429e-05	7.39841e-05
Unigene41586_All	405	0	19	0	2.9844	11.5432	Up	1.48618e-06	1.01945e-05
Unigene19078_All	896	0	42	0	2.9819	11.542	Up	1.32975e-13	1.71714e-12
Unigene39668_All	384	0	18	0	2.9819	11.542	Up	3.00968e-06	1.98146e-05
Unigene39983_All	278	0	13	0	2.9748	11.5386	Up	0.000102508	0.000519056
Unigene4751_All	214	0	10	0	2.9726	11.5375	Up	0.00085134	0.0034936
Unigene40986_All	257	0	12	0	2.9703	11.5364	Up	0.00020759	0.000988053
Unigene41960_All	300	0	14	0	2.9687	11.5356	Up	5.06188e-05	0.000271589
Unigene39715_All	236	0	11	0	2.9651	11.5339	Up	0.000420392	0.00185591
Unigene39128_All	279	0	13	0	2.9641	11.5334	Up	0.000102508	0.000518831
Unigene43037_All	322	0	15	0	2.9634	11.533	Up	2.49956e-05	0.000142394
Unigene42588_All	301	0	14	0	2.9588	11.5308	Up	5.06188e-05	0.000271749
Unigene39089_All	215	0	10	0	2.9588	11.5308	Up	0.00085134	0.00349534
Unigene39524_All	215	0	10	0	2.9588	11.5308	Up	0.00085134	0.00349499
Unigene41670_All	323	0	15	0	2.9542	11.5286	Up	2.49956e-05	0.000142344
Unigene41034_All	517	0	24	0	2.9531	11.528	Up	4.36348e-08	3.56802e-07
Unigene41473_All	367	0	17	0	2.9467	11.5249	Up	6.09492e-06	3.83294e-05
Unigene42564_All	216	0	10	0	2.9451	11.5241	Up	0.00085134	0.00349377
Unigene13569_All	281	0	13	0	2.943	11.5231	Up	0.000102508	0.000519987
Unigene40895_All	238	0	11	0	2.9401	11.5216	Up	0.000420392	0.00186002
Unigene42177_All	260	0	12	0	2.936	11.5196	Up	0.00020759	0.00098451
CL1140.Contig1_All	933	0	43	0	2.9318	11.5176	Up	6.56632e-14	8.64118e-13
Unigene40286_All	304	0	14	0	2.9296	11.5165	Up	5.06188e-05	0.000271624
Unigene42023_All	239	0	11	0	2.9278	11.5156	Up	0.000420392	0.00185942
CL217.Contig1_All	239	0	11	0	2.9278	11.5156	Up	0.000420392	0.00185881
Unigene2181_All	261	0	12	0	2.9248	11.5141	Up	0.00020759	0.000987766
Unigene41133_All	392	0	18	0	2.921	11.5122	Up	3.00968e-06	1.98003e-05
Unigene41845_All	327	0	15	0	2.9181	11.5108	Up	2.49956e-05	0.000142404
Unigene41565_All	393	0	18	0	2.9136	11.5086	Up	3.00968e-06	1.97797e-05
Unigene41484_All	284	0	13	0	2.9119	11.5077	Up	0.000102508	0.000520083
CL3027.Contig1_All	284	0	13	0	2.9119	11.5077	Up	0.000102508	0.000519601
Unigene41433_All	569	0	26	0	2.9068	11.5052	Up	1.06399e-08	9.28939e-08
CL1286.Contig2_All	219	0	10	0	2.9047	11.5042	Up	0.00085134	0.00349605
CL9338.Contig2_All	219	0	10	0	2.9047	11.5042	Up	0.00085134	0.00349447
Unigene41129_All	263	0	12	0	2.9025	11.5031	Up	0.00020759	0.000987995
Unigene41013_All	285	0	13	0	2.9017	11.5027	Up	0.000102508	0.000518799
Unigene38695_All	264	0	12	0	2.8915	11.4976	Up	0.00020759	0.000987594
Unigene42203_All	220	0	10	0	2.8915	11.4976	Up	0.00085134	0.0034978
Unigene41559_All	242	0	11	0	2.8915	11.4976	Up	0.000420392	0.00185741
Unigene41314_All	530	0	24	0	2.8806	11.4922	Up	4.36348e-08	3.56589e-07
Unigene39474_All	486	0	22	0	2.8796	11.4917	Up	1.78949e-07	1.36804e-06
Unigene41836_All	221	0	10	0	2.8785	11.4911	Up	0.00085134	0.00350183
Unigene41494_All	221	0	10	0	2.8785	11.4911	Up	0.00085134	0.00349167
CL8605.Contig2_All	354	0	16	0	2.8752	11.4894	Up	1.23429e-05	7.40599e-05
Unigene42219_All	310	0	14	0	2.8729	11.4883	Up	5.06188e-05	0.000271376
Unigene19410_All	399	0	18	0	2.8698	11.4867	Up	3.00968e-06	1.98273e-05
Unigene40896_All	266	0	12	0	2.8698	11.4867	Up	0.00020759	0.00098685
Unigene42635_All	222	0	10	0	2.8655	11.4846	Up	0.00085134	0.00350377
Unigene40516_All	333	0	15	0	2.8655	11.4846	Up	2.49956e-05	0.000142562
CL705.Contig32_All	222	0	10	0	2.8655	11.4846	Up	0.00085134	0.00350025
Unigene42951_All	200	0	9	0	2.8626	11.4831	Up	0.00172405	0.00653013
CL543.Contig1_All	378	0	17	0	2.8609	11.4823	Up	6.09492e-06	3.83588e-05
Unigene41396_All	267	0	12	0	2.8591	11.4813	Up	0.00020759	0.000988225
Unigene27648_All	223	0	10	0	2.8526	11.4781	Up	0.00085134	0.00350958
Unigene42398_All	223	0	10	0	2.8526	11.4781	Up	0.00085134	0.00349237
Unigene24909_All	335	0	15	0	2.8484	11.4759	Up	2.49956e-05	0.000142651
Unigene41384_All	246	0	11	0	2.8445	11.474	Up	0.000420392	0.00185912
Unigene10769_All	246	0	11	0	2.8445	11.474	Up	0.000420392	0.00185751
Unigene2740_All	291	0	13	0	2.8419	11.4726	Up	0.000102508	0.000518895
CL538.Contig2_All	224	0	10	0	2.8399	11.4716	Up	0.00085134	0.00350254
Unigene39391_All	269	0	12	0	2.8378	11.4706	Up	0.00020759	0.000985707
Unigene4691_All	202	0	9	0	2.8343	11.4688	Up	0.00172405	0.00654131
CL2816.Contig4_All	202	0	9	0	2.8343	11.4688	Up	0.00172405	0.00652802
Unigene42455_All	202	0	9	0	2.8343	11.4688	Up	0.00172405	0.00651298
Unigene42245_All	247	0	11	0	2.833	11.4681	Up	0.000420392	0.00186183
Unigene40077_All	832	0	37	0	2.829	11.4661	Up	4.52908e-12	5.23734e-11
Unigene38710_All	270	0	12	0	2.8273	11.4652	Up	0.00020759	0.000985136
Unigene9955_All	450	0	20	0	2.8273	11.4652	Up	7.33878e-07	5.22372e-06
Unigene42004_All	293	0	13	0	2.8225	11.4628	Up	0.000102508	0.000518511
Unigene13798_All	406	0	18	0	2.8203	11.4616	Up	3.00968e-06	1.97844e-05
Unigene41612_All	361	0	16	0	2.8195	11.4612	Up	1.23429e-05	7.39787e-05
Unigene27735_All	384	0	17	0	2.8162	11.4595	Up	6.09492e-06	3.8353e-05
Unigene41110_All	384	0	17	0	2.8162	11.4595	Up	6.09492e-06	3.83059e-05
CL7204.Contig3_All	407	0	18	0	2.8134	11.4581	Up	3.00968e-06	1.98241e-05
Unigene41248_All	294	0	13	0	2.8129	11.4578	Up	0.000102508	0.000519858
Unigene42026_All	249	0	11	0	2.8103	11.4565	Up	0.000420392	0.00185791
Unigene39384_All	317	0	14	0	2.8094	11.456	Up	5.06188e-05	0.000272034
Unigene10267_All	1337	0	59	0	2.8072	11.4549	Up	8.20646e-19	1.42146e-17
Unigene42437_All	204	0	9	0	2.8065	11.4546	Up	0.00172405	0.00653465
Unigene26483_All	340	0	15	0	2.8065	11.4546	Up	2.49956e-05	0.000142493
Unigene41587_All	295	0	13	0	2.8033	11.4529	Up	0.000102508	0.00051973
CL645.Contig2_All	227	0	10	0	2.8024	11.4524	Up	0.00085134	0.00350641
Unigene42242_All	227	0	10	0	2.8024	11.4524	Up	0.00085134	0.00350131
Unigene42782_All	227	0	10	0	2.8024	11.4524	Up	0.00085134	0.0034915
Unigene40825_All	296	0	13	0	2.7939	11.4481	Up	0.000102508	0.000519665
Unigene42179_All	501	0	22	0	2.7934	11.4478	Up	1.78949e-07	1.36817e-06
Unigene39882_All	228	0	10	0	2.7901	11.4461	Up	0.00085134	0.00349762
CL4143.Contig1_All	251	0	11	0	2.7879	11.445	Up	0.000420392	0.00186535
Unigene24423_All	525	0	23	0	2.7869	11.4444	Up	8.8365e-08	6.98596e-07
Unigene39633_All	320	0	14	0	2.7831	11.4425	Up	5.06188e-05	0.00027223
Unigene39380_All	206	0	9	0	2.7793	11.4405	Up	0.00172405	0.00654282
CL8501.Contig2_All	206	0	9	0	2.7793	11.4405	Up	0.00172405	0.00653889
CL9876.Contig2_All	206	0	9	0	2.7793	11.4405	Up	0.00172405	0.00652229
CL5882.Contig2_All	939	0	41	0	2.7776	11.4396	Up	2.69288e-13	3.4113e-12
Unigene39724_All	620	0	27	0	2.7703	11.4358	Up	5.25398e-09	4.72547e-08
Unigene39647_All	299	0	13	0	2.7658	11.4335	Up	0.000102508	0.000520405
Unigene43084_All	253	0	11	0	2.7658	11.4335	Up	0.000420392	0.00186344
Unigene42029_All	207	0	9	0	2.7658	11.4335	Up	0.00172405	0.00653677
Unigene41638_All	230	0	10	0	2.7658	11.4335	Up	0.00085134	0.00350605
Unigene42326_All	322	0	14	0	2.7658	11.4335	Up	5.06188e-05	0.000272052
CL8463.Contig1_All	230	0	10	0	2.7658	11.4335	Up	0.00085134	0.00349973
CL8681.Contig2_All	368	0	16	0	2.7658	11.4335	Up	1.23429e-05	7.39084e-05
Unigene8115_All	276	0	12	0	2.7658	11.4335	Up	0.00020759	0.000985536
Unigene42611_All	230	0	10	0	2.7658	11.4335	Up	0.00085134	0.00349395
Unigene37225_All	207	0	9	0	2.7658	11.4335	Up	0.00172405	0.00651178
Unigene24318_All	277	0	12	0	2.7558	11.4283	Up	0.00020759	0.000988569
CL4373.Contig1_All	277	0	12	0	2.7558	11.4283	Up	0.00020759	0.000987365
Unigene42379_All	254	0	11	0	2.7549	11.4278	Up	0.000420392	0.00186495
Unigene42608_All	208	0	9	0	2.7525	11.4265	Up	0.00172405	0.00652049
Unigene42613_All	208	0	9	0	2.7525	11.4265	Up	0.00172405	0.00651838
Unigene41493_All	394	0	17	0	2.7448	11.4225	Up	6.09492e-06	3.83706e-05
Unigene39688_All	510	0	22	0	2.7441	11.4221	Up	1.78949e-07	1.36868e-06
Unigene42614_All	325	0	14	0	2.7403	11.4201	Up	5.06188e-05	0.0002715
Unigene40176_All	209	0	9	0	2.7394	11.4196	Up	0.00172405	0.00650968
Unigene42319_All	279	0	12	0	2.7361	11.4179	Up	0.00020759	0.000987938
Unigene41564_All	326	0	14	0	2.7319	11.4157	Up	5.06188e-05	0.000271482
Unigene42030_All	210	0	9	0	2.7263	11.4127	Up	0.00172405	0.00653768
Unigene43292_All	210	0	9	0	2.7263	11.4127	Up	0.00172405	0.00653133
CL128.Contig14_All	280	0	12	0	2.7263	11.4127	Up	0.00020759	0.00098525
Unigene41983_All	350	0	15	0	2.7263	11.4127	Up	2.49956e-05	0.000142315
CL3717.Contig2_All	257	0	11	0	2.7228	11.4109	Up	0.000420392	0.00186434
Unigene41664_All	421	0	18	0	2.7198	11.4093	Up	3.00968e-06	1.97828e-05
Unigene40999_All	234	0	10	0	2.7185	11.4086	Up	0.00085134	0.00350711
Unigene42393_All	234	0	10	0	2.7185	11.4086	Up	0.00085134	0.00350271
Unigene43327_All	211	0	9	0	2.7134	11.4059	Up	0.00172405	0.00654191
Unigene41888_All	422	0	18	0	2.7134	11.4059	Up	3.00968e-06	1.97923e-05
CL10823.Contig1_All	282	0	12	0	2.707	11.4025	Up	0.00020759	0.000987079
Unigene39782_All	400	0	17	0	2.7036	11.4007	Up	6.09492e-06	3.83353e-05
CL10441.Contig2_All	306	0	13	0	2.7026	11.4001	Up	0.000102508	0.000518639
Unigene39594_All	259	0	11	0	2.7018	11.3997	Up	0.000420392	0.00186072
Unigene40848_All	259	0	11	0	2.7018	11.3997	Up	0.000420392	0.00185992
Unigene39808_All	212	0	9	0	2.7006	11.3991	Up	0.00172405	0.00653707
Unigene41943_All	212	0	9	0	2.7006	11.3991	Up	0.00172405	0.00652771
Unigene42509_All	212	0	9	0	2.7006	11.3991	Up	0.00172405	0.00651088
Unigene42439_All	283	0	12	0	2.6974	11.3974	Up	0.00020759	0.000986164
Unigene40933_All	472	0	20	0	2.6955	11.3963	Up	7.33878e-07	5.23053e-06
CL10676.Contig1_All	307	0	13	0	2.6938	11.3954	Up	0.000102508	0.000520373
Unigene42770_All	213	0	9	0	2.6879	11.3923	Up	0.00172405	0.00653737
Unigene27776_All	451	0	19	0	2.68	11.388	Up	1.48618e-06	1.01886e-05
CL11426.Contig2_All	285	0	12	0	2.6785	11.3872	Up	0.00020759	0.000987823
Unigene42314_All	309	0	13	0	2.6763	11.386	Up	0.000102508	0.00051989
Unigene42098_All	309	0	13	0	2.6763	11.386	Up	0.000102508	0.000518607
Unigene43145_All	214	0	9	0	2.6754	11.3855	Up	0.00172405	0.00654252
Unigene38892_All	214	0	9	0	2.6754	11.3855	Up	0.00172405	0.00651959
Unigene22016_All	262	0	11	0	2.6708	11.3831	Up	0.000420392	0.00186404
Unigene5301_All	262	0	11	0	2.6708	11.3831	Up	0.000420392	0.00185681
Unigene42313_All	286	0	12	0	2.6691	11.3821	Up	0.00020759	0.000986507
Unigene42251_All	334	0	14	0	2.6665	11.3807	Up	5.06188e-05	0.000272194
Unigene22186_All	358	0	15	0	2.6654	11.3801	Up	2.49956e-05	0.000142423
Unigene41070_All	239	0	10	0	2.6617	11.3781	Up	0.00085134	0.00349937
Unigene24307_All	287	0	12	0	2.6598	11.3771	Up	0.00020759	0.000986049
Unigene42149_All	336	0	14	0	2.6506	11.3721	Up	5.06188e-05	0.000271607
Unigene41935_All	216	0	9	0	2.6506	11.3721	Up	0.00172405	0.00651388
Unigene13658_All	216	0	9	0	2.6506	11.3721	Up	0.00172405	0.00651148
Unigene41027_All	288	0	12	0	2.6506	11.3721	Up	0.00020759	0.000984624
CL10500.Contig1_All	505	0	21	0	2.6453	11.3692	Up	3.6239e-07	2.67829e-06
CL106.Contig15_All	265	0	11	0	2.6406	11.3667	Up	0.000420392	0.00185761
Unigene39418_All	241	0	10	0	2.6396	11.3661	Up	0.00085134	0.00350852
Unigene21752_All	217	0	9	0	2.6384	11.3654	Up	0.00172405	0.00653345
CL6357.Contig1_All	217	0	9	0	2.6384	11.3654	Up	0.00172405	0.00653314
Unigene42551_All	217	0	9	0	2.6384	11.3654	Up	0.00172405	0.00652681
Unigene41708_All	338	0	14	0	2.6349	11.3635	Up	5.06188e-05	0.000271358
Unigene42755_All	242	0	10	0	2.6287	11.3601	Up	0.00085134	0.00351099
Unigene16018_All	242	0	10	0	2.6287	11.3601	Up	0.00085134	0.00350923
Unigene24533_All	218	0	9	0	2.6263	11.3588	Up	0.00172405	0.00650878
Unigene41540_All	315	0	13	0	2.6253	11.3583	Up	0.000102508	0.000520244
Unigene42233_All	267	0	11	0	2.6208	11.3558	Up	0.000420392	0.00186153
Unigene42531_All	267	0	11	0	2.6208	11.3558	Up	0.000420392	0.00185811
Unigene42296_All	413	0	17	0	2.6185	11.3545	Up	6.09492e-06	3.83559e-05
Unigene42049_All	316	0	13	0	2.617	11.3537	Up	0.000102508	0.000518575
Unigene42940_All	219	0	9	0	2.6143	11.3522	Up	0.00172405	0.00654464
Unigene43009_All	219	0	9	0	2.6143	11.3522	Up	0.00172405	0.00653647
Unigene42232_All	365	0	15	0	2.6143	11.3522	Up	2.49956e-05	0.000142463
CL6797.Contig3_All	268	0	11	0	2.611	11.3504	Up	0.000420392	0.00186364
Unigene7478_All	390	0	16	0	2.6098	11.3497	Up	1.23429e-05	7.38707e-05
Unigene43092_All	244	0	10	0	2.6071	11.3482	Up	0.00085134	0.00350658
Unigene42277_All	244	0	10	0	2.6071	11.3482	Up	0.00085134	0.00350095
CL3983.Contig2_All	244	0	10	0	2.6071	11.3482	Up	0.00085134	0.0034992
Unigene43377_All	342	0	14	0	2.6041	11.3466	Up	5.06188e-05	0.00027198
Unigene42906_All	220	0	9	0	2.6024	11.3456	Up	0.00172405	0.00652711
Unigene42167_All	269	0	11	0	2.6013	11.345	Up	0.000420392	0.00185801
Unigene39170_All	221	0	9	0	2.5906	11.3391	Up	0.00172405	0.00653224
Unigene41824_All	221	0	9	0	2.5906	11.3391	Up	0.00172405	0.00651658
Unigene41093_All	221	0	9	0	2.5906	11.3391	Up	0.00172405	0.00651628
Unigene42013_All	221	0	9	0	2.5906	11.3391	Up	0.00172405	0.00651328
Unigene27442_All	221	0	9	0	2.5906	11.3391	Up	0.00172405	0.00651028
Unigene39492_All	222	0	9	0	2.5789	11.3325	Up	0.00172405	0.00654312
Unigene42424_All	222	0	9	0	2.5789	11.3325	Up	0.00172405	0.0065229
Unigene39661_All	222	0	9	0	2.5789	11.3325	Up	0.00172405	0.00650908
Unigene24776_All	321	0	13	0	2.5763	11.3311	Up	0.000102508	0.000520534
Unigene41653_All	247	0	10	0	2.5755	11.3306	Up	0.00085134	0.00349185
Unigene43107_All	346	0	14	0	2.574	11.3298	Up	5.06188e-05	0.000271464
Unigene15324_All	445	0	18	0	2.5731	11.3293	Up	3.00968e-06	1.98098e-05
Unigene43378_All	272	0	11	0	2.5726	11.329	Up	0.000420392	0.00185861
Unigene39690_All	347	0	14	0	2.5666	11.3256	Up	5.06188e-05	0.000271678
Unigene41798_All	248	0	10	0	2.5651	11.3248	Up	0.00085134	0.00351028
CL7961.Contig2_All	248	0	10	0	2.5651	11.3248	Up	0.00085134	0.00350623
Unigene41921_All	224	0	9	0	2.5559	11.3196	Up	0.00172405	0.00651808
Unigene41869_All	473	0	19	0	2.5553	11.3193	Up	1.48618e-06	1.01988e-05
Unigene10307_All	249	0	10	0	2.5548	11.319	Up	0.00085134	0.00350553
Unigene42602_All	299	0	12	0	2.5531	11.318	Up	0.00020759	0.000987537
Unigene43251_All	200	0	8	0	2.5446	11.3132	Up	0.0034914	0.0121074
Unigene39834_All	300	0	12	0	2.5446	11.3132	Up	0.00020759	0.000988799
Unigene40992_All	200	0	8	0	2.5446	11.3132	Up	0.0034914	0.0120864
CL2029.Contig1_All	225	0	9	0	2.5446	11.3132	Up	0.00172405	0.00652862
Unigene42972_All	200	0	8	0	2.5446	11.3132	Up	0.0034914	0.0120681
Unigene41321_All	325	0	13	0	2.5446	11.3132	Up	0.000102508	0.000518703
Unigene39393_All	301	0	12	0	2.5361	11.3084	Up	0.00020759	0.00098748
Unigene39204_All	276	0	11	0	2.5353	11.3079	Up	0.000420392	0.00185982
Unigene42035_All	226	0	9	0	2.5333	11.3068	Up	0.00172405	0.00653284
Unigene43351_All	226	0	9	0	2.5333	11.3068	Up	0.00172405	0.00651688
Unigene40805_All	201	0	8	0	2.5319	11.306	Up	0.0034914	0.0120859
Unigene41976_All	201	0	8	0	2.5319	11.306	Up	0.0034914	0.0120813
Unigene39583_All	201	0	8	0	2.5319	11.306	Up	0.0034914	0.0120793
Unigene42842_All	352	0	14	0	2.5301	11.305	Up	5.06188e-05	0.000272176
Unigene41501_All	428	0	17	0	2.5267	11.303	Up	6.09492e-06	3.83e-05
Unigene4819_All	378	0	15	0	2.5244	11.3017	Up	2.49956e-05	0.000142582
Unigene41827_All	252	0	10	0	2.5244	11.3017	Up	0.00085134	0.00350394
Unigene43569_All	227	0	9	0	2.5221	11.3004	Up	0.00172405	0.00653858
Unigene39090_All	202	0	8	0	2.5194	11.2989	Up	0.0034914	0.0120849
Unigene42124_All	202	0	8	0	2.5194	11.2989	Up	0.0034914	0.0120625
Unigene26636_All	355	0	14	0	2.5087	11.2927	Up	5.06188e-05	0.000272016
Unigene42000_All	203	0	8	0	2.507	11.2917	Up	0.0034914	0.0121033
Unigene41751_All	203	0	8	0	2.507	11.2917	Up	0.0034914	0.0120839
CL9121.Contig1_All	203	0	8	0	2.507	11.2917	Up	0.0034914	0.0120569
CL4807.Contig1_All	381	0	15	0	2.5045	11.2903	Up	2.49956e-05	0.000142661
Unigene42767_All	254	0	10	0	2.5045	11.2903	Up	0.00085134	0.00350359
Unigene27513_All	381	0	15	0	2.5045	11.2903	Up	2.49956e-05	0.000142453
Unigene42481_All	254	0	10	0	2.5045	11.2903	Up	0.00085134	0.00349412
Unigene42322_All	356	0	14	0	2.5017	11.2887	Up	5.06188e-05	0.000272087
CL5929.Contig7_All	611	0	24	0	2.4987	11.287	Up	4.36348e-08	3.56553e-07
Unigene10922_All	306	0	12	0	2.4947	11.2847	Up	0.00020759	0.000988971
Unigene42633_All	204	0	8	0	2.4947	11.2847	Up	0.0034914	0.0120905
Unigene41611_All	255	0	10	0	2.4947	11.2847	Up	0.00085134	0.00350201
Unigene42300_All	255	0	10	0	2.4947	11.2847	Up	0.00085134	0.0034985
Unigene42580_All	230	0	9	0	2.4892	11.2815	Up	0.00172405	0.00651538
Unigene42479_All	256	0	10	0	2.4849	11.279	Up	0.00085134	0.00350324
Unigene24710_All	256	0	10	0	2.4849	11.279	Up	0.00085134	0.00350218
Unigene43106_All	256	0	10	0	2.4849	11.279	Up	0.00085134	0.00349727
CL8668.Contig2_All	615	0	24	0	2.4825	11.2776	Up	4.36348e-08	3.57051e-07
Unigene37551_All	205	0	8	0	2.4825	11.2776	Up	0.0034914	0.0120523
Unigene41464_All	282	0	11	0	2.4814	11.2769	Up	0.000420392	0.00186515
Unigene39781_All	282	0	11	0	2.4814	11.2769	Up	0.000420392	0.00185821
CL10933.Contig1_All	308	0	12	0	2.4785	11.2753	Up	0.00020759	0.000987308
CL5524.Contig5_All	231	0	9	0	2.4785	11.2753	Up	0.00172405	0.0065253
CL10933.Contig2_All	231	0	9	0	2.4785	11.2753	Up	0.00172405	0.00652169
CL4994.Contig1_All	257	0	10	0	2.4753	11.2734	Up	0.00085134	0.00350341
Unigene43492_All	206	0	8	0	2.4704	11.2705	Up	0.0034914	0.0121094
Unigene42659_All	206	0	8	0	2.4704	11.2705	Up	0.0034914	0.0121053
Unigene42122_All	206	0	8	0	2.4704	11.2705	Up	0.0034914	0.0121023
Unigene43666_All	206	0	8	0	2.4704	11.2705	Up	0.0034914	0.0120701
CL910.Contig28_All	1365	0	53	0	2.47	11.2703	Up	5.66036e-17	8.85433e-16
Unigene13030_All	232	0	9	0	2.4678	11.269	Up	0.00172405	0.00654373
Unigene40087_All	232	0	9	0	2.4678	11.269	Up	0.00172405	0.00650848
Unigene34733_All	361	0	14	0	2.467	11.2685	Up	5.06188e-05	0.000271553
Unigene4934_All	284	0	11	0	2.4639	11.2667	Up	0.000420392	0.00185781
Unigene41998_All	207	0	8	0	2.4585	11.2636	Up	0.0034914	0.0120931
Unigene42201_All	207	0	8	0	2.4585	11.2636	Up	0.0034914	0.0120666
Unigene42365_All	207	0	8	0	2.4585	11.2636	Up	0.0034914	0.0120635
Unigene41458_All	233	0	9	0	2.4572	11.2628	Up	0.00172405	0.00652109
Unigene41852_All	259	0	10	0	2.4561	11.2622	Up	0.00085134	0.00349675
Unigene41839_All	311	0	12	0	2.4546	11.2613	Up	0.00020759	0.000985422
CL4216.Contig2_All	234	0	9	0	2.4467	11.2566	Up	0.00172405	0.00651898
Unigene39714_All	286	0	11	0	2.4467	11.2566	Up	0.000420392	0.00185831
Unigene41897_All	234	0	9	0	2.4467	11.2566	Up	0.00172405	0.00651118
Unigene41850_All	313	0	12	0	2.4389	11.252	Up	0.00020759	0.00098725
Unigene36441_All	287	0	11	0	2.4382	11.2516	Up	0.000420392	0.00185701
Unigene39133_All	235	0	9	0	2.4363	11.2505	Up	0.00172405	0.00652952
Unigene42476_All	235	0	9	0	2.4363	11.2505	Up	0.00172405	0.00651989
Unigene42914_All	209	0	8	0	2.435	11.2497	Up	0.0034914	0.0121079
Unigene43248_All	209	0	8	0	2.435	11.2497	Up	0.0034914	0.0121028
CL7238.Contig1_All	549	0	21	0	2.4333	11.2487	Up	3.6239e-07	2.67708e-06
Unigene13176_All	288	0	11	0	2.4297	11.2466	Up	0.000420392	0.00186142
Unigene42871_All	262	0	10	0	2.428	11.2456	Up	0.00085134	0.00350746
Unigene11035_All	393	0	15	0	2.428	11.2456	Up	2.49956e-05	0.000142631
CL11048.Contig1_All	262	0	10	0	2.428	11.2456	Up	0.00085134	0.0034971
Unigene42563_All	236	0	9	0	2.426	11.2444	Up	0.00172405	0.00653163
Unigene43338_All	236	0	9	0	2.426	11.2444	Up	0.00172405	0.00653103
Unigene42712_All	236	0	9	0	2.426	11.2444	Up	0.00172405	0.00652199
CL5018.Contig2_All	525	0	20	0	2.4234	11.2428	Up	7.33878e-07	5.23144e-06
Unigene42886_All	210	0	8	0	2.4234	11.2428	Up	0.0034914	0.0120977
Unigene42887_All	210	0	8	0	2.4234	11.2428	Up	0.0034914	0.0120564
CL7676.Contig1_All	289	0	11	0	2.4213	11.2416	Up	0.000420392	0.00185671
Unigene41704_All	263	0	10	0	2.4188	11.2401	Up	0.00085134	0.00350834
Unigene39776_All	263	0	10	0	2.4188	11.2401	Up	0.00085134	0.00349955
Unigene43031_All	395	0	15	0	2.4157	11.2382	Up	2.49956e-05	0.000142771
CL6397.Contig2_All	237	0	9	0	2.4157	11.2382	Up	0.00172405	0.00653194
Unigene11072_All	369	0	14	0	2.4135	11.2369	Up	5.06188e-05	0.00027182
Unigene42487_All	211	0	8	0	2.4119	11.236	Up	0.0034914	0.012063
Unigene42181_All	211	0	8	0	2.4119	11.236	Up	0.0034914	0.0120584
Unigene38611_All	264	0	10	0	2.4096	11.2346	Up	0.00085134	0.00349797
CL5929.Contig3_All	1005	0	38	0	2.4053	11.232	Up	2.23646e-12	2.64057e-11
Unigene43575_All	212	0	8	0	2.4005	11.2291	Up	0.0034914	0.0120808
Unigene43170_All	265	0	10	0	2.4005	11.2291	Up	0.00085134	0.0034964
Unigene42087_All	212	0	8	0	2.4005	11.2291	Up	0.0034914	0.012065
Unigene43640_All	212	0	8	0	2.4005	11.2291	Up	0.0034914	0.01206
Unigene42466_All	398	0	15	0	2.3975	11.2273	Up	2.49956e-05	0.000142285
Unigene39974_All	292	0	11	0	2.3964	11.2267	Up	0.000420392	0.00186354
Unigene42943_All	239	0	9	0	2.3955	11.2261	Up	0.00172405	0.00652139
Unigene7576_All	239	0	9	0	2.3955	11.2261	Up	0.00172405	0.00652079
Unigene41713_All	213	0	8	0	2.3893	11.2224	Up	0.0034914	0.0121043
Unigene4861_All	213	0	8	0	2.3893	11.2224	Up	0.0034914	0.0120767
Unigene43143_All	213	0	8	0	2.3893	11.2224	Up	0.0034914	0.0120676
Unigene43270_All	240	0	9	0	2.3855	11.2201	Up	0.00172405	0.0065238
Unigene39106_All	320	0	12	0	2.3855	11.2201	Up	0.00020759	0.000984737
Unigene42252_All	454	0	17	0	2.382	11.218	Up	6.09492e-06	3.83235e-05
Unigene43118_All	214	0	8	0	2.3781	11.2156	Up	0.0034914	0.0121099
CL6139.Contig3_All	348	0	13	0	2.3764	11.2146	Up	0.000102508	0.00052047
Unigene42760_All	268	0	10	0	2.3737	11.2129	Up	0.00085134	0.00350535
CL11308.Contig5_All	671	0	25	0	2.3701	11.2107	Up	2.15468e-08	1.8256e-07
Unigene42538_All	269	0	10	0	2.3648	11.2075	Up	0.00085134	0.00349465
Unigene42014_All	323	0	12	0	2.3634	11.2066	Up	0.00020759	0.000987136
CL11204.Contig2_All	323	0	12	0	2.3634	11.2066	Up	0.00020759	0.000985593
Unigene43385_All	243	0	9	0	2.3561	11.2022	Up	0.00172405	0.00650758
Unigene42289_All	298	0	11	0	2.3482	11.1973	Up	0.000420392	0.00185871
CL8630.Contig2_All	271	0	10	0	2.3474	11.1968	Up	0.00085134	0.0034929
Unigene43651_All	217	0	8	0	2.3452	11.1955	Up	0.0034914	0.0121084
Unigene16257_All	217	0	8	0	2.3452	11.1955	Up	0.0034914	0.0121048
Unigene42076_All	217	0	8	0	2.3452	11.1955	Up	0.0034914	0.0120798
Unigene43624_All	217	0	8	0	2.3452	11.1955	Up	0.0034914	0.0120757
Unigene42592_All	299	0	11	0	2.3403	11.1925	Up	0.000420392	0.00186293
Unigene21970_All	299	0	11	0	2.3403	11.1925	Up	0.000420392	0.00185691
Unigene42814_All	245	0	9	0	2.3368	11.1903	Up	0.00172405	0.00654403
Unigene41975_All	245	0	9	0	2.3368	11.1903	Up	0.00172405	0.00653254
Unigene41823_All	245	0	9	0	2.3368	11.1903	Up	0.00172405	0.00652741
Unigene24959_All	245	0	9	0	2.3368	11.1903	Up	0.00172405	0.00651238
Unigene42241_All	218	0	8	0	2.3345	11.1889	Up	0.0034914	0.0120992
Unigene5011_All	218	0	8	0	2.3345	11.1889	Up	0.0034914	0.012092
Unigene22195_All	464	0	17	0	2.3307	11.1865	Up	6.09492e-06	3.83618e-05
Unigene43533_All	273	0	10	0	2.3302	11.1862	Up	0.00085134	0.0035057
CL4160.Contig2_All	273	0	10	0	2.3302	11.1862	Up	0.00085134	0.00349202
Unigene41150_All	328	0	12	0	2.3273	11.1844	Up	0.00020759	0.000985308
CL7314.Contig1_All	712	0	26	0	2.323	11.1818	Up	1.06399e-08	9.29335e-08
Unigene42224_All	247	0	9	0	2.3179	11.1786	Up	0.00172405	0.0065407
Unigene8965_All	1181	0	43	0	2.3162	11.1775	Up	6.56632e-14	8.6384e-13
Unigene43215_All	220	0	8	0	2.3132	11.1757	Up	0.0034914	0.0120661
Unigene21930_All	303	0	11	0	2.3094	11.1733	Up	0.000420392	0.00186324
Unigene42539_All	303	0	11	0	2.3094	11.1733	Up	0.000420392	0.00186313
Unigene43407_All	303	0	11	0	2.3094	11.1733	Up	0.000420392	0.00185721
Unigene42146_All	414	0	15	0	2.3049	11.1705	Up	2.49956e-05	0.000142741
CL6166.Contig2_All	443	0	16	0	2.2976	11.1659	Up	1.23429e-05	7.4022e-05
Unigene43274_All	277	0	10	0	2.2965	11.1652	Up	0.00085134	0.00350782
Unigene16459_All	222	0	8	0	2.2924	11.1626	Up	0.0034914	0.012111
CL142.Contig4_All	222	0	8	0	2.2924	11.1626	Up	0.0034914	0.0121059
Unigene21891_All	222	0	8	0	2.2924	11.1626	Up	0.0034914	0.0120778
Unigene42953_All	250	0	9	0	2.2901	11.1612	Up	0.00172405	0.00651058
Unigene27713_All	278	0	10	0	2.2883	11.1601	Up	0.00085134	0.00349517
Unigene43572_All	223	0	8	0	2.2821	11.1561	Up	0.0034914	0.0120711
Unigene41961_All	252	0	9	0	2.2719	11.1497	Up	0.00172405	0.00654343
Unigene43020_All	224	0	8	0	2.2719	11.1497	Up	0.0034914	0.0120941
Unigene42632_All	309	0	11	0	2.2646	11.145	Up	0.000420392	0.00186455
Unigene27711_All	309	0	11	0	2.2646	11.145	Up	0.000420392	0.00186032
Unigene42798_All	253	0	9	0	2.2629	11.144	Up	0.00172405	0.00653828
Unigene22009_All	253	0	9	0	2.2629	11.144	Up	0.00172405	0.00653375
CL8181.Contig2_All	253	0	9	0	2.2629	11.144	Up	0.00172405	0.0065244
Unigene42944_All	225	0	8	0	2.2618	11.1433	Up	0.0034914	0.0121038
Unigene41632_All	225	0	8	0	2.2618	11.1433	Up	0.0034914	0.0120966
Unigene42898_All	225	0	8	0	2.2618	11.1433	Up	0.0034914	0.0120574
Unigene40981_All	366	0	13	0	2.2595	11.1418	Up	0.000102508	0.000519344
CL1684.Contig4_All	282	0	10	0	2.2558	11.1394	Up	0.00085134	0.00350166
Unigene43034_All	254	0	9	0	2.254	11.1383	Up	0.00172405	0.00654494
Unigene43000_All	226	0	8	0	2.2518	11.1369	Up	0.0034914	0.0120706
Unigene2169_All	283	0	10	0	2.2478	11.1343	Up	0.00085134	0.003505
CL9777.Contig1_All	538	0	19	0	2.2466	11.1335	Up	1.48618e-06	1.01894e-05
Unigene27107_All	510	0	18	0	2.2452	11.1326	Up	3.00968e-06	1.98082e-05
Unigene42046_All	255	0	9	0	2.2452	11.1326	Up	0.00172405	0.00653043
Unigene42454_All	227	0	8	0	2.2419	11.1305	Up	0.0034914	0.01209
Unigene43508_All	227	0	8	0	2.2419	11.1305	Up	0.0034914	0.0120732
Unigene43099_All	227	0	8	0	2.2419	11.1305	Up	0.0034914	0.0120589
Unigene42269_All	256	0	9	0	2.2364	11.127	Up	0.00172405	0.00653798
Unigene41879_All	370	0	13	0	2.2351	11.1261	Up	0.000102508	0.000519537
Unigene43390_All	228	0	8	0	2.2321	11.1242	Up	0.0034914	0.0121089
Unigene42465_All	228	0	8	0	2.2321	11.1242	Up	0.0034914	0.0120951
Unigene42795_All	314	0	11	0	2.2285	11.1219	Up	0.000420392	0.00185711
Unigene43284_All	200	0	7	0	2.2265	11.1206	Up	0.00707044	0.0222244
Unigene37219_All	200	0	7	0	2.2265	11.1206	Up	0.00707044	0.0222176
Unigene18629_All	400	0	14	0	2.2265	11.1206	Up	5.06188e-05	0.000272159
Unigene43545_All	200	0	7	0	2.2265	11.1206	Up	0.00707044	0.0221819
Unigene43434_All	200	0	7	0	2.2265	11.1206	Up	0.00707044	0.0221768
Unigene43570_All	343	0	12	0	2.2256	11.12	Up	0.00020759	0.000984453
Unigene41479_All	229	0	8	0	2.2223	11.1178	Up	0.0034914	0.0120987
Unigene39580_All	287	0	10	0	2.2165	11.1141	Up	0.00085134	0.00349692
Unigene41604_All	201	0	7	0	2.2154	11.1134	Up	0.00707044	0.0221913
Unigene42629_All	201	0	7	0	2.2154	11.1134	Up	0.00707044	0.0221726
CL5557.Contig1_All	201	0	7	0	2.2154	11.1134	Up	0.00707044	0.0221709
Unigene43398_All	201	0	7	0	2.2154	11.1134	Up	0.00707044	0.0221506
Unigene43230_All	230	0	8	0	2.2127	11.1116	Up	0.0034914	0.0120956
Unigene22403_All	1639	0	57	0	2.2123	11.1113	Up	3.36552e-18	5.64239e-17
CL2073.Contig2_All	259	0	9	0	2.2105	11.1102	Up	0.00172405	0.0065404
Unigene24409_All	259	0	9	0	2.2105	11.1102	Up	0.00172405	0.00650818
Unigene43304_All	288	0	10	0	2.2088	11.109	Up	0.00085134	0.00350078
Unigene11031_All	346	0	12	0	2.2063	11.1074	Up	0.00020759	0.000986564
Unigene43355_All	202	0	7	0	2.2044	11.1062	Up	0.00707044	0.0222074
Unigene43192_All	202	0	7	0	2.2044	11.1062	Up	0.00707044	0.0221836
Unigene43002_All	202	0	7	0	2.2044	11.1062	Up	0.00707044	0.0221497
Unigene42628_All	202	0	7	0	2.2044	11.1062	Up	0.00707044	0.0221379
Unigene39452_All	231	0	8	0	2.2031	11.1053	Up	0.0034914	0.0120579
Unigene39509_All	260	0	9	0	2.202	11.1046	Up	0.00172405	0.00653435
Unigene42396_All	318	0	11	0	2.2005	11.1036	Up	0.000420392	0.00186243
CL8150.Contig5_All	1129	0	39	0	2.1975	11.1016	Up	1.10437e-12	1.33782e-11
Unigene39354_All	203	0	7	0	2.1936	11.0991	Up	0.00707044	0.0222219
Unigene43496_All	203	0	7	0	2.1936	11.0991	Up	0.00707044	0.0222117
Unigene43440_All	203	0	7	0	2.1936	11.0991	Up	0.00707044	0.0222049
Unigene42324_All	203	0	7	0	2.1936	11.0991	Up	0.00707044	0.022193
Unigene42892_All	232	0	8	0	2.1936	11.0991	Up	0.0034914	0.0120727
Unigene42545_All	348	0	12	0	2.1936	11.0991	Up	0.00020759	0.000985193
Unigene42912_All	232	0	8	0	2.1936	11.0991	Up	0.0034914	0.0120671
Unigene43693_All	232	0	8	0	2.1936	11.0991	Up	0.0034914	0.0120615
CL11537.Contig6_All	203	0	7	0	2.1936	11.0991	Up	0.00707044	0.0221294
Unigene35918_All	203	0	7	0	2.1936	11.0991	Up	0.00707044	0.0221277
Unigene43126_All	262	0	9	0	2.1852	11.0935	Up	0.00172405	0.00651448
Unigene42309_All	233	0	8	0	2.1842	11.0929	Up	0.0034914	0.012088
Unigene42278_All	233	0	8	0	2.1842	11.0929	Up	0.0034914	0.0120788
Unigene42041_All	204	0	7	0	2.1828	11.092	Up	0.00707044	0.0221862
Unigene43195_All	204	0	7	0	2.1828	11.092	Up	0.00707044	0.022176
Unigene43472_All	204	0	7	0	2.1828	11.092	Up	0.00707044	0.0221616
Unigene24243_All	321	0	11	0	2.1799	11.09	Up	0.000420392	0.00186525
CL9511.Contig2_All	263	0	9	0	2.1769	11.0881	Up	0.00172405	0.00651718
Unigene42002_All	205	0	7	0	2.1722	11.0849	Up	0.00707044	0.0221845
Unigene24126_All	205	0	7	0	2.1722	11.0849	Up	0.00707044	0.0221667
Unigene43614_All	205	0	7	0	2.1722	11.0849	Up	0.00707044	0.0221446
Unigene2022_All	264	0	9	0	2.1687	11.0826	Up	0.00172405	0.00653586
Unigene42579_All	264	0	9	0	2.1687	11.0826	Up	0.00172405	0.00653405
Unigene43008_All	264	0	9	0	2.1687	11.0826	Up	0.00172405	0.00651598
Unigene1956_All	264	0	9	0	2.1687	11.0826	Up	0.00172405	0.00650938
Unigene43347_All	235	0	8	0	2.1656	11.0806	Up	0.0034914	0.0120696
Unigene41106_All	206	0	7	0	2.1616	11.0779	Up	0.00707044	0.0222236
Unigene43097_All	206	0	7	0	2.1616	11.0779	Up	0.00707044	0.0221328
Unigene43382_All	206	0	7	0	2.1616	11.0779	Up	0.00707044	0.0221269
Unigene17784_All	443	0	15	0	2.154	11.0728	Up	2.49956e-05	0.000142711
Unigene18963_All	325	0	11	0	2.1531	11.0722	Up	0.000420392	0.00185902
Unigene43439_All	266	0	9	0	2.1524	11.0717	Up	0.00172405	0.00652651
Unigene39941_All	207	0	7	0	2.1512	11.0709	Up	0.00707044	0.0221964
Unigene42637_All	207	0	7	0	2.1512	11.0709	Up	0.00707044	0.0221802
Unigene43714_All	207	0	7	0	2.1512	11.0709	Up	0.00707044	0.0221396
CL2086.Contig6_All	267	0	9	0	2.1443	11.0663	Up	0.00172405	0.00652832
Unigene43325_All	208	0	7	0	2.1409	11.064	Up	0.00707044	0.0222227
Unigene43655_All	208	0	7	0	2.1409	11.064	Up	0.00707044	0.0221853
CL4146.Contig1_All	892	0	30	0	2.1395	11.0631	Up	6.32624e-10	6.18659e-09
CL8998.Contig1_All	298	0	10	0	2.1347	11.0598	Up	0.00085134	0.00350676
CL3055.Contig2_All	209	0	7	0	2.1306	11.057	Up	0.00707044	0.0222185
Unigene43396_All	209	0	7	0	2.1306	11.057	Up	0.00707044	0.0221828
Unigene43576_All	269	0	9	0	2.1283	11.0555	Up	0.00172405	0.00651508
CL2556.Contig3_All	299	0	10	0	2.1276	11.055	Up	0.00085134	0.00349885
Unigene38445_All	240	0	8	0	2.1205	11.0502	Up	0.0034914	0.0120997
Unigene43038_All	240	0	8	0	2.1205	11.0502	Up	0.0034914	0.0120946
Unigene42862_All	210	0	7	0	2.1205	11.0502	Up	0.00707044	0.0221751
CL852.Contig3_All	1741	0	58	0	2.1192	11.0493	Up	1.6619e-18	2.83963e-17
Unigene8256_All	691	0	23	0	2.1174	11.0481	Up	8.8365e-08	6.97923e-07
Unigene41507_All	271	0	9	0	2.1126	11.0448	Up	0.00172405	0.00651208
Unigene19368_All	723	0	24	0	2.1117	11.0442	Up	4.36348e-08	3.57301e-07
CL10852.Contig2_All	241	0	8	0	2.1117	11.0442	Up	0.0034914	0.0120645
CL2720.Contig2_All	211	0	7	0	2.1104	11.0433	Up	0.00707044	0.0221777
Unigene43653_All	211	0	7	0	2.1104	11.0433	Up	0.00707044	0.0221489
CL10583.Contig1_All	664	0	22	0	2.1077	11.0415	Up	1.78949e-07	1.36906e-06
Unigene21069_All	484	0	16	0	2.1029	11.0382	Up	1.23429e-05	7.38923e-05
Unigene42483_All	212	0	7	0	2.1005	11.0365	Up	0.00707044	0.0221904
Unigene43432_All	212	0	7	0	2.1005	11.0365	Up	0.00707044	0.0221811
Unigene43611_All	212	0	7	0	2.1005	11.0365	Up	0.00707044	0.022154
Unigene39803_All	303	0	10	0	2.0995	11.0358	Up	0.00085134	0.00350447
Unigene43287_All	273	0	9	0	2.0972	11.0342	Up	0.00172405	0.0065247
Unigene2158_All	334	0	11	0	2.0951	11.0328	Up	0.000420392	0.00185972
CL9510.Contig1_All	578	0	19	0	2.0911	11.03	Up	1.48618e-06	1.01903e-05
Unigene43537_All	213	0	7	0	2.0906	11.0297	Up	0.00707044	0.022221
Unigene43494_All	213	0	7	0	2.0906	11.0297	Up	0.00707044	0.0221896
Unigene42405_All	213	0	7	0	2.0906	11.0297	Up	0.00707044	0.0221599
Unigene43529_All	213	0	7	0	2.0906	11.0297	Up	0.00707044	0.022148
Unigene43594_All	274	0	9	0	2.0895	11.0289	Up	0.00172405	0.00654221
Unigene24400_All	275	0	9	0	2.0819	11.0237	Up	0.00172405	0.00653556
Unigene33824_All	489	0	16	0	2.0814	11.0233	Up	1.23429e-05	7.39354e-05
Unigene43493_All	214	0	7	0	2.0808	11.0229	Up	0.00707044	0.0222066
Unigene42596_All	214	0	7	0	2.0808	11.0229	Up	0.00707044	0.022187
CL3062.Contig2_All	306	0	10	0	2.0789	11.0216	Up	0.00085134	0.00350887
Unigene43468_All	306	0	10	0	2.0789	11.0216	Up	0.00085134	0.00349832
Unigene39737_All	245	0	8	0	2.0772	11.0204	Up	0.0034914	0.0120691
Unigene43418_All	245	0	8	0	2.0772	11.0204	Up	0.0034914	0.0120518
CL2603.Contig1_All	215	0	7	0	2.0712	11.0163	Up	0.00707044	0.0221624
Unigene43636_All	215	0	7	0	2.0712	11.0163	Up	0.00707044	0.0221303
CL3400.Contig2_All	246	0	8	0	2.0687	11.0145	Up	0.0034914	0.0120972
Unigene4889_All	246	0	8	0	2.0687	11.0145	Up	0.0034914	0.0120895
Unigene42330_All	246	0	8	0	2.0687	11.0145	Up	0.0034914	0.012089
CL6489.Contig3_All	246	0	8	0	2.0687	11.0145	Up	0.0034914	0.0120539
Unigene42677_All	401	0	13	0	2.0623	11.01	Up	0.000102508	0.000519569
Unigene42503_All	216	0	7	0	2.0616	11.0095	Up	0.00707044	0.0221955
Unigene43748_All	216	0	7	0	2.0616	11.0095	Up	0.00707044	0.0221633
CL6497.Contig1_All	216	0	7	0	2.0616	11.0095	Up	0.00707044	0.0221463
Unigene42350_All	247	0	8	0	2.0604	11.0087	Up	0.0034914	0.012091
Unigene24965_All	279	0	9	0	2.0521	11.0029	Up	0.00172405	0.006541
Unigene42803_All	217	0	7	0	2.0521	11.0029	Up	0.00707044	0.0222142
CL2432.Contig1_All	279	0	9	0	2.0521	11.0029	Up	0.00172405	0.00653919
Unigene43088_All	341	0	11	0	2.0521	11.0029	Up	0.000420392	0.00186092
CL6057.Contig2_All	217	0	7	0	2.0521	11.0029	Up	0.00707044	0.0221675
Unigene15849_All	248	0	8	0	2.0521	11.0029	Up	0.0034914	0.012062
Unigene43068_All	217	0	7	0	2.0521	11.0029	Up	0.00707044	0.0221387
CL9893.Contig1_All	559	0	18	0	2.0484	11.0003	Up	3.00968e-06	1.98114e-05
CL7106.Contig1_All	342	0	11	0	2.0461	10.9987	Up	0.000420392	0.00186193
CL6633.Contig2_All	280	0	9	0	2.0447	10.9977	Up	0.00172405	0.00652019
Unigene43593_All	249	0	8	0	2.0438	10.997	Up	0.0034914	0.0120528
CL4821.Contig5_All	312	0	10	0	2.0389	10.9936	Up	0.00085134	0.00351064
CL7838.Contig2_All	375	0	12	0	2.0356	10.9912	Up	0.00020759	0.000984908
Unigene43551_All	219	0	7	0	2.0333	10.9896	Up	0.00707044	0.0222202
Unigene42787_All	219	0	7	0	2.0333	10.9896	Up	0.00707044	0.0222134
Unigene36524_All	219	0	7	0	2.0333	10.9896	Up	0.00707044	0.0222091
Unigene42827_All	251	0	8	0	2.0275	10.9855	Up	0.0034914	0.0120885
Unigene40960_All	251	0	8	0	2.0275	10.9855	Up	0.0034914	0.0120783
Unigene40033_All	283	0	9	0	2.0231	10.9824	Up	0.00172405	0.00651748
Unigene42854_All	252	0	8	0	2.0195	10.9798	Up	0.0034914	0.0120594
Unigene38777_All	852	0	27	0	2.0159	10.9772	Up	5.25398e-09	4.72495e-08
Unigene42808_All	284	0	9	0	2.0159	10.9772	Up	0.00172405	0.00651268
Unigene42108_All	221	0	7	0	2.0149	10.9765	Up	0.00707044	0.0221972
CL1284.Contig5_All	221	0	7	0	2.0149	10.9765	Up	0.00707044	0.0221582
Unigene10813_All	506	0	16	0	2.0115	10.9741	Up	1.23429e-05	7.39733e-05
Unigene6303_All	539	0	17	0	2.0064	10.9704	Up	6.09492e-06	3.83441e-05
Unigene43422_All	254	0	8	0	2.0036	10.9684	Up	0.0034914	0.0121069
Unigene42963_All	286	0	9	0	2.0018	10.9671	Up	0.00172405	0.00651868
Unigene24125_All	415	0	13	0	1.9927	10.9605	Up	0.000102508	0.000519505
Unigene25679_All	831	0	26	0	1.9903	10.9588	Up	1.06399e-08	9.29137e-08
Unigene41907_All	225	0	7	0	1.9791	10.9506	Up	0.00707044	0.0222015
Unigene43441_All	225	0	7	0	1.9791	10.9506	Up	0.00707044	0.0221514
CL4114.Contig2_All	677	0	21	0	1.9733	10.9464	Up	3.6239e-07	2.6766e-06
Unigene1390_All	1484	0	46	0	1.9719	10.9454	Up	7.9064e-15	1.09996e-13
Unigene21440_All	324	0	10	0	1.9634	10.9391	Up	0.00085134	0.00350465
CL5501.Contig1_All	227	0	7	0	1.9617	10.9379	Up	0.00707044	0.0221692
CL1754.Contig3_All	227	0	7	0	1.9617	10.9379	Up	0.00707044	0.0221565
Unigene42728_All	227	0	7	0	1.9617	10.9379	Up	0.00707044	0.0221261
CL128.Contig15_All	292	0	9	0	1.9607	10.9372	Up	0.00172405	0.0065232
CL5633.Contig1_All	488	0	15	0	1.9553	10.9332	Up	2.49956e-05	0.000142552
CL10818.Contig3_All	588	0	18	0	1.9474	10.9273	Up	3.00968e-06	1.97908e-05
Unigene43258_All	294	0	9	0	1.9474	10.9273	Up	0.00172405	0.00650998
Unigene42991_All	229	0	7	0	1.9445	10.9252	Up	0.00707044	0.0221573
Unigene42603_All	229	0	7	0	1.9445	10.9252	Up	0.00707044	0.0221523
CL5115.Contig5_All	427	0	13	0	1.9367	10.9194	Up	0.000102508	0.000519697
Unigene43579_All	230	0	7	0	1.9361	10.9189	Up	0.00707044	0.0221413
Unigene21380_All	362	0	11	0	1.933	10.9166	Up	0.000420392	0.00186465
Unigene16949_All	264	0	8	0	1.9277	10.9127	Up	0.0034914	0.0121002
CL5929.Contig4_All	792	0	24	0	1.9277	10.9127	Up	4.36348e-08	3.57194e-07
Unigene15922_All	330	0	10	0	1.9277	10.9127	Up	0.00085134	0.00350236
Unigene43447_All	264	0	8	0	1.9277	10.9127	Up	0.0034914	0.0120803
Unigene43678_All	231	0	7	0	1.9277	10.9127	Up	0.00707044	0.0221607
Unigene43531_All	231	0	7	0	1.9277	10.9127	Up	0.00707044	0.022137
CL3803.Contig1_All	397	0	12	0	1.9228	10.909	Up	0.00020759	0.000986449
Unigene43114_All	232	0	7	0	1.9194	10.9064	Up	0.00707044	0.0222108
Unigene10947_All	232	0	7	0	1.9194	10.9064	Up	0.00707044	0.0221421
Unigene37858_All	232	0	7	0	1.9194	10.9064	Up	0.00707044	0.022132
Unigene40057_All	697	0	21	0	1.9166	10.9043	Up	3.6239e-07	2.67347e-06
CL9452.Contig2_All	332	0	10	0	1.9161	10.904	Up	0.00085134	0.00349622
Unigene43105_All	200	0	6	0	1.9084	10.8981	Up	0.0143184	0.0403955
Unigene41463_All	200	0	6	0	1.9084	10.8981	Up	0.0143184	0.0403358
Unigene43778_All	200	0	6	0	1.9084	10.8981	Up	0.0143184	0.0402708
Unigene43662_All	200	0	6	0	1.9084	10.8981	Up	0.0143184	0.0402556
Unigene36860_All	234	0	7	0	1.903	10.8941	Up	0.00707044	0.0222159
CL10932.Contig1_All	234	0	7	0	1.903	10.8941	Up	0.00707044	0.0221556
Unigene21518_All	435	0	13	0	1.9011	10.8926	Up	0.000102508	0.000519633
Unigene43716_All	201	0	6	0	1.8989	10.8909	Up	0.0143184	0.0404289
Unigene13503_All	201	0	6	0	1.8989	10.8909	Up	0.0143184	0.0403608
CL2164.Contig3_All	268	0	8	0	1.8989	10.8909	Up	0.0034914	0.0120824
Unigene15930_All	235	0	7	0	1.8949	10.8879	Up	0.00707044	0.022165
Unigene43476_All	202	0	6	0	1.8895	10.8838	Up	0.0143184	0.0402957
Unigene43684_All	202	0	6	0	1.8895	10.8838	Up	0.0143184	0.040268
Unigene39341_All	304	0	9	0	1.8833	10.879	Up	0.00172405	0.00653496
CL7156.Contig2_All	203	0	6	0	1.8802	10.8767	Up	0.0143184	0.0404066
Unigene43488_All	203	0	6	0	1.8802	10.8767	Up	0.0143184	0.0403316
Unigene42423_All	203	0	6	0	1.8802	10.8767	Up	0.0143184	0.0403206
Unigene43218_All	203	0	6	0	1.8802	10.8767	Up	0.0143184	0.0402804
Unigene43367_All	238	0	7	0	1.871	10.8696	Up	0.00707044	0.0222083
Unigene43064_All	204	0	6	0	1.871	10.8696	Up	0.0143184	0.0403386
Unigene42645_All	238	0	7	0	1.871	10.8696	Up	0.00707044	0.0221472
Unigene4794_All	239	0	7	0	1.8632	10.8636	Up	0.00707044	0.0221989
Unigene37441_All	205	0	6	0	1.8619	10.8626	Up	0.0143184	0.0402487
Unigene43710_All	342	0	10	0	1.8601	10.8612	Up	0.00085134	0.00349132
Unigene39676_All	274	0	8	0	1.8573	10.859	Up	0.0034914	0.012061
Unigene43282_All	240	0	7	0	1.8554	10.8575	Up	0.00707044	0.0221981
Unigene43162_All	240	0	7	0	1.8554	10.8575	Up	0.00707044	0.0221337
Unigene10539_All	207	0	6	0	1.8439	10.8485	Up	0.0143184	0.0404191
Unigene41884_All	207	0	6	0	1.8439	10.8485	Up	0.0143184	0.0402528
Unigene36189_All	208	0	6	0	1.835	10.8416	Up	0.0143184	0.0404177
Unigene43070_All	208	0	6	0	1.835	10.8416	Up	0.0143184	0.0403885
Unigene43553_All	208	0	6	0	1.835	10.8416	Up	0.0143184	0.0403871
Unigene43262_All	208	0	6	0	1.835	10.8416	Up	0.0143184	0.0403594
Unigene42452_All	312	0	9	0	1.835	10.8416	Up	0.00172405	0.00652922
Unigene43780_All	208	0	6	0	1.835	10.8416	Up	0.0143184	0.0403164
Unigene7960_All	312	0	9	0	1.835	10.8416	Up	0.00172405	0.00651478
Unigene18832_All	243	0	7	0	1.8325	10.8396	Up	0.00707044	0.0221311
CL3797.Contig1_All	278	0	8	0	1.8306	10.8381	Up	0.0034914	0.0120722
Unigene41076_All	209	0	6	0	1.8262	10.8346	Up	0.0143184	0.0403705
CL11098.Contig2_All	209	0	6	0	1.8262	10.8346	Up	0.0143184	0.0403427
CL4788.Contig2_All	209	0	6	0	1.8262	10.8346	Up	0.0143184	0.0402722
Unigene43721_All	209	0	6	0	1.8262	10.8346	Up	0.0143184	0.0402625
Unigene43341_All	209	0	6	0	1.8262	10.8346	Up	0.0143184	0.0402473
Unigene19369_All	662	0	19	0	1.8258	10.8343	Up	1.48618e-06	1.01962e-05
Unigene37396_All	245	0	7	0	1.8175	10.8277	Up	0.00707044	0.0221734
CL3701.Contig3_All	420	0	12	0	1.8175	10.8277	Up	0.00020759	0.000984965
Unigene10902_All	701	0	20	0	1.8149	10.8257	Up	7.33878e-07	5.22145e-06
Unigene43331_All	316	0	9	0	1.8118	10.8232	Up	0.00172405	0.0065241
Unigene21724_All	211	0	6	0	1.8089	10.8209	Up	0.0143184	0.0404108
Unigene33661_All	211	0	6	0	1.8089	10.8209	Up	0.0143184	0.0403303
CL5696.Contig1_All	387	0	11	0	1.8081	10.8203	Up	0.000420392	0.00186022
Unigene43466_All	247	0	7	0	1.8028	10.816	Up	0.00707044	0.0222168
Unigene33749_All	355	0	10	0	1.7919	10.8073	Up	0.00085134	0.00350993
Unigene5444_All	213	0	6	0	1.7919	10.8073	Up	0.0143184	0.0403441
Unigene42112_All	249	0	7	0	1.7883	10.8044	Up	0.00707044	0.022143
Unigene42581_All	214	0	6	0	1.7836	10.8006	Up	0.0143184	0.0402514
Unigene24597_All	314	1	1737	0.1976	351.903	10.7984	Up	0	0
Unigene23685_All	322	0	9	0	1.778	10.796	Up	0.00172405	0.00652982
Unigene27347_All	215	0	6	0	1.7753	10.7938	Up	0.0143184	0.0404149
CL4743.Contig3_All	215	0	6	0	1.7753	10.7938	Up	0.0143184	0.0403969
Unigene43446_All	251	0	7	0	1.7741	10.7929	Up	0.00707044	0.0222125
Unigene4943_All	251	0	7	0	1.7741	10.7929	Up	0.00707044	0.0221998
Unigene7710_All	288	0	8	0	1.7671	10.7872	Up	0.0034914	0.0120961
CL5707.Contig2_All	216	0	6	0	1.7671	10.7872	Up	0.0143184	0.040383
Unigene7563_All	288	0	8	0	1.7671	10.7872	Up	0.0034914	0.0120915
Unigene4983_All	216	0	6	0	1.7671	10.7872	Up	0.0143184	0.0403538
Unigene34447_All	216	0	6	0	1.7671	10.7872	Up	0.0143184	0.0402666
Unigene40254_All	794	0	22	0	1.7626	10.7835	Up	1.78949e-07	1.36753e-06
Unigene1898_All	217	0	6	0	1.7589	10.7805	Up	0.0143184	0.0404233
CL9363.Contig2_All	217	0	6	0	1.7589	10.7805	Up	0.0143184	0.0403899
Unigene34935_All	254	0	7	0	1.7531	10.7757	Up	0.00707044	0.022227
Unigene10613_All	218	0	6	0	1.7508	10.7738	Up	0.0143184	0.0403219
Unigene22391_All	3163	0	87	0	1.7497	10.7729	Up	2.15584e-27	5.36337e-26
Unigene5233_All	365	0	10	0	1.7428	10.7672	Up	0.00085134	0.00350905
Unigene40976_All	219	0	6	0	1.7428	10.7672	Up	0.0143184	0.0403677
Unigene36648_All	294	0	8	0	1.731	10.7574	Up	0.0034914	0.0121007
Unigene40304_All	294	0	8	0	1.731	10.7574	Up	0.0034914	0.0120844
Unigene33804_All	331	0	9	0	1.7297	10.7563	Up	0.00172405	0.00653979
Unigene41753_All	221	0	6	0	1.7271	10.7541	Up	0.0143184	0.0403857
Unigene43582_All	221	0	6	0	1.7271	10.7541	Up	0.0143184	0.0403774
Unigene43557_All	258	0	7	0	1.726	10.7532	Up	0.00707044	0.0221887
Unigene27132_All	222	0	6	0	1.7193	10.7476	Up	0.0143184	0.0403233
Unigene38969_All	222	0	6	0	1.7193	10.7476	Up	0.0143184	0.0402791
Unigene42962_All	223	0	6	0	1.7116	10.7411	Up	0.0143184	0.0403136
Unigene41363_All	224	0	6	0	1.7039	10.7346	Up	0.0143184	0.040315
CL3803.Contig5_All	337	0	9	0	1.6989	10.7304	Up	0.00172405	0.00651418
Unigene43591_All	225	0	6	0	1.6964	10.7283	Up	0.0143184	0.0403109
Unigene40137_All	226	0	6	0	1.6889	10.7219	Up	0.0143184	0.040333
Unigene39766_All	528	0	14	0	1.6867	10.72	Up	5.06188e-05	0.000272284
Unigene43535_All	227	0	6	0	1.6814	10.7154	Up	0.0143184	0.0403691
Unigene43766_All	227	0	6	0	1.6814	10.7154	Up	0.0143184	0.0403178
Unigene2637_All	265	0	7	0	1.6804	10.7146	Up	0.00707044	0.0221947
Unigene38015_All	228	0	6	0	1.6741	10.7092	Up	0.0143184	0.0404275
Unigene42472_All	228	0	6	0	1.6741	10.7092	Up	0.0143184	0.0403983
Unigene14533_All	1827	0	48	0	1.6713	10.7068	Up	1.92789e-15	2.7783e-14
Unigene3497_All	1459	0	38	0	1.6568	10.6942	Up	2.23646e-12	2.64171e-11
CL513.Contig3_All	576	0	15	0	1.6566	10.694	Up	2.49956e-05	0.000142324
Unigene43755_All	231	0	6	0	1.6523	10.6903	Up	0.0143184	0.0402998
Unigene11075_All	232	0	6	0	1.6452	10.684	Up	0.0143184	0.0402818
CL7608.Contig4_All	930	0	24	0	1.6417	10.681	Up	4.36348e-08	3.56624e-07
CL7634.Contig2_All	272	0	7	0	1.6371	10.6769	Up	0.00707044	0.0221404
Unigene34339_All	234	0	6	0	1.6311	10.6716	Up	0.0143184	0.0403192
CL3346.Contig1_All	234	0	6	0	1.6311	10.6716	Up	0.0143184	0.0402777
CL11339.Contig2_All	1600	0	41	0	1.6301	10.6707	Up	2.69288e-13	3.41077e-12
Unigene43781_All	235	0	6	0	1.6242	10.6655	Up	0.0143184	0.0403941
Unigene10458_All	236	0	6	0	1.6173	10.6594	Up	0.0143184	0.0402763
Unigene33943_All	237	0	6	0	1.6105	10.6533	Up	0.0143184	0.0403067
CL4033.Contig1_All	277	0	7	0	1.6076	10.6507	Up	0.00707044	0.0221794
Unigene10564_All	555	0	14	0	1.6047	10.6481	Up	5.06188e-05	0.000271873
Unigene35465_All	238	0	6	0	1.6037	10.6472	Up	0.0143184	0.0403649
CL3325.Contig2_All	278	0	7	0	1.6018	10.6455	Up	0.00707044	0.0221345
CL4781.Contig1_All	3528	1	1563	0.0176	28.1827	10.645	Up	0	0
CL6361.Contig2_All	477	0	12	0	1.6004	10.6442	Up	0.00020759	0.000986678
Unigene4989_All	279	0	7	0	1.596	10.6402	Up	0.00707044	0.0221785
Unigene27527_All	240	0	6	0	1.5903	10.6351	Up	0.0143184	0.0404136
Unigene35704_All	200	0	5	0	1.5903	10.6351	Up	0.0289964	0.0728522
CL5653.Contig2_All	240	0	6	0	1.5903	10.6351	Up	0.0143184	0.0403621
Unigene38523_All	200	0	5	0	1.5903	10.6351	Up	0.0289964	0.0727786
Unigene43558_All	200	0	5	0	1.5903	10.6351	Up	0.0289964	0.0727608
Unigene43500_All	200	0	5	0	1.5903	10.6351	Up	0.0289964	0.0727496
Unigene43638_All	200	0	5	0	1.5903	10.6351	Up	0.0289964	0.0726762
Unigene35541_All	362	0	9	0	1.5816	10.6272	Up	0.00172405	0.006525
Unigene43598_All	282	0	7	0	1.5791	10.6249	Up	0.00707044	0.0221658
CL2664.Contig2_All	323	0	8	0	1.5756	10.6217	Up	0.0034914	0.0120773
CL10720.Contig2_All	203	0	5	0	1.5668	10.6136	Up	0.0289964	0.072879
Unigene43759_All	203	0	5	0	1.5668	10.6136	Up	0.0289964	0.072734
Unigene42858_All	203	0	5	0	1.5668	10.6136	Up	0.0289964	0.0727274
Unigene43770_All	203	0	5	0	1.5668	10.6136	Up	0.0289964	0.0727074
Unigene7665_All	244	0	6	0	1.5643	10.6113	Up	0.0143184	0.0403081
Unigene36990_All	204	0	5	0	1.5592	10.6066	Up	0.0289964	0.0726452
CL8733.Contig3_All	449	0	11	0	1.5585	10.6059	Up	0.000420392	0.00186505
CL10072.Contig2_All	327	0	8	0	1.5563	10.6039	Up	0.0034914	0.0120549
CL733.Contig6_All	287	0	7	0	1.5516	10.5995	Up	0.00707044	0.0221286
Unigene15905_All	411	0	10	0	1.5478	10.596	Up	0.00085134	0.00350693
Unigene36050_All	288	0	7	0	1.5462	10.5945	Up	0.00707044	0.022159
Unigene43480_All	206	0	5	0	1.544	10.5925	Up	0.0289964	0.0727875
CL9535.Contig1_All	412	0	10	0	1.544	10.5925	Up	0.00085134	0.00350289
Unigene35750_All	618	0	15	0	1.544	10.5925	Up	2.49956e-05	0.000142522
Unigene37166_All	206	0	5	0	1.544	10.5925	Up	0.0289964	0.072714
Unigene8069_All	248	0	6	0	1.539	10.5878	Up	0.0143184	0.0404038
CL10945.Contig2_All	372	0	9	0	1.539	10.5878	Up	0.00172405	0.00651358
CL4660.Contig2_All	207	0	5	0	1.5366	10.5855	Up	0.0289964	0.0727853
CL9642.Contig1_All	207	0	5	0	1.5366	10.5855	Up	0.0289964	0.0726918
CL11633.Contig1_All	290	0	7	0	1.5355	10.5845	Up	0.00707044	0.022204
Unigene35806_All	249	0	6	0	1.5329	10.582	Up	0.0143184	0.0403344
Unigene34750_All	208	0	5	0	1.5292	10.5786	Up	0.0289964	0.0728165
Unigene36295_All	208	0	5	0	1.5292	10.5786	Up	0.0289964	0.0728031
Unigene43369_All	208	0	5	0	1.5292	10.5786	Up	0.0289964	0.072763
Unigene33695_All	208	0	5	0	1.5292	10.5786	Up	0.0289964	0.0727429
CL1251.Contig1_All	417	0	10	0	1.5255	10.5751	Up	0.00085134	0.00349325
Unigene34219_All	209	0	5	0	1.5219	10.5717	Up	0.0289964	0.0726629
Unigene7968_All	252	0	6	0	1.5146	10.5647	Up	0.0143184	0.0403012
Unigene43581_All	253	0	6	0	1.5086	10.559	Up	0.0143184	0.0403996
Unigene43457_All	211	0	5	0	1.5074	10.5578	Up	0.0289964	0.0727964
CL8764.Contig1_All	296	0	7	0	1.5044	10.555	Up	0.00707044	0.02221
Unigene37792_All	212	0	5	0	1.5003	10.551	Up	0.0289964	0.0727652
CL2272.Contig4_All	212	0	5	0	1.5003	10.551	Up	0.0289964	0.0727229
CL9585.Contig2_All	212	0	5	0	1.5003	10.551	Up	0.0289964	0.0726985
Unigene38191_All	213	0	5	0	1.4933	10.5443	Up	0.0289964	0.0728879
Unigene43630_All	214	0	5	0	1.4863	10.5375	Up	0.0289964	0.072812
Unigene35549_All	214	0	5	0	1.4863	10.5375	Up	0.0289964	0.0727808
Unigene35003_All	214	0	5	0	1.4863	10.5375	Up	0.0289964	0.0726651
CL1857.Contig1_All	257	0	6	0	1.4852	10.5364	Up	0.0143184	0.0402639
CL5912.Contig2_All	1074	0	25	0	1.4808	10.5322	Up	2.15468e-08	1.82654e-07
Unigene35165_All	345	0	8	0	1.4751	10.5266	Up	0.0034914	0.0120926
CL11601.Contig1_All	647	0	15	0	1.4748	10.5263	Up	2.49956e-05	0.000142681
Unigene43673_All	216	0	5	0	1.4725	10.5241	Up	0.0289964	0.0727919
CL10404.Contig1_All	303	0	7	0	1.4696	10.5212	Up	0.00707044	0.0222006
Unigene43728_All	217	0	5	0	1.4658	10.5175	Up	0.0289964	0.0728678
Unigene43194_All	217	0	5	0	1.4658	10.5175	Up	0.0289964	0.0728142
CL4534.Contig4_All	392	0	9	0	1.4605	10.5122	Up	0.00172405	0.00653616
CL3780.Contig4_All	440	0	10	0	1.4458	10.4977	Up	0.00085134	0.00350043
Unigene33864_All	309	0	7	0	1.4411	10.493	Up	0.00707044	0.0221684
Unigene33870_All	221	0	5	0	1.4392	10.4911	Up	0.0289964	0.0726563
Unigene40099_All	444	0	10	0	1.4327	10.4845	Up	0.00085134	0.00350306
Unigene663_All	447	0	10	0	1.4231	10.4748	Up	0.00085134	0.00349342
CL8584.Contig3_All	224	0	5	0	1.42	10.4717	Up	0.0289964	0.0727518
CL1048.Contig7_All	269	0	6	0	1.4189	10.4706	Up	0.0143184	0.0403372
CL3280.Contig1_All	538	0	12	0	1.4189	10.4706	Up	0.00020759	0.000984851
Unigene36897_All	225	0	5	0	1.4136	10.4652	Up	0.0289964	0.0728566
CL11163.Contig2_All	631	0	14	0	1.4114	10.4629	Up	5.06188e-05	0.00027166
CL6372.Contig1_All	271	0	6	0	1.4084	10.4598	Up	0.0143184	0.040286
Unigene43479_All	271	0	6	0	1.4084	10.4598	Up	0.0143184	0.0402749
Unigene37187_All	272	0	6	0	1.4032	10.4545	Up	0.0143184	0.0403719
Unigene27185_All	227	0	5	0	1.4012	10.4524	Up	0.0289964	0.0726496
CL5194.Contig1_All	818	0	18	0	1.3998	10.451	Up	3.00968e-06	1.97971e-05
CL793.Contig2_All	1002	0	22	0	1.3967	10.4478	Up	1.78949e-07	1.36893e-06
CL5842.Contig4_All	228	0	5	0	1.395	10.446	Up	0.0289964	0.0727296
CL9535.Contig2_All	412	0	9	0	1.3896	10.4405	Up	0.00172405	0.00652591
CL6036.Contig5_All	871	0	19	0	1.3877	10.4385	Up	1.48618e-06	1.01937e-05
CL6905.Contig1_All	276	0	6	0	1.3829	10.4335	Up	0.0143184	0.0403844
Unigene35321_All	322	0	7	0	1.3829	10.4335	Up	0.00707044	0.0222057
Unigene7549_All	368	0	8	0	1.3829	10.4335	Up	0.0034914	0.0120869
CL588.Contig8_All	322	0	7	0	1.3829	10.4335	Up	0.00707044	0.0221921
Unigene33611_All	368	0	8	0	1.3829	10.4335	Up	0.0034914	0.0120834
Unigene35727_All	231	0	5	0	1.3769	10.4272	Up	0.0289964	0.0728209
Unigene33445_All	324	0	7	0	1.3744	10.4246	Up	0.00707044	0.0222261
Unigene37834_All	278	0	6	0	1.373	10.4231	Up	0.0143184	0.040408
Unigene7744_All	278	0	6	0	1.373	10.4231	Up	0.0143184	0.0403455
Unigene7990_All	279	0	6	0	1.368	10.4179	Up	0.0143184	0.0403289
CL808.Contig2_All	233	0	5	0	1.3651	10.4148	Up	0.0289964	0.0727942
CL5249.Contig4_All	234	0	5	0	1.3593	10.4086	Up	0.0289964	0.0728857
CL7243.Contig4_All	376	0	8	0	1.3535	10.4025	Up	0.0034914	0.0121064
CL5912.Contig3_All	521	0	11	0	1.3431	10.3914	Up	0.000420392	0.00186414
Unigene34179_All	237	0	5	0	1.3421	10.3903	Up	0.0289964	0.0727986
Unigene1902_All	237	0	5	0	1.3421	10.3903	Up	0.0289964	0.0727897
Unigene21572_All	238	0	5	0	1.3364	10.3841	Up	0.0289964	0.0728633
Unigene9348_All	1430	0	30	0	1.3346	10.3822	Up	6.32624e-10	6.18806e-09
CL4693.Contig4_All	334	0	7	0	1.3332	10.3807	Up	0.00707044	0.0222193
Unigene34736_All	239	0	5	0	1.3308	10.3781	Up	0.0289964	0.0728723
Unigene38451_All	239	0	5	0	1.3308	10.3781	Up	0.0289964	0.0726674
Unigene18626_All	766	0	16	0	1.3288	10.3759	Up	1.23429e-05	7.393e-05
Unigene33566_All	385	0	8	0	1.3218	10.3683	Up	0.0034914	0.0120605
Unigene39047_All	674	0	14	0	1.3214	10.3679	Up	5.06188e-05	0.000271802
Unigene37048_All	388	0	8	0	1.3116	10.3571	Up	0.0034914	0.0120982
CL8258.Contig2_All	485	0	10	0	1.3116	10.3571	Up	0.00085134	0.00350429
Unigene16124_All	291	0	6	0	1.3116	10.3571	Up	0.0143184	0.0403413
CL1067.Contig1_All	731	0	15	0	1.3053	10.3502	Up	2.49956e-05	0.000142612
Unigene34408_All	296	0	6	0	1.2895	10.3326	Up	0.0143184	0.0403927
CL4211.Contig1_All	444	0	9	0	1.2895	10.3326	Up	0.00172405	0.0065235
Unigene35954_All	298	0	6	0	1.2808	10.3228	Up	0.0143184	0.0403802
CL11384.Contig4_All	298	0	6	0	1.2808	10.3228	Up	0.0143184	0.0402501
Unigene35681_All	348	0	7	0	1.2796	10.3215	Up	0.00707044	0.0221438
Unigene36385_All	249	0	5	0	1.2774	10.319	Up	0.0289964	0.0728812
Unigene35410_All	249	0	5	0	1.2774	10.319	Up	0.0289964	0.0726807
Unigene33584_All	299	0	6	0	1.2765	10.318	Up	0.0143184	0.040401
CL10714.Contig2_All	299	0	6	0	1.2765	10.318	Up	0.0143184	0.0403788
Unigene4649_All	401	0	8	0	1.2691	10.3096	Up	0.0034914	0.0121012
Unigene37319_All	251	0	5	0	1.2672	10.3074	Up	0.0289964	0.0727118
CL4602.Contig1_All	452	0	9	0	1.2666	10.3067	Up	0.00172405	0.00651568
Unigene37757_All	201	0	4	0	1.2659	10.3059	Up	0.0587206	0.129395
Unigene15961_All	503	0	10	0	1.2647	10.3046	Up	0.00085134	0.00351081
CL7561.Contig1_All	907	0	18	0	1.2625	10.3021	Up	3.00968e-06	1.98289e-05
Unigene35271_All	252	0	5	0	1.2622	10.3017	Up	0.0289964	0.0728276
Unigene36041_All	202	0	4	0	1.2597	10.2989	Up	0.0587206	0.129544
CL9765.Contig2_All	304	0	6	0	1.2555	10.294	Up	0.0143184	0.0403469
Unigene39772_All	304	0	6	0	1.2555	10.294	Up	0.0143184	0.0402901
Unigene37746_All	204	0	4	0	1.2473	10.2846	Up	0.0587206	0.129541
Unigene37596_All	204	0	4	0	1.2473	10.2846	Up	0.0587206	0.129391
CL6434.Contig3_All	816	0	16	0	1.2473	10.2846	Up	1.23429e-05	7.38815e-05
Unigene34455_All	306	0	6	0	1.2473	10.2846	Up	0.0143184	0.0402583
Unigene35400_All	308	0	6	0	1.2392	10.2752	Up	0.0143184	0.0403261
Unigene33639_All	257	0	5	0	1.2376	10.2733	Up	0.0289964	0.072674
CL3387.Contig2_All	721	0	14	0	1.2352	10.2705	Up	5.06188e-05	0.000271962
Unigene35744_All	258	0	5	0	1.2328	10.2677	Up	0.0289964	0.0726785
Unigene37760_All	207	0	4	0	1.2293	10.2636	Up	0.0587206	0.129617
CL9311.Contig2_All	571	0	11	0	1.2255	10.2592	Up	0.000420392	0.00186273
Unigene34454_All	260	0	5	0	1.2233	10.2566	Up	0.0289964	0.0727207
Unigene36630_All	208	0	4	0	1.2233	10.2566	Up	0.0587206	0.129297
CL9959.Contig2_All	209	0	4	0	1.2175	10.2497	Up	0.0587206	0.129572
Unigene37793_All	262	0	5	0	1.214	10.2456	Up	0.0289964	0.0727363
Unigene36083_All	263	0	5	0	1.2094	10.2401	Up	0.0289964	0.0727385
CL5239.Contig5_All	580	0	11	0	1.2065	10.2366	Up	0.000420392	0.00185621
Unigene36277_All	211	0	4	0	1.206	10.236	Up	0.0587206	0.129666
Unigene37946_All	211	0	4	0	1.206	10.236	Up	0.0587206	0.129349
CL4854.Contig2_All	687	0	13	0	1.2038	10.2334	Up	0.000102508	0.000520051
Unigene38757_All	583	0	11	0	1.2003	10.2292	Up	0.000420392	0.00186052
Unigene33728_All	213	0	4	0	1.1946	10.2223	Up	0.0587206	0.129652
Unigene34387_All	213	0	4	0	1.1946	10.2223	Up	0.0587206	0.129495
Unigene33869_All	213	0	4	0	1.1946	10.2223	Up	0.0587206	0.129381
Unigene39015_All	480	0	9	0	1.1928	10.2201	Up	0.00172405	0.00654161
Unigene36770_All	320	0	6	0	1.1928	10.2201	Up	0.0143184	0.0402832
Unigene33434_All	214	0	4	0	1.189	10.2155	Up	0.0587206	0.129586
Unigene38421_All	214	0	4	0	1.189	10.2155	Up	0.0587206	0.129256
Unigene37748_All	268	0	5	0	1.1868	10.2129	Up	0.0289964	0.0727741
CL7182.Contig4_All	322	0	6	0	1.1854	10.2112	Up	0.0143184	0.0403123
CL8258.Contig1_All	376	0	7	0	1.1843	10.2098	Up	0.00707044	0.0221455
Unigene34945_All	376	0	7	0	1.1843	10.2098	Up	0.00707044	0.0221353
Unigene39875_All	216	0	4	0	1.178	10.2021	Up	0.0587206	0.129548
Unigene18265_All	649	0	12	0	1.1762	10.1999	Up	0.00020759	0.000985935
CL3745.Contig2_All	217	0	4	0	1.1726	10.1955	Up	0.0587206	0.129579
Unigene38491_All	217	0	4	0	1.1726	10.1955	Up	0.0587206	0.129419
CL6000.Contig1_All	1411	0	26	0	1.1722	10.195	Up	1.06399e-08	9.29434e-08
Unigene35577_All	218	0	4	0	1.1672	10.1888	Up	0.0587206	0.129583
CL9957.Contig3_All	655	0	12	0	1.1654	10.1866	Up	0.00020759	0.000988914
Unigene35648_All	273	0	5	0	1.1651	10.1862	Up	0.0289964	0.0728009
Unigene37017_All	219	0	4	0	1.1619	10.1823	Up	0.0587206	0.129322
Unigene38589_All	219	0	4	0	1.1619	10.1823	Up	0.0587206	0.129249
Unigene40067_All	604	0	11	0	1.1585	10.178	Up	0.000420392	0.00186303
Unigene33820_All	277	0	5	0	1.1483	10.1653	Up	0.0289964	0.0728432
Unigene37690_All	222	0	4	0	1.1462	10.1626	Up	0.0587206	0.129482
Unigene37599_All	278	0	5	0	1.1441	10.16	Up	0.0289964	0.0726829
CL2410.Contig2_All	836	0	15	0	1.1414	10.1566	Up	2.49956e-05	0.000142305
Unigene36071_All	223	0	4	0	1.1411	10.1562	Up	0.0587206	0.129656
CL106.Contig2_All	282	0	5	0	1.1279	10.1394	Up	0.0289964	0.0728455
CL2319.Contig2_All	397	0	7	0	1.1217	10.1315	Up	0.00707044	0.0221641
Unigene36159_All	229	0	4	0	1.1112	10.1179	Up	0.0587206	0.129509
Unigene36297_All	229	0	4	0	1.1112	10.1179	Up	0.0587206	0.129433
Unigene36748_All	230	0	4	0	1.1063	10.1115	Up	0.0587206	0.129551
CL6562.Contig2_All	289	0	5	0	1.1006	10.1041	Up	0.0289964	0.0726474
Unigene26968_All	233	0	4	0	1.0921	10.0929	Up	0.0587206	0.129621
Unigene35665_All	234	0	4	0	1.0874	10.0867	Up	0.0587206	0.129224
Unigene36388_All	235	0	4	0	1.0828	10.0806	Up	0.0587206	0.129273
Unigene37761_All	236	0	4	0	1.0782	10.0744	Up	0.0587206	0.129565
CL8770.Contig1_All	295	0	5	0	1.0782	10.0744	Up	0.0289964	0.0726873
Unigene34534_All	414	0	7	0	1.0756	10.0709	Up	0.00707044	0.0222032
Unigene18703_All	656	0	11	0	1.0667	10.0589	Up	0.000420392	0.00186263
CL3387.Contig8_All	776	0	13	0	1.0657	10.0576	Up	0.000102508	0.000518927
CL11353.Contig2_All	299	0	5	0	1.0638	10.055	Up	0.0289964	0.0727719
CL11253.Contig1_All	540	0	9	0	1.0602	10.0501	Up	0.00172405	0.0065256
CL11079.Contig1_All	423	0	7	0	1.0527	10.0399	Up	0.00707044	0.0221938
Unigene36555_All	242	0	4	0	1.0515	10.0382	Up	0.0587206	0.129631
CL247.Contig3_All	789	0	13	0	1.0481	10.0336	Up	0.000102508	0.000519024
CL80.Contig3_All	916	0	15	0	1.0417	10.0247	Up	2.49956e-05	0.000142532
Unigene35862_All	247	0	4	0	1.0302	10.0087	Up	0.0587206	0.12953
Unigene38717_All	247	0	4	0	1.0302	10.0087	Up	0.0587206	0.129363
Unigene38359_All	248	0	4	0	1.026	10.0028	Up	0.0587206	0.129611
CL11708.Contig1_All	620	0	10	0	1.026	10.0028	Up	0.00085134	0.00350412
CL11253.Contig2_All	558	0	9	0	1.026	10.0028	Up	0.00172405	0.00651929
Unigene38171_All	248	0	4	0	1.026	10.0028	Up	0.0587206	0.129263
Unigene10636_All	1806	0	29	0	1.0215	9.99647	Up	1.28113e-09	1.22323e-08
Unigene35171_All	251	0	4	0	1.0138	9.98556	Up	0.0587206	0.12945
CL7205.Contig1_All	314	0	5	0	1.013	9.98442	Up	0.0289964	0.0726851
Unigene34295_All	315	0	5	0	1.0097	9.97971	Up	0.0289964	0.0728321
Unigene34041_All	319	0	5	0	0.9971	9.96159	Up	0.0289964	0.0726696
Unigene36110_All	320	0	5	0	0.994	9.9571	Up	0.0289964	0.0728477
CL2345.Contig4_All	1613	0	25	0	0.986	9.94544	Up	2.15468e-08	1.82447e-07
CL3211.Contig5_All	259	0	4	0	0.9825	9.94031	Up	0.0587206	0.129447
Unigene34917_All	325	0	5	0	0.9787	9.93472	Up	0.0289964	0.0728187
CL11467.Contig2_All	1367	0	21	0	0.9772	9.93251	Up	3.6239e-07	2.67491e-06
Unigene34431_All	262	0	4	0	0.9712	9.92362	Up	0.0587206	0.129353
Unigene7080_All	1772	0	27	0	0.9693	9.9208	Up	5.25398e-09	4.72858e-08
Unigene35438_All	329	0	5	0	0.9668	9.91707	Up	0.0289964	0.0727697
CL9492.Contig1_All	396	0	6	0	0.9638	9.91259	Up	0.0143184	0.040351
Unigene35661_All	265	0	4	0	0.9602	9.90719	Up	0.0587206	0.12937
Unigene34291_All	531	0	8	0	0.9584	9.90448	Up	0.0034914	0.0120717
Unigene34234_All	466	0	7	0	0.9556	9.90026	Up	0.00707044	0.0221701
Unigene37586_All	200	0	3	0	0.9542	9.89815	Up	0.118915	0.224454
Unigene36398_All	200	0	3	0	0.9542	9.89815	Up	0.118915	0.224309
Unigene33538_All	267	0	4	0	0.953	9.89633	Up	0.0587206	0.129325
Unigene34426_All	534	0	8	0	0.953	9.89633	Up	0.0034914	0.0120554
Unigene40285_All	602	0	9	0	0.951	9.8933	Up	0.00172405	0.00650788
Unigene36828_All	268	0	4	0	0.9495	9.89102	Up	0.0587206	0.129659
CL3139.Contig4_All	268	0	4	0	0.9495	9.89102	Up	0.0587206	0.1296
CL8113.Contig2_All	201	0	3	0	0.9495	9.89102	Up	0.118915	0.224418
Unigene38530_All	268	0	4	0	0.9495	9.89102	Up	0.0587206	0.12927
Unigene40208_All	606	0	9	0	0.9448	9.88387	Up	0.00172405	0.00653526
Unigene38466_All	203	0	3	0	0.9401	9.87667	Up	0.118915	0.22463
Unigene34459_All	406	0	6	0	0.9401	9.87667	Up	0.0143184	0.0403053
Unigene33826_All	747	0	11	0	0.9368	9.8716	Up	0.000420392	0.00185952
Unigene38004_All	204	0	3	0	0.9355	9.86959	Up	0.118915	0.225127
Unigene38462_All	204	0	3	0	0.9355	9.86959	Up	0.118915	0.224263
CL783.Contig2_All	681	0	10	0	0.9341	9.86743	Up	0.00085134	0.0034922
Unigene37003_All	409	0	6	0	0.9332	9.86604	Up	0.0143184	0.0403566
Unigene37612_All	205	0	3	0	0.9309	9.86248	Up	0.118915	0.224738
Unigene33998_All	205	0	3	0	0.9309	9.86248	Up	0.118915	0.224438
Unigene34432_All	548	0	8	0	0.9287	9.85907	Up	0.0034914	0.0120875
CL5912.Contig1_All	892	0	13	0	0.9271	9.85658	Up	0.000102508	0.000518863
CL8242.Contig2_All	206	0	3	0	0.9264	9.85549	Up	0.118915	0.224733
Unigene34407_All	687	0	10	0	0.926	9.85487	Up	0.00085134	0.00350482
Unigene35191_All	1170	0	17	0	0.9243	9.85222	Up	6.09492e-06	3.83324e-05
Unigene38450_All	207	0	3	0	0.9219	9.84847	Up	0.118915	0.224661
Unigene36064_All	207	0	3	0	0.9219	9.84847	Up	0.118915	0.224423
CL10717.Contig2_All	276	0	4	0	0.9219	9.84847	Up	0.0587206	0.129311
CL7947.Contig4_All	1107	0	16	0	0.9194	9.84455	Up	1.23429e-05	7.40436e-05
Unigene35023_All	556	0	8	0	0.9153	9.8381	Up	0.0034914	0.0120829
Unigene34840_All	1466	0	21	0	0.9113	9.83178	Up	3.6239e-07	2.67467e-06
Unigene39135_All	210	0	3	0	0.9088	9.82782	Up	0.118915	0.224201
Unigene37382_All	211	0	3	0	0.9045	9.82098	Up	0.118915	0.224268
Unigene34035_All	211	0	3	0	0.9045	9.82098	Up	0.118915	0.224165
Unigene38774_All	493	0	7	0	0.9032	9.8189	Up	0.00707044	0.0222023
CL5929.Contig5_All	986	0	14	0	0.9032	9.8189	Up	5.06188e-05	0.000271998
CL1335.Contig7_All	1057	0	15	0	0.9028	9.81826	Up	2.49956e-05	0.000142691
Unigene37163_All	212	0	3	0	0.9002	9.8141	Up	0.118915	0.224899
Unigene37720_All	212	0	3	0	0.9002	9.8141	Up	0.118915	0.224185
Unigene36245_All	354	0	5	0	0.8985	9.81137	Up	0.0289964	0.0727674
Unigene34731_All	425	0	6	0	0.8981	9.81073	Up	0.0143184	0.0403663
Unigene33764_All	425	0	6	0	0.8981	9.81073	Up	0.0143184	0.0402542
Unigene36729_All	213	0	3	0	0.896	9.80735	Up	0.118915	0.224764
Unigene37886_All	213	0	3	0	0.896	9.80735	Up	0.118915	0.224216
CL9137.Contig1_All	782	0	11	0	0.8948	9.80542	Up	0.000420392	0.00186132
Unigene38718_All	498	0	7	0	0.8942	9.80445	Up	0.00707044	0.0222253
CL2583.Contig1_All	783	0	11	0	0.8937	9.80365	Up	0.000420392	0.00185932
Unigene34894_All	1425	0	20	0	0.8928	9.80219	Up	7.33878e-07	5.22417e-06
CL450.Contig1_All	786	0	11	0	0.8903	9.79815	Up	0.000420392	0.00185841
CL5929.Contig6_All	1003	0	14	0	0.8879	9.79425	Up	5.06188e-05	0.000271927
Unigene37590_All	215	0	3	0	0.8876	9.79377	Up	0.118915	0.22479
Unigene38464_All	216	0	3	0	0.8835	9.78709	Up	0.118915	0.225112
Unigene37725_All	216	0	3	0	0.8835	9.78709	Up	0.118915	0.224878
Unigene37053_All	216	0	3	0	0.8835	9.78709	Up	0.118915	0.224221
Unigene35580_All	938	0	13	0	0.8816	9.78398	Up	0.000102508	0.000518735
Unigene38163_All	217	0	3	0	0.8795	9.78054	Up	0.118915	0.224992
CL2054.Contig2_All	219	0	3	0	0.8714	9.76719	Up	0.118915	0.225049
Unigene7742_All	730	0	10	0	0.8714	9.76719	Up	0.00085134	0.00349902
Unigene35866_All	219	0	3	0	0.8714	9.76719	Up	0.118915	0.224345
Unigene10524_All	2192	0	30	0	0.8706	9.76587	Up	6.32624e-10	6.1888e-09
CL7310.Contig1_All	953	0	13	0	0.8678	9.76122	Up	0.000102508	0.000519152
CL3419.Contig2_All	294	0	4	0	0.8655	9.75739	Up	0.0587206	0.129315
Unigene37055_All	221	0	3	0	0.8635	9.75405	Up	0.118915	0.224966
CL408.Contig2_All	221	0	3	0	0.8635	9.75405	Up	0.118915	0.224655
Unigene38500_All	222	0	3	0	0.8596	9.74752	Up	0.118915	0.22464
Unigene40191_All	370	0	5	0	0.8596	9.74752	Up	0.0289964	0.0727251
CL10152.Contig1_All	222	0	3	0	0.8596	9.74752	Up	0.118915	0.224511
Unigene33535_All	445	0	6	0	0.8577	9.74433	Up	0.0143184	0.040257
Unigene40220_All	223	0	3	0	0.8558	9.74113	Up	0.118915	0.224909
CL8267.Contig1_All	745	0	10	0	0.8539	9.73792	Up	0.00085134	0.0034999
Unigene37269_All	299	0	4	0	0.851	9.73302	Up	0.0587206	0.129443
Unigene33688_All	374	0	5	0	0.8505	9.73217	Up	0.0289964	0.0728231
Unigene38199_All	225	0	3	0	0.8482	9.72826	Up	0.118915	0.225013
Unigene37043_All	226	0	3	0	0.8444	9.72178	Up	0.118915	0.224464
Unigene36887_All	302	0	4	0	0.8426	9.7187	Up	0.0587206	0.129245
Unigene34162_All	227	0	3	0	0.8407	9.71545	Up	0.118915	0.224609
CL9733.Contig3_All	305	0	4	0	0.8343	9.70442	Up	0.0587206	0.129489
Unigene33397_All	229	0	3	0	0.8334	9.70287	Up	0.118915	0.224883
CL6393.Contig1_All	1603	0	21	0	0.8334	9.70287	Up	3.6239e-07	2.67564e-06
Unigene38435_All	230	0	3	0	0.8297	9.69645	Up	0.118915	0.22506
Unigene36967_All	230	0	3	0	0.8297	9.69645	Up	0.118915	0.224542
Unigene36938_All	230	0	3	0	0.8297	9.69645	Up	0.118915	0.224469
Unigene2555_All	1227	0	16	0	0.8295	9.6961	Up	1.23429e-05	7.39192e-05
CL4695.Contig5_All	384	0	5	0	0.8283	9.69401	Up	0.0289964	0.0728254
Unigene35066_All	231	0	3	0	0.8262	9.69035	Up	0.118915	0.225065
Unigene38215_All	309	0	4	0	0.8235	9.68562	Up	0.0587206	0.129492
Unigene37604_All	310	0	4	0	0.8208	9.68089	Up	0.0587206	0.129478
CL2793.Contig4_All	1009	0	13	0	0.8196	9.67878	Up	0.000102508	0.000519922
CL8586.Contig4_All	233	0	3	0	0.8191	9.6779	Up	0.118915	0.224676
Unigene35561_All	470	0	6	0	0.8121	9.66551	Up	0.0143184	0.0403552
Unigene36019_All	235	0	3	0	0.8121	9.66551	Up	0.118915	0.224361
Unigene35185_All	864	0	11	0	0.8099	9.6616	Up	0.000420392	0.00185641
Unigene34896_All	473	0	6	0	0.8069	9.65625	Up	0.0143184	0.0402929
CL8770.Contig2_All	317	0	4	0	0.8027	9.64872	Up	0.0587206	0.129663
CL11031.Contig2_All	238	0	3	0	0.8019	9.64728	Up	0.118915	0.225101
CL2142.Contig2_All	238	0	3	0	0.8019	9.64728	Up	0.118915	0.224526
CL3803.Contig4_All	318	0	4	0	0.8002	9.64422	Up	0.0587206	0.129308
Unigene36908_All	240	0	3	0	0.7952	9.63517	Up	0.118915	0.2245
CL5420.Contig2_All	480	0	6	0	0.7952	9.63517	Up	0.0143184	0.0402653
Unigene35072_All	801	0	10	0	0.7942	9.63336	Up	0.00085134	0.00350148
Unigene33800_All	403	0	5	0	0.7893	9.62443	Up	0.0289964	0.0728298
CL8892.Contig3_All	242	0	3	0	0.7886	9.62315	Up	0.118915	0.224915
Unigene38535_All	242	0	3	0	0.7886	9.62315	Up	0.118915	0.224227
Unigene33862_All	244	0	3	0	0.7821	9.61121	Up	0.118915	0.225003
Unigene33910_All	244	0	3	0	0.7821	9.61121	Up	0.118915	0.22418
CL9957.Contig1_All	653	0	8	0	0.7793	9.60604	Up	0.0034914	0.0120655
CL8846.Contig1_All	245	0	3	0	0.7789	9.60529	Up	0.118915	0.224998
CL10791.Contig1_All	328	0	4	0	0.7758	9.59954	Up	0.0587206	0.129635
CL7566.Contig1_All	739	0	9	0	0.7747	9.59749	Up	0.00172405	0.00652892
CL349.Contig5_All	247	0	3	0	0.7726	9.59358	Up	0.118915	0.224692
Unigene37780_All	331	0	4	0	0.7687	9.58628	Up	0.0587206	0.129523
CL3558.Contig2_All	414	0	5	0	0.7683	9.58553	Up	0.0289964	0.0728656
CL11163.Contig1_All	497	0	6	0	0.768	9.58496	Up	0.0143184	0.0403524
Unigene36994_All	249	0	3	0	0.7664	9.58195	Up	0.118915	0.225164
Unigene36373_All	499	0	6	0	0.7649	9.57913	Up	0.0143184	0.0402611
Unigene5929_All	917	0	11	0	0.7631	9.57573	Up	0.000420392	0.00186223
Unigene34221_All	251	0	3	0	0.7603	9.57042	Up	0.118915	0.225075
Unigene35418_All	251	0	3	0	0.7603	9.57042	Up	0.118915	0.224723
Unigene38807_All	1104	0	13	0	0.7491	9.54901	Up	0.000102508	0.000520276
CL4036.Contig1_All	256	0	3	0	0.7455	9.54206	Up	0.118915	0.224237
CL8378.Contig3_All	683	0	8	0	0.7451	9.54129	Up	0.0034914	0.0120544
CL2571.Contig1_All	1452	0	17	0	0.7448	9.54071	Up	6.09492e-06	3.835e-05
Unigene37063_All	257	0	3	0	0.7426	9.53644	Up	0.118915	0.224402
CL6383.Contig2_All	772	0	9	0	0.7416	9.5345	Up	0.00172405	0.00654433
Unigene34870_All	957	0	11	0	0.7312	9.51412	Up	0.000420392	0.00186485
Unigene38903_All	523	0	6	0	0.7298	9.51136	Up	0.0143184	0.0404261
CL6014.Contig2_All	264	0	3	0	0.7229	9.49765	Up	0.118915	0.224547
Unigene34427_All	793	0	9	0	0.722	9.49586	Up	0.00172405	0.00653073
Unigene35290_All	531	0	6	0	0.7188	9.48945	Up	0.0143184	0.0403026
CL134.Contig1_All	444	0	5	0	0.7164	9.48462	Up	0.0289964	0.072694
CL11423.Contig1_All	712	0	8	0	0.7148	9.4814	Up	0.0034914	0.0120559
CL8011.Contig1_All	448	0	5	0	0.71	9.47168	Up	0.0289964	0.0726518
CL4049.Contig2_All	1613	0	18	0	0.7099	9.47147	Up	3.00968e-06	1.97812e-05
Unigene35313_All	807	0	9	0	0.7094	9.47046	Up	0.00172405	0.00652621
Unigene37013_All	270	0	3	0	0.7068	9.46516	Up	0.118915	0.225133
CL11506.Contig2_All	542	0	6	0	0.7042	9.45984	Up	0.0143184	0.0404024
CL5929.Contig11_All	542	0	6	0	0.7042	9.45984	Up	0.0143184	0.0402694
CL9179.Contig2_All	3691	1	681	0.0168	11.737	9.44839	Up	6.96504e-207	1.48731e-204
CL5251.Contig2_All	1093	0	12	0	0.6984	9.44791	Up	0.00020759	0.000989029
CL2745.Contig2_All	730	0	8	0	0.6971	9.44522	Up	0.0034914	0.0120534
CL10467.Contig2_All	639	0	7	0	0.6969	9.44481	Up	0.00707044	0.0221531
Unigene10774_All	275	0	3	0	0.694	9.43879	Up	0.118915	0.225143
Unigene34735_All	552	0	6	0	0.6915	9.43359	Up	0.0143184	0.040358
CL10777.Contig2_All	277	0	3	0	0.689	9.42836	Up	0.118915	0.224459
Unigene40629_All	278	0	3	0	0.6865	9.42312	Up	0.118915	0.22465
Unigene34233_All	371	0	4	0	0.6859	9.42185	Up	0.0587206	0.12968
CL2788.Contig3_All	742	0	8	0	0.6859	9.42185	Up	0.0034914	0.0120936
CL4594.Contig2_All	564	0	6	0	0.6767	9.40237	Up	0.0143184	0.040376
CL2838.Contig5_All	951	0	10	0	0.6689	9.38565	Up	0.00085134	0.00350517
CL7947.Contig10_All	287	0	3	0	0.665	9.37721	Up	0.118915	0.224557
Unigene35117_All	287	0	3	0	0.665	9.37721	Up	0.118915	0.224371
CL7915.Contig1_All	577	0	6	0	0.6615	9.3696	Up	0.0143184	0.0404219
CL3659.Contig1_All	2371	3	1933	0.0785	51.8624	9.36778	Up	0	0
CL8394.Contig3_All	290	0	3	0	0.6581	9.36216	Up	0.118915	0.224206
Unigene35899_All	389	0	4	0	0.6541	9.35337	Up	0.0587206	0.129252
CL349.Contig4_All	390	0	4	0	0.6525	9.34983	Up	0.0587206	0.129576
Unigene33898_All	500	0	5	0	0.6361	9.31311	Up	0.0289964	0.0728388
Unigene33873_All	300	0	3	0	0.6361	9.31311	Up	0.118915	0.224562
Unigene35573_All	200	0	2	0	0.6361	9.31311	Up	0.240816	0.381807
Unigene36841_All	200	0	2	0	0.6361	9.31311	Up	0.240816	0.381283
Unigene35254_All	301	0	3	0	0.634	9.30834	Up	0.118915	0.225039
Unigene38025_All	301	0	3	0	0.634	9.30834	Up	0.118915	0.224283
Unigene37981_All	201	0	2	0	0.633	9.30606	Up	0.240816	0.381748
CL1127.Contig2_All	302	0	3	0	0.6319	9.30355	Up	0.118915	0.2248
Unigene37897_All	202	0	2	0	0.6298	9.29875	Up	0.240816	0.382428
CL11487.Contig2_All	202	0	2	0	0.6298	9.29875	Up	0.240816	0.382384
Unigene35666_All	202	0	2	0	0.6298	9.29875	Up	0.240816	0.382021
Unigene38084_All	202	0	2	0	0.6298	9.29875	Up	0.240816	0.381888
Unigene39126_All	505	0	5	0	0.6298	9.29875	Up	0.0289964	0.0727007
Unigene34142_All	204	0	2	0	0.6237	9.28471	Up	0.240816	0.382888
Unigene37438_All	204	0	2	0	0.6237	9.28471	Up	0.240816	0.382199
CL7795.Contig3_All	307	0	3	0	0.6216	9.27984	Up	0.118915	0.224485
CL10138.Contig2_All	307	0	3	0	0.6216	9.27984	Up	0.118915	0.224381
Unigene38388_All	205	0	2	0	0.6206	9.27752	Up	0.240816	0.383059
Unigene34137_All	205	0	2	0	0.6206	9.27752	Up	0.240816	0.38231
Unigene36919_All	205	0	2	0	0.6206	9.27752	Up	0.240816	0.382287
Unigene38101_All	206	0	2	0	0.6176	9.27053	Up	0.240816	0.382806
Unigene37297_All	206	0	2	0	0.6176	9.27053	Up	0.240816	0.382154
CL1676.Contig2_All	516	0	5	0	0.6164	9.26772	Up	0.0289964	0.0726585
CL2036.Contig1_All	1033	0	10	0	0.6158	9.26632	Up	0.00085134	0.00350976
CL5356.Contig3_All	1137	0	11	0	0.6154	9.26538	Up	0.000420392	0.00185892
CL4822.Contig4_All	1034	0	10	0	0.6152	9.26491	Up	0.00085134	0.00349552
Unigene38431_All	207	0	2	0	0.6146	9.2635	Up	0.240816	0.383341
CL9816.Contig1_All	207	0	2	0	0.6146	9.2635	Up	0.240816	0.381763
Unigene38010_All	207	0	2	0	0.6146	9.2635	Up	0.240816	0.381504
CL7972.Contig4_All	207	0	2	0	0.6146	9.2635	Up	0.240816	0.381482
Unigene37436_All	208	0	2	0	0.6117	9.25668	Up	0.240816	0.383096
Unigene34591_All	314	0	3	0	0.6078	9.24745	Up	0.118915	0.225159
Unigene38141_All	210	0	2	0	0.6058	9.2427	Up	0.240816	0.383021
CL10669.Contig2_All	315	0	3	0	0.6058	9.2427	Up	0.118915	0.224961
Unigene38213_All	210	0	2	0	0.6058	9.2427	Up	0.240816	0.38191
Unigene36895_All	210	0	2	0	0.6058	9.2427	Up	0.240816	0.381674
Unigene34183_All	210	0	2	0	0.6058	9.2427	Up	0.240816	0.381468
Unigene36843_All	211	0	2	0	0.603	9.23601	Up	0.240816	0.382273
Unigene39235_All	1166	0	11	0	0.6001	9.22906	Up	0.000420392	0.00186384
CL4436.Contig2_All	530	0	5	0	0.6001	9.22906	Up	0.0289964	0.0727541
CL11476.Contig2_All	213	0	2	0	0.5973	9.22231	Up	0.240816	0.382524
Unigene37511_All	213	0	2	0	0.5973	9.22231	Up	0.240816	0.382065
Unigene39578_All	321	0	3	0	0.5945	9.21553	Up	0.118915	0.224474
Unigene38294_All	214	0	2	0	0.5945	9.21553	Up	0.240816	0.381342
Unigene35246_All	750	0	7	0	0.5937	9.21359	Up	0.00707044	0.0221548
Unigene35088_All	861	0	8	0	0.5911	9.20726	Up	0.0034914	0.0120737
Unigene40301_All	757	0	7	0	0.5882	9.20016	Up	0.00707044	0.0221362
Unigene38512_All	217	0	2	0	0.5863	9.1955	Up	0.240816	0.382843
Unigene37354_All	217	0	2	0	0.5863	9.1955	Up	0.240816	0.382206
Unigene36191_All	327	0	3	0	0.5836	9.18884	Up	0.118915	0.224619
CL10006.Contig2_All	218	0	2	0	0.5836	9.18884	Up	0.240816	0.381652
Unigene38494_All	219	0	2	0	0.5809	9.18215	Up	0.240816	0.381615
Unigene34205_All	659	0	6	0	0.5792	9.17792	Up	0.0143184	0.0404247
CL11308.Contig2_All	1872	0	17	0	0.5777	9.17418	Up	6.09492e-06	3.83382e-05
Unigene38271_All	333	0	3	0	0.5731	9.16264	Up	0.118915	0.224505
Unigene37712_All	223	0	2	0	0.5705	9.15608	Up	0.240816	0.382591
CL565.Contig4_All	559	0	5	0	0.569	9.15228	Up	0.0289964	0.072841
CL298.Contig3_All	224	0	2	0	0.568	9.14975	Up	0.240816	0.383185
CL7238.Contig2_All	449	0	4	0	0.5667	9.14644	Up	0.0587206	0.129429
Unigene35042_All	1684	0	15	0	0.5666	9.14619	Up	2.49956e-05	0.000142334
Unigene35129_All	340	0	3	0	0.5613	9.13263	Up	0.118915	0.224536
Unigene35203_All	682	0	6	0	0.5597	9.12851	Up	0.0143184	0.0403816
CL634.Contig11_All	1260	0	11	0	0.5554	9.11738	Up	0.000420392	0.00186102
CL813.Contig4_All	689	0	6	0	0.554	9.11374	Up	0.0143184	0.0402874
Unigene34450_All	230	0	2	0	0.5532	9.11166	Up	0.240816	0.382162
CL2592.Contig5_All	577	0	5	0	0.5512	9.10643	Up	0.0289964	0.0727474
Unigene38140_All	232	0	2	0	0.5484	9.09908	Up	0.240816	0.382821
Unigene37186_All	232	0	2	0	0.5484	9.09908	Up	0.240816	0.382687
CL9401.Contig1_All	232	0	2	0	0.5484	9.09908	Up	0.240816	0.382354
Unigene37127_All	233	0	2	0	0.546	9.09276	Up	0.240816	0.381276
Unigene35802_All	235	0	2	0	0.5414	9.08055	Up	0.240816	0.382836
CL9005.Contig2_All	470	0	4	0	0.5414	9.08055	Up	0.0587206	0.129461
Unigene37862_All	235	0	2	0	0.5414	9.08055	Up	0.240816	0.381947
Unigene37692_All	237	0	2	0	0.5368	9.06824	Up	0.240816	0.382213
CL2732.Contig2_All	475	0	4	0	0.5357	9.06528	Up	0.0587206	0.129645
CL9083.Contig5_All	1071	0	9	0	0.5346	9.06232	Up	0.00172405	0.00653949
Unigene34550_All	240	0	2	0	0.5301	9.05012	Up	0.240816	0.381829
Unigene36712_All	240	0	2	0	0.5301	9.05012	Up	0.240816	0.381298
CL926.Contig1_All	1082	0	9	0	0.5291	9.0474	Up	0.00172405	0.0065401
Unigene39607_All	361	0	3	0	0.5286	9.04603	Up	0.118915	0.224759
Unigene37870_All	241	0	2	0	0.5279	9.04412	Up	0.240816	0.383244
Unigene35601_All	241	0	2	0	0.5279	9.04412	Up	0.240816	0.382984
Unigene36690_All	243	0	2	0	0.5236	9.03232	Up	0.240816	0.382739
CL4915.Contig1_All	490	0	4	0	0.5193	9.02042	Up	0.0587206	0.129597
Unigene37195_All	369	0	3	0	0.5172	9.01458	Up	0.118915	0.224951
CL349.Contig8_All	246	0	2	0	0.5172	9.01458	Up	0.240816	0.382073
Unigene37664_All	247	0	2	0	0.5151	9.00871	Up	0.240816	0.381261
CL5249.Contig2_All	496	0	4	0	0.513	9.00282	Up	0.0587206	0.129485
Unigene33274_All	376	0	3	0	0.5076	8.98755	Up	0.118915	0.224873
CL10817.Contig2_All	502	0	4	0	0.5069	8.98556	Up	0.0587206	0.12944
Unigene40116_All	882	0	7	0	0.5049	8.97985	Up	0.00707044	0.0221879
CL5017.Contig1_All	252	0	2	0	0.5049	8.97985	Up	0.240816	0.381364
CL6386.Contig1_All	1267	0	10	0	0.5021	8.97183	Up	0.00085134	0.00350764
Unigene35724_All	636	0	5	0	0.5001	8.96607	Up	0.0289964	0.0726607
Unigene37983_All	255	0	2	0	0.4989	8.96261	Up	0.240816	0.382406
CL5410.Contig3_All	1659	0	13	0	0.4985	8.96145	Up	0.000102508	0.000519762
Unigene36592_All	256	0	2	0	0.497	8.9571	Up	0.240816	0.382969
CL10791.Contig2_All	256	0	2	0	0.497	8.9571	Up	0.240816	0.381645
CL3331.Contig6_All	257	0	2	0	0.4951	8.95158	Up	0.240816	0.382391
Unigene38109_All	259	0	2	0	0.4912	8.94017	Up	0.240816	0.382977
Unigene34460_All	260	0	2	0	0.4893	8.93458	Up	0.240816	0.382413
Unigene35711_All	262	0	2	0	0.4856	8.92362	Up	0.240816	0.381541
Unigene34860_All	394	0	3	0	0.4844	8.92006	Up	0.118915	0.22435
Unigene11197_All	795	0	6	0	0.4801	8.90719	Up	0.0143184	0.040297
CL5713.Contig5_All	400	0	3	0	0.4771	8.89815	Up	0.118915	0.224977
Unigene36635_All	267	0	2	0	0.4765	8.89633	Up	0.240816	0.382014
CL3312.Contig4_All	672	0	5	0	0.4733	8.88661	Up	0.0289964	0.0728499
CL3519.Contig4_All	404	0	3	0	0.4724	8.88387	Up	0.118915	0.225018
CL8733.Contig4_All	539	0	4	0	0.4721	8.88295	Up	0.0587206	0.129238
CL2351.Contig2_All	270	0	2	0	0.4712	8.8802	Up	0.240816	0.383319
Unigene34268_All	270	0	2	0	0.4712	8.8802	Up	0.240816	0.382791
Unigene35147_All	1095	0	8	0	0.4648	8.86047	Up	0.0034914	0.0120762
Unigene34071_All	412	0	3	0	0.4632	8.85549	Up	0.118915	0.224412
Unigene37184_All	275	0	2	0	0.4626	8.85362	Up	0.240816	0.383073
Unigene36498_All	550	0	4	0	0.4626	8.85362	Up	0.0587206	0.129468
Unigene35389_All	275	0	2	0	0.4626	8.85362	Up	0.240816	0.3818
Unigene34871_All	551	0	4	0	0.4618	8.85112	Up	0.0587206	0.129499
Unigene36412_All	277	0	2	0	0.4593	8.84329	Up	0.240816	0.38268
Unigene37607_All	277	0	2	0	0.4593	8.84329	Up	0.240816	0.382495
Unigene34247_All	278	0	2	0	0.4577	8.83826	Up	0.240816	0.382347
CL1335.Contig6_All	974	0	7	0	0.4572	8.83668	Up	0.00707044	0.0222151
CL293.Contig16_All	1678	0	12	0	0.4549	8.82941	Up	0.00020759	0.000988512
CL2516.Contig3_All	421	0	3	0	0.4533	8.82432	Up	0.118915	0.224588
Unigene34411_All	282	0	2	0	0.4512	8.81762	Up	0.240816	0.3832
Unigene34187_All	282	0	2	0	0.4512	8.81762	Up	0.240816	0.382799
Unigene40210_All	564	0	4	0	0.4512	8.81762	Up	0.0587206	0.129555
CL10505.Contig1_All	284	0	2	0	0.448	8.80735	Up	0.240816	0.381866
Unigene34122_All	285	0	2	0	0.4464	8.80219	Up	0.240816	0.3816
Unigene37972_All	285	0	2	0	0.4464	8.80219	Up	0.240816	0.381372
Unigene36395_All	285	0	2	0	0.4464	8.80219	Up	0.240816	0.381328
CL11634.Contig2_All	428	0	3	0	0.4459	8.80058	Up	0.118915	0.224681
Unigene33195_All	286	0	2	0	0.4449	8.79734	Up	0.240816	0.382925
Unigene33652_All	286	0	2	0	0.4449	8.79734	Up	0.240816	0.382339
CL11708.Contig2_All	430	0	3	0	0.4438	8.79377	Up	0.118915	0.224531
CL4781.Contig2_All	3238	1	433	0.0192	8.5067	8.79135	Up	4.43022e-131	5.84982e-129
CL9961.Contig1_All	1592	0	11	0	0.4395	8.77972	Up	0.000420392	0.00186042
CL3499.Contig3_All	435	0	3	0	0.4387	8.77709	Up	0.118915	0.224946
CL4603.Contig1_All	582	0	4	0	0.4372	8.77215	Up	0.0587206	0.129558
Unigene34805_All	438	0	3	0	0.4357	8.76719	Up	0.118915	0.22478
Unigene35787_All	293	0	2	0	0.4342	8.76222	Up	0.240816	0.381903
Unigene34044_All	294	0	2	0	0.4327	8.75722	Up	0.240816	0.383036
CL4127.Contig2_All	442	0	3	0	0.4318	8.75422	Up	0.118915	0.224392
Unigene40558_All	296	0	2	0	0.4298	8.74752	Up	0.240816	0.383215
CL530.Contig2_All	592	0	4	0	0.4298	8.74752	Up	0.0587206	0.129426
CL7579.Contig2_All	446	0	3	0	0.4279	8.74113	Up	0.118915	0.224407
Unigene34383_All	298	0	2	0	0.4269	8.73775	Up	0.240816	0.382962
CL6030.Contig3_All	449	0	3	0	0.425	8.73132	Up	0.118915	0.22434
Unigene34070_All	300	0	2	0	0.4241	8.72826	Up	0.240816	0.382095
CL6028.Contig3_All	300	0	2	0	0.4241	8.72826	Up	0.240816	0.382051
Unigene40117_All	902	0	6	0	0.4232	8.7252	Up	0.0143184	0.0403732
Unigene34782_All	302	0	2	0	0.4213	8.7187	Up	0.240816	0.382532
CL10058.Contig1_All	906	0	6	0	0.4213	8.7187	Up	0.0143184	0.0402597
CL1891.Contig2_All	303	0	2	0	0.4199	8.7139	Up	0.240816	0.381401
CL1405.Contig2_All	761	0	5	0	0.418	8.70736	Up	0.0289964	0.0727763
Unigene34738_All	305	0	2	0	0.4171	8.70425	Up	0.240816	0.381859
Unigene36463_All	305	0	2	0	0.4171	8.70425	Up	0.240816	0.381534
CL7885.Contig3_All	763	0	5	0	0.4169	8.70356	Up	0.0289964	0.072783
CL7383.Contig1_All	615	0	4	0	0.4137	8.69244	Up	0.0587206	0.129422
Unigene35104_All	771	0	5	0	0.4125	8.68825	Up	0.0289964	0.0728365
Unigene35881_All	309	0	2	0	0.4117	8.68545	Up	0.240816	0.382324
Unigene34683_All	311	0	2	0	0.4091	8.67631	Up	0.240816	0.382828
Unigene36410_All	312	0	2	0	0.4078	8.67172	Up	0.240816	0.381932
CL1985.Contig10_All	624	0	4	0	0.4078	8.67172	Up	0.0587206	0.129342
CL9765.Contig1_All	313	0	2	0	0.4065	8.66711	Up	0.240816	0.38317
Unigene38044_All	314	0	2	0	0.4052	8.66249	Up	0.240816	0.382169
CL6384.Contig2_All	315	0	2	0	0.4039	8.65785	Up	0.240816	0.382769
CL6574.Contig4_All	474	0	3	0	0.4026	8.6532	Up	0.118915	0.225107
CL3639.Contig1_All	477	0	3	0	0.4001	8.64422	Up	0.118915	0.224707
Unigene37012_All	319	0	2	0	0.3988	8.63952	Up	0.240816	0.38174
CL11552.Contig3_All	479	0	3	0	0.3984	8.63807	Up	0.118915	0.224449
Unigene34418_All	322	0	2	0	0.3951	8.62607	Up	0.240816	0.383274
CL4787.Contig1_All	2428	0	15	0	0.393	8.61839	Up	2.49956e-05	0.000142751
CL11678.Contig1_All	651	0	4	0	0.3909	8.61066	Up	0.0587206	0.129604
CL11564.Contig1_All	329	0	2	0	0.3867	8.59507	Up	0.240816	0.382369
Unigene37669_All	329	0	2	0	0.3867	8.59507	Up	0.240816	0.381527
CL10631.Contig2_All	330	0	2	0	0.3855	8.59059	Up	0.240816	0.382561
Unigene36307_All	331	0	2	0	0.3844	8.58646	Up	0.240816	0.382265
Unigene34358_All	502	0	3	0	0.3802	8.57061	Up	0.118915	0.225153
Unigene34816_All	671	0	4	0	0.3792	8.56682	Up	0.0587206	0.129287
CL3855.Contig6_All	338	0	2	0	0.3764	8.55612	Up	0.240816	0.382873
CL6583.Contig1_All	511	0	3	0	0.3735	8.54496	Up	0.118915	0.225086
CL9961.Contig3_All	1366	0	8	0	0.3726	8.54148	Up	0.0034914	0.0120686
Unigene1877_All	955	8	2905	0.5198	193.506	8.54021	Up	0	0
Unigene33446_All	344	0	2	0	0.3698	8.5306	Up	0.240816	0.382376
CL4455.Contig3_All	696	0	4	0	0.3656	8.51412	Up	0.0587206	0.129677
CL813.Contig3_All	523	0	3	0	0.3649	8.51136	Up	0.118915	0.224273
Unigene33990_All	351	0	2	0	0.3625	8.50184	Up	0.240816	0.381335
Unigene34590_All	1410	0	8	0	0.3609	8.49546	Up	0.0034914	0.0120854
CL7745.Contig7_All	709	0	4	0	0.3589	8.48744	Up	0.0587206	0.129607
Unigene34684_All	534	0	3	0	0.3574	8.4814	Up	0.118915	0.224852
Unigene27893_All	361	0	2	0	0.3524	8.46107	Up	0.240816	0.382643
Unigene36956_All	362	0	2	0	0.3515	8.45738	Up	0.240816	0.383297
Unigene34846_All	362	0	2	0	0.3515	8.45738	Up	0.240816	0.383066
CL6909.Contig6_All	364	0	2	0	0.3495	8.44915	Up	0.240816	0.381357
CL1632.Contig7_All	365	0	2	0	0.3486	8.44543	Up	0.240816	0.381637
CL8695.Contig5_All	550	0	3	0	0.347	8.43879	Up	0.118915	0.224433
Unigene35229_All	917	0	5	0	0.3469	8.43838	Up	0.0289964	0.0726962
CL8529.Contig3_All	551	0	3	0	0.3464	8.4363	Up	0.118915	0.224712
Unigene37107_All	371	0	2	0	0.3429	8.42164	Up	0.240816	0.381571
Unigene34808_All	745	0	4	0	0.3416	8.41616	Up	0.0587206	0.129294
Unigene35124_All	755	0	4	0	0.337	8.3966	Up	0.0587206	0.129569
CL1058.Contig5_All	2085	0	11	0	0.3356	8.3906	Up	0.000420392	0.00185771
CL10732.Contig2_All	585	0	3	0	0.3262	8.34961	Up	0.118915	0.224614
CL9594.Contig1_All	1965	0	10	0	0.3237	8.33851	Up	0.00085134	0.00350799
CL2793.Contig5_All	988	0	5	0	0.3219	8.33047	Up	0.0289964	0.0728611
Unigene36031_All	396	0	2	0	0.3213	8.32778	Up	0.240816	0.38271
Unigene33817_All	792	0	4	0	0.3213	8.32778	Up	0.0587206	0.129398
Unigene37021_All	398	0	2	0	0.3197	8.32057	Up	0.240816	0.381578
Unigene38448_All	200	0	1	0	0.3181	8.31334	Up	0.48768	0.632082
Unigene37615_All	200	0	1	0	0.3181	8.31334	Up	0.48768	0.631343
CL36.Contig3_All	400	0	2	0	0.3181	8.31334	Up	0.240816	0.38225
Unigene38363_All	200	0	1	0	0.3181	8.31334	Up	0.48768	0.629881
CL3400.Contig3_All	400	0	2	0	0.3181	8.31334	Up	0.240816	0.381726
CL5711.Contig8_All	2801	0	14	0	0.318	8.31288	Up	5.06188e-05	0.000272141
CL6867.Contig1_All	801	0	4	0	0.3177	8.31152	Up	0.0587206	0.129266
CL1313.Contig7_All	1004	0	5	0	0.3168	8.30743	Up	0.0289964	0.0727162
Unigene38239_All	201	0	1	0	0.3165	8.30606	Up	0.48768	0.630706
Unigene63_All	1208	0	6	0	0.316	8.30378	Up	0.0143184	0.0402915
Unigene38476_All	202	0	1	0	0.3149	8.29875	Up	0.48768	0.630557
CL3036.Contig7_All	404	0	2	0	0.3149	8.29875	Up	0.240816	0.381925
Unigene35367_All	202	0	1	0	0.3149	8.29875	Up	0.48768	0.629673
Unigene33767_All	202	0	1	0	0.3149	8.29875	Up	0.48768	0.629277
Unigene37530_All	203	0	1	0	0.3134	8.29186	Up	0.48768	0.632692
Unigene35155_All	609	0	3	0	0.3134	8.29186	Up	0.118915	0.224258
Unigene33583_All	204	0	1	0	0.3118	8.28448	Up	0.48768	0.632311
Unigene38599_All	204	0	1	0	0.3118	8.28448	Up	0.48768	0.629009
CL5255.Contig2_All	204	0	1	0	0.3118	8.28448	Up	0.48768	0.628723
Unigene38909_All	817	0	4	0	0.3115	8.28309	Up	0.0587206	0.129642
CL8972.Contig2_All	409	0	2	0	0.3111	8.28123	Up	0.240816	0.383155
Unigene38387_All	205	0	1	0	0.3103	8.27752	Up	0.48768	0.631602
Unigene36598_All	205	0	1	0	0.3103	8.27752	Up	0.48768	0.630955
CL211.Contig20_All	615	0	3	0	0.3103	8.27752	Up	0.118915	0.224702
CL10949.Contig2_All	205	0	1	0	0.3103	8.27752	Up	0.48768	0.628051
CL1006.Contig2_All	616	0	3	0	0.3098	8.27519	Up	0.118915	0.224294
Unigene40362_All	411	0	2	0	0.3096	8.27426	Up	0.240816	0.381593
Unigene38080_All	206	0	1	0	0.3088	8.27053	Up	0.48768	0.631204
Unigene33915_All	206	0	1	0	0.3088	8.27053	Up	0.48768	0.630766
Unigene37004_All	207	0	1	0	0.3073	8.2635	Up	0.48768	0.632822
Unigene38176_All	207	0	1	0	0.3073	8.2635	Up	0.48768	0.629623
Unigene33315_All	207	0	1	0	0.3073	8.2635	Up	0.48768	0.628663
Unigene36275_All	207	0	1	0	0.3073	8.2635	Up	0.48768	0.628229
Unigene7911_All	621	0	3	0	0.3073	8.2635	Up	0.118915	0.224247
CL7204.Contig4_All	418	0	2	0	0.3044	8.24982	Up	0.240816	0.383125
Unigene35472_All	209	0	1	0	0.3044	8.24982	Up	0.48768	0.632052
CL10253.Contig1_All	209	0	1	0	0.3044	8.24982	Up	0.48768	0.628634
CL9893.Contig2_All	209	0	1	0	0.3044	8.24982	Up	0.48768	0.627933
Unigene37126_All	210	0	1	0	0.3029	8.2427	Up	0.48768	0.632471
Unigene38288_All	210	0	1	0	0.3029	8.2427	Up	0.48768	0.632251
CL4701.Contig1_All	210	0	1	0	0.3029	8.2427	Up	0.48768	0.630945
Unigene37636_All	210	0	1	0	0.3029	8.2427	Up	0.48768	0.629941
Unigene37378_All	210	0	1	0	0.3029	8.2427	Up	0.48768	0.629128
CL5881.Contig2_All	631	0	3	0	0.3024	8.24031	Up	0.118915	0.224816
Unigene34548_All	211	0	1	0	0.3015	8.23601	Up	0.48768	0.630716
CL4594.Contig3_All	211	0	1	0	0.3015	8.23601	Up	0.48768	0.630259
Unigene35316_All	211	0	1	0	0.3015	8.23601	Up	0.48768	0.629504
Unigene39233_All	1056	0	5	0	0.3012	8.23458	Up	0.0289964	0.0726896
Unigene38400_All	212	0	1	0	0.3001	8.2293	Up	0.48768	0.632391
Unigene38179_All	212	0	1	0	0.3001	8.2293	Up	0.48768	0.632281
CL4600.Contig1_All	424	0	2	0	0.3001	8.2293	Up	0.240816	0.382747
CL6028.Contig2_All	212	0	1	0	0.3001	8.2293	Up	0.48768	0.631383
Unigene33292_All	212	0	1	0	0.3001	8.2293	Up	0.48768	0.631104
Unigene38063_All	212	0	1	0	0.3001	8.2293	Up	0.48768	0.628831
Unigene6137_All	931	270	79001	17.9969	5398.03	8.22854	Up	0	0
Unigene40178_All	637	0	3	0	0.2996	8.22689	Up	0.118915	0.224837
Unigene8404_All	213	0	1	0	0.2987	8.22255	Up	0.48768	0.631293
Unigene35378_All	213	0	1	0	0.2987	8.22255	Up	0.48768	0.631014
Unigene35696_All	213	0	1	0	0.2987	8.22255	Up	0.48768	0.629812
Unigene34206_All	213	0	1	0	0.2987	8.22255	Up	0.48768	0.629267
Unigene36353_All	213	0	1	0	0.2987	8.22255	Up	0.48768	0.628209
Unigene35243_All	640	0	3	0	0.2982	8.22014	Up	0.118915	0.224826
CL266.Contig11_All	854	0	4	0	0.298	8.21917	Up	0.0587206	0.129562
Unigene34476_All	427	0	2	0	0.298	8.21917	Up	0.240816	0.381681
CL2066.Contig14_All	1282	0	6	0	0.2977	8.21772	Up	0.0143184	0.0402984
Unigene37647_All	214	0	1	0	0.2973	8.21578	Up	0.48768	0.632682
Unigene38120_All	214	0	1	0	0.2973	8.21578	Up	0.48768	0.631423
Unigene35404_All	428	0	2	0	0.2973	8.21578	Up	0.240816	0.382717
Unigene37189_All	214	0	1	0	0.2973	8.21578	Up	0.48768	0.630338
CL1281.Contig5_All	642	0	3	0	0.2973	8.21578	Up	0.118915	0.224697
Unigene38218_All	214	0	1	0	0.2973	8.21578	Up	0.48768	0.629564
CL6303.Contig2_All	1070	0	5	0	0.2973	8.21578	Up	0.0289964	0.0727096
CL3387.Contig1_All	858	0	4	0	0.2966	8.21237	Up	0.0587206	0.129283
Unigene35092_All	215	0	1	0	0.2959	8.20897	Up	0.48768	0.632002
Unigene35532_All	215	0	1	0	0.2959	8.20897	Up	0.48768	0.631533
Unigene37902_All	215	0	1	0	0.2959	8.20897	Up	0.48768	0.630775
Unigene37096_All	215	0	1	0	0.2959	8.20897	Up	0.48768	0.628397
Unigene40404_All	646	0	3	0	0.2954	8.20653	Up	0.118915	0.224319
Unigene38316_All	216	0	1	0	0.2945	8.20212	Up	0.48768	0.632431
Unigene33694_All	216	0	1	0	0.2945	8.20212	Up	0.48768	0.628426
CL9825.Contig2_All	217	0	1	0	0.2932	8.19574	Up	0.48768	0.632241
Unigene35546_All	217	0	1	0	0.2932	8.19574	Up	0.48768	0.631812
Unigene35317_All	217	0	1	0	0.2932	8.19574	Up	0.48768	0.630845
CL7272.Contig2_All	434	0	2	0	0.2932	8.19574	Up	0.240816	0.38149
CL10932.Contig2_All	218	0	1	0	0.2918	8.18884	Up	0.48768	0.628614
Unigene37485_All	218	0	1	0	0.2918	8.18884	Up	0.48768	0.628199
CL9748.Contig2_All	219	0	1	0	0.2905	8.18239	Up	0.48768	0.630885
CL5167.Contig2_All	219	0	1	0	0.2905	8.18239	Up	0.48768	0.63005
CL5110.Contig2_All	219	0	1	0	0.2905	8.18239	Up	0.48768	0.627953
CL281.Contig3_All	658	0	3	0	0.29	8.17991	Up	0.118915	0.224196
Unigene33431_All	220	0	1	0	0.2892	8.17592	Up	0.48768	0.631582
CL2126.Contig20_All	880	0	4	0	0.2892	8.17592	Up	0.0587206	0.129534
Unigene35227_All	220	0	1	0	0.2892	8.17592	Up	0.48768	0.630517
Unigene35412_All	220	0	1	0	0.2892	8.17592	Up	0.48768	0.628515
Unigene36128_All	220	0	1	0	0.2892	8.17592	Up	0.48768	0.62816
Unigene36764_All	221	0	1	0	0.2878	8.16892	Up	0.48768	0.632231
Unigene36917_All	221	0	1	0	0.2878	8.16892	Up	0.48768	0.631662
CL1728.Contig2_All	445	0	2	0	0.2859	8.15937	Up	0.240816	0.382932
Unigene35279_All	223	0	1	0	0.2853	8.15634	Up	0.48768	0.630328
Unigene36708_All	223	0	1	0	0.2853	8.15634	Up	0.48768	0.628624
CL3796.Contig6_All	447	0	2	0	0.2846	8.15279	Up	0.240816	0.382317
Unigene36558_All	224	0	1	0	0.284	8.14975	Up	0.48768	0.629871
CL7960.Contig2_All	1125	0	5	0	0.2827	8.14313	Up	0.0289964	0.0728343
CL380.Contig2_All	450	0	2	0	0.2827	8.14313	Up	0.240816	0.382776
Unigene36985_All	226	0	1	0	0.2815	8.13699	Up	0.48768	0.632451
CL3794.Contig2_All	226	0	1	0	0.2815	8.13699	Up	0.48768	0.628041
CL7007.Contig1_All	906	0	4	0	0.2809	8.13391	Up	0.0587206	0.129516
CL3898.Contig1_All	681	0	3	0	0.2802	8.13031	Up	0.118915	0.225117
Unigene38583_All	227	0	1	0	0.2802	8.13031	Up	0.48768	0.630636
Unigene38061_All	228	0	1	0	0.279	8.12412	Up	0.48768	0.632571
Unigene33330_All	228	0	1	0	0.279	8.12412	Up	0.48768	0.630646
Unigene35828_All	228	0	1	0	0.279	8.12412	Up	0.48768	0.628564
CL6168.Contig2_All	913	0	4	0	0.2787	8.12257	Up	0.0587206	0.129649
CL7653.Contig2_All	229	0	1	0	0.2778	8.1179	Up	0.48768	0.632461
Unigene36362_All	229	0	1	0	0.2778	8.1179	Up	0.48768	0.632221
Unigene35552_All	229	0	1	0	0.2778	8.1179	Up	0.48768	0.632042
Unigene33543_All	229	0	1	0	0.2778	8.1179	Up	0.48768	0.632012
Unigene36597_All	229	0	1	0	0.2778	8.1179	Up	0.48768	0.631483
Unigene35984_All	229	0	1	0	0.2778	8.1179	Up	0.48768	0.628505
Unigene38024_All	230	0	1	0	0.2766	8.11166	Up	0.48768	0.630805
Unigene38553_All	230	0	1	0	0.2766	8.11166	Up	0.48768	0.630348
Unigene35946_All	231	0	1	0	0.2754	8.10538	Up	0.48768	0.629376
Unigene34453_All	926	0	4	0	0.2748	8.10224	Up	0.0587206	0.129436
Unigene35162_All	232	0	1	0	0.2742	8.09908	Up	0.48768	0.631543
Unigene38168_All	232	0	1	0	0.2742	8.09908	Up	0.48768	0.63001
Unigene41610_All	232	0	1	0	0.2742	8.09908	Up	0.48768	0.628081
Unigene36114_All	465	0	2	0	0.2736	8.09592	Up	0.240816	0.382302
Unigene35694_All	466	0	2	0	0.273	8.09276	Up	0.240816	0.381844
Unigene35752_All	467	0	2	0	0.2724	8.08958	Up	0.240816	0.383029
Unigene16739_All	467	0	2	0	0.2724	8.08958	Up	0.240816	0.382613
Unigene34143_All	467	0	2	0	0.2724	8.08958	Up	0.240816	0.381379
Unigene36693_All	234	0	1	0	0.2719	8.08693	Up	0.48768	0.631782
Unigene34954_All	468	0	2	0	0.2719	8.08693	Up	0.240816	0.381822
Unigene37113_All	234	0	1	0	0.2719	8.08693	Up	0.48768	0.628308
CL8776.Contig2_All	936	0	4	0	0.2719	8.08693	Up	0.0587206	0.129228
CL4672.Contig1_All	2260	1	265	0.0275	7.4592	8.08345	Up	8.28524e-80	6.43963e-78
CL2546.Contig2_All	1758	2	529	0.0706	19.1421	8.08287	Up	2.7788e-158	4.45037e-156
CL460.Contig7_All	939	0	4	0	0.271	8.08215	Up	0.0587206	0.12967
Unigene36171_All	236	0	1	0	0.2696	8.07468	Up	0.48768	0.630249
Unigene35193_All	236	0	1	0	0.2696	8.07468	Up	0.48768	0.629931
CL3778.Contig3_All	472	0	2	0	0.2696	8.07468	Up	0.240816	0.381689
Unigene36132_All	236	0	1	0	0.2696	8.07468	Up	0.48768	0.628476
Unigene36053_All	237	0	1	0	0.2684	8.06824	Up	0.48768	0.630656
Unigene39283_All	1212	4	1047	0.2048	54.9536	8.06785	Up	0	0
Unigene40114_All	950	0	4	0	0.2678	8.06501	Up	0.0587206	0.12929
Unigene38477_All	238	0	1	0	0.2673	8.06232	Up	0.48768	0.631243
CL5496.Contig2_All	476	0	2	0	0.2673	8.06232	Up	0.240816	0.382029
CL4379.Contig2_All	953	0	4	0	0.267	8.0607	Up	0.0587206	0.129471
Unigene37737_All	239	0	1	0	0.2662	8.05637	Up	0.48768	0.632872
Unigene36399_All	240	0	1	0	0.2651	8.05039	Up	0.48768	0.631642
Unigene37148_All	240	0	1	0	0.2651	8.05039	Up	0.48768	0.628258
CL9985.Contig2_All	482	0	2	0	0.264	8.04439	Up	0.240816	0.383207
CL920.Contig12_All	241	0	1	0	0.264	8.04439	Up	0.48768	0.630467
Unigene38775_All	1209	0	5	0	0.2631	8.03947	Up	0.0289964	0.0726718
CL2182.Contig1_All	242	0	1	0	0.2629	8.03837	Up	0.48768	0.631832
Unigene35414_All	242	0	1	0	0.2629	8.03837	Up	0.48768	0.631802
Unigene38195_All	242	0	1	0	0.2629	8.03837	Up	0.48768	0.629742
Unigene37655_All	242	0	1	0	0.2629	8.03837	Up	0.48768	0.62811
Unigene11117_All	3153	0	13	0	0.2623	8.03507	Up	0.000102508	0.000519408
Unigene40115_All	970	0	4	0	0.2623	8.03507	Up	0.0587206	0.129318
Unigene36663_All	243	0	1	0	0.2618	8.03232	Up	0.48768	0.629911
Unigene34523_All	243	0	1	0	0.2618	8.03232	Up	0.48768	0.628012
CL8979.Contig2_All	244	0	1	0	0.2607	8.02625	Up	0.48768	0.628248
CL2467.Contig2_All	1222	0	5	0	0.2603	8.02403	Up	0.0289964	0.0728098
Unigene34047_All	245	0	1	0	0.2596	8.02015	Up	0.48768	0.631233
Unigene35803_All	491	0	2	0	0.2591	8.01737	Up	0.240816	0.381497
Unigene36439_All	246	0	1	0	0.2586	8.01458	Up	0.48768	0.629663
Unigene29577_All	247	0	1	0	0.2575	8.00843	Up	0.48768	0.6301
Unigene37434_All	248	0	1	0	0.2565	8.00282	Up	0.48768	0.631572
CL1346.Contig1_All	745	0	3	0	0.2562	8.00113	Up	0.118915	0.224718
CL3923.Contig6_All	1244	0	5	0	0.2557	7.99831	Up	0.0289964	0.0728544
Unigene34343_All	249	0	1	0	0.2555	7.99718	Up	0.48768	0.629425
Unigene38074_All	250	0	1	0	0.2545	7.99152	Up	0.48768	0.631892
Unigene38558_All	252	0	1	0	0.2524	7.97957	Up	0.48768	0.631652
CL3116.Contig4_All	252	0	1	0	0.2524	7.97957	Up	0.48768	0.631433
Unigene33700_All	252	0	1	0	0.2524	7.97957	Up	0.48768	0.628189
CL2363.Contig3_All	1009	0	4	0	0.2522	7.97842	Up	0.0587206	0.129388
Unigene37534_All	253	0	1	0	0.2514	7.97384	Up	0.48768	0.630129
Unigene38269_All	254	0	1	0	0.2504	7.96809	Up	0.48768	0.629574
Unigene27832_All	765	0	3	0	0.2495	7.9629	Up	0.118915	0.22493
Unigene35645_All	510	0	2	0	0.2495	7.9629	Up	0.240816	0.382421
Unigene33636_All	255	0	1	0	0.2495	7.9629	Up	0.48768	0.628495
Unigene37060_All	255	0	1	0	0.2495	7.9629	Up	0.48768	0.628485
CL5711.Contig6_All	1787	0	7	0	0.2492	7.96116	Up	0.00707044	0.0221717
CL5922.Contig3_All	767	0	3	0	0.2488	7.95884	Up	0.118915	0.224666
CL1532.Contig4_All	1023	0	4	0	0.2487	7.95826	Up	0.0587206	0.12928
Unigene33493_All	256	0	1	0	0.2485	7.9571	Up	0.48768	0.632892
CL7127.Contig1_All	1281	0	5	0	0.2483	7.95594	Up	0.0289964	0.0727563
Unigene24562_All	769	0	3	0	0.2482	7.95536	Up	0.118915	0.224335
Unigene35183_All	513	0	2	0	0.248	7.9542	Up	0.240816	0.382732
Unigene35274_All	257	0	1	0	0.2475	7.95128	Up	0.48768	0.629435
Unigene23765_All	1795	1	241	0.0346	8.5409	7.94747	Up	1.70728e-72	1.1945e-70
CL211.Contig21_All	777	0	3	0	0.2456	7.94017	Up	0.118915	0.225122
Unigene38234_All	259	0	1	0	0.2456	7.94017	Up	0.48768	0.632132
CL9927.Contig1_All	259	0	1	0	0.2456	7.94017	Up	0.48768	0.629316
CL3066.Contig2_All	259	0	1	0	0.2456	7.94017	Up	0.48768	0.629237
Unigene36165_All	260	0	1	0	0.2447	7.93487	Up	0.48768	0.631772
Unigene37067_All	260	0	1	0	0.2447	7.93487	Up	0.48768	0.631732
Unigene35286_All	520	0	2	0	0.2447	7.93487	Up	0.240816	0.38146
CL240.Contig1_All	261	0	1	0	0.2437	7.92896	Up	0.48768	0.631922
Unigene36846_All	261	0	1	0	0.2437	7.92896	Up	0.48768	0.62898
Unigene39234_All	1310	0	5	0	0.2428	7.92362	Up	0.0289964	0.0728834
Unigene33662_All	524	0	2	0	0.2428	7.92362	Up	0.240816	0.383259
CL920.Contig7_All	262	0	1	0	0.2428	7.92362	Up	0.48768	0.632271
CL349.Contig3_All	263	0	1	0	0.2419	7.91827	Up	0.48768	0.631612
CL1721.Contig2_All	1582	0	6	0	0.2413	7.91468	Up	0.0143184	0.0402943
CL4142.Contig8_All	1055	0	4	0	0.2412	7.91409	Up	0.0587206	0.129301
CL5772.Contig1_All	1056	0	4	0	0.241	7.91289	Up	0.0587206	0.129628
Unigene34438_All	264	0	1	0	0.241	7.91289	Up	0.48768	0.629961
Unigene33505_All	265	0	1	0	0.2401	7.90749	Up	0.48768	0.631313
CL3666.Contig3_All	265	0	1	0	0.2401	7.90749	Up	0.48768	0.631124
Unigene37724_All	265	0	1	0	0.2401	7.90749	Up	0.48768	0.630676
Unigene33349_All	265	0	1	0	0.2401	7.90749	Up	0.48768	0.629306
CL3103.Contig1_All	3182	2	468	0.039	9.3562	7.9063	Up	1.07522e-139	1.502e-137
CL3289.Contig2_All	1592	0	6	0	0.2398	7.90569	Up	0.0143184	0.0404163
Unigene38527_All	266	0	1	0	0.2392	7.90207	Up	0.48768	0.632612
Unigene34109_All	532	0	2	0	0.2392	7.90207	Up	0.240816	0.382102
CL3422.Contig28_All	2129	0	8	0	0.239	7.90087	Up	0.0034914	0.012064
CL9035.Contig1_All	1601	0	6	0	0.2384	7.89724	Up	0.0143184	0.0402887
Unigene39245_All	1602	0	6	0	0.2383	7.89664	Up	0.0143184	0.0404094
Unigene35869_All	267	0	1	0	0.2383	7.89664	Up	0.48768	0.62999
CL7885.Contig4_All	267	0	1	0	0.2383	7.89664	Up	0.48768	0.628703
Unigene34242_All	268	0	1	0	0.2374	7.89118	Up	0.48768	0.631443
Unigene33962_All	268	0	1	0	0.2374	7.89118	Up	0.48768	0.630427
Unigene33483_All	1608	0	6	0	0.2374	7.89118	Up	0.0143184	0.0403095
CL9344.Contig2_All	538	0	2	0	0.2365	7.8857	Up	0.240816	0.382332
Unigene38700_All	269	0	1	0	0.2365	7.8857	Up	0.48768	0.629604
CL10193.Contig1_All	270	0	1	0	0.2356	7.8802	Up	0.48768	0.632171
CL6384.Contig1_All	271	0	1	0	0.2347	7.87467	Up	0.48768	0.6281
[truncated: 63,536 more rows]
