# Supplementary material for: Molecular mechanism of ethylene stimulation of latex yield in rubber tree (Hevea brasiliensis) revealed by de novo sequencing and transcriptome analysis
Source: BMC Genomics. 2016 Mar 24;17:257. doi: 10.1186/s12864-016-2587-4 (PMC4806457; doi:10.1186/s12864-016-2587-4)
Supplement: Additional file 3: — The top 20 most up-regulated and down regulated genes between C and E-8, and C and E-24. (XLS 43 kb) [file 12864_2016_2587_MOESM3_ESM.xls]

## Sheet: Sheet1
geneID	geneLength	C_rawfragments(16114492)	E_8_rawfragments(15250038)	C_FPKM	E_8_FPKM	log2 Ratio(E_8/C)	Up-Down-Regulation(E_8/C)	P-value	FDR
20 Most up regulated genes in C/E8
Unigene34803_All	598	0	605	0	66.3412	16.0176	Up	3.32e-190	1.04e-187
Unigene34802_All	866	0	820	0	62.0905	15.9221	Up	1.55e-257	6.89e-255
Unigene19026_All	786	0	569	0	47.47	15.5347	Up	6.24e-179	1.81e-176
CL1946.Contig1_All	371	0	191	0	33.7589	15.043	Up	1.49e-60	1.19e-58
CL6333.Contig2_All	211	0	102	0	31.6991	14.9522	Up	1.11e-32	4.53e-31
Unigene4416_All	1087	0	523	0	31.5501	14.9454	Up	1.59e-164	4.26e-162
Unigene6503_All	770	0	351	0	29.8913	14.8674	Up	1.16e-110	1.9e-108
Unigene34272_All	1938	0	882	0	29.8431	14.8651	Up	5.94e-277	2.92e-274
Unigene21914_All	254	0	115	0	29.6888	14.8576	Up	9.41e-37	4.38e-35
CL2752.Contig1_All	353	0	148	0	27.4926	14.7468	Up	4.36e-47	2.65e-45
Unigene33578_All	408	0	164	0	26.358	14.686	Up	4.25e-52	2.9e-50
CL11119.Contig1_All	241	0	95	0	25.8485	14.6578	Up	1.73e-30	6.49e-29
Unigene33798_All	1105	0	429	0	25.458	14.6358	Up	4.35e-135	9.12e-133
Unigene34805_All	438	0	167	0	25.0018	14.6097	Up	4.88e-53	3.39e-51
Unigene34807_All	1224	0	464	0	24.858	14.6014	Up	4.76e-146	1.09e-143
Unigene9209_All	436	0	158	0	23.7629	14.5364	Up	3.22e-50	2.08e-48
Unigene34448_All	259	0	88	0	22.2798	14.4434	Up	2.69e-28	9.31e-27
Unigene22391_All	3163	0	1063	0	22.0375	14.4277	Up	0	0
Unigene34811_All	814	0	268	0	21.5893	14.398	Up	1.15e-84	1.35e-82
Unigene34810_All	926	0	299	0	21.1733	14.37	Up	2.24e-94	3e-92
20 Most down regulated genes in C/E8
Unigene29667_All	490	688	0	87.1316	0	-16.4109	Down	1.06e-199	3.5e-197
CL7578.Contig1_All	368	398	0	67.1149	0	-16.0343	Down	7.97e-116	1.39e-113
Unigene28245_All	342	338	0	61.3301	0	-15.9043	Down	1.8e-98	2.52e-96
CL9951.Contig2_All	227	167	0	45.6535	0	-15.4784	Down	5.15e-49	3.25e-47
CL8893.Contig1_All	204	142	0	43.1958	0	-15.3986	Down	8.76e-42	4.69e-40
CL9838.Contig2_All	591	381	0	40.0056	0	-15.2879	Down	6.58e-111	1.08e-108
CL8473.Contig3_All	241	144	0	37.0791	0	-15.1783	Down	2.31e-42	1.25e-40
CL10112.Contig3_All	467	277	0	36.8083	0	-15.1677	Down	7.89e-81	8.83e-79
Unigene29458_All	368	194	0	32.7143	0	-14.9976	Down	7.99e-57	5.93e-55
CL1343.Contig1_All	508	251	0	30.6615	0	-14.9041	Down	2.61e-73	2.55e-71
Unigene29032_All	795	389	0	30.3645	0	-14.8901	Down	3.19e-113	5.41e-111
Unigene29343_All	319	150	0	29.1799	0	-14.8327	Down	4.25e-44	2.41e-42
Unigene29044_All	391	169	0	26.8221	0	-14.7111	Down	1.36e-49	8.65e-48
Unigene29042_All	466	193	0	25.7013	0	-14.6496	Down	1.56e-56	1.15e-54
Unigene28520_All	775	319	0	25.543	0	-14.6406	Down	5.62e-93	7.37e-91
CL332.Contig3_All	456	176	0	23.9514	0	-14.5478	Down	1.28e-51	8.66e-50
CL2088.Contig1_All	885	334	0	23.42	0	-14.5155	Down	2.58e-97	3.56e-95
Unigene29629_All	322	120	0	23.1264	0	-14.4973	Down	2.02e-35	9.05e-34
CL9579.Contig2_All	399	141	0	21.9295	0	-14.4206	Down	1.7e-41	9.05e-40
Unigene29063_All	386	136	0	21.8643	0	-14.4163	Down	4.76e-40	2.42e-38

## Sheet: Sheet2
geneID	geneLength	C_rawfragments(16114492)	E_24_rawfragments(15250038)	C_FPKM	E_24_FPKM	log2 Ratio(E_24/C)	Up-Down-Regulation(E_24/C)	P-value	FDR
20 Most up regulated genes in C/E24
Unigene12517_All	798	0	754	0	60.1064	15.8752	Up	8.56774e-232	2.07241e-229
Unigene22211_All	437	0	369	0	53.7152	15.713	Up	8.22824e-114	9.47623e-112
CL6333.Contig2_All	211	0	117	0	35.2741	15.1063	Up	1.38095e-36	4.6219e-35
CL7046.Contig1_All	779	0	411	0	33.5627	15.0346	Up	1.10789e-126	1.42391e-124
CL9127.Contig2_All	603	0	316	0	33.3367	15.0248	Up	1.43564e-97	1.41152e-95
Unigene40124_All	412	0	178	0	27.4837	14.7463	Up	2.79806e-55	1.4549e-53
Unigene24862_All	351	0	140	0	25.3731	14.631	Up	1.2356e-43	4.97631e-42
Unigene22066_All	336	0	133	0	25.1805	14.62	Up	1.72588e-41	6.55492e-40
Unigene19048_All	312	0	123	0	25.0786	14.6142	Up	2.00212e-38	7.04903e-37
Unigene19026_All	786	0	303	0	24.5229	14.5818	Up	1.38315e-93	1.29176e-91
Unigene9209_All	436	0	149	0	21.7396	14.408	Up	2.15698e-46	9.24087e-45
Unigene39159_All	437	0	144	0	20.962	14.3555	Up	7.34656e-45	3.04402e-43
CL9988.Contig2_All	463	0	149	0	20.4719	14.3214	Up	2.15698e-46	9.2457e-45
CL11119.Contig1_All	241	0	73	0	19.269	14.234	Up	4.20616e-23	8.90067e-22
CL8077.Contig2_All	227	0	68	0	19.0562	14.218	Up	1.4326e-21	2.83201e-20
CL1946.Contig1_All	371	0	106	0	18.1754	14.1497	Up	3.24418e-33	9.79453e-32
Unigene38615_All	442	0	125	0	17.9904	14.1349	Up	4.88196e-39	1.74278e-37
Unigene5417_All	280	0	77	0	17.4938	14.0946	Up	2.50088e-24	5.55895e-23
CL10293.Contig2_All	481	0	117	0	15.4737	13.9175	Up	1.38095e-36	4.62001e-35
CL8077.Contig1_All	630	0	152	0	15.3481	13.9058	Up	2.59718e-47	1.14069e-45
20 Most down regulated genes in C/E24
Unigene29667_All	490	688	0	87.1316	0	-16.4109	Down	3.78706e-204	7.90166e-202
CL7578.Contig1_All	368	398	0	67.1149	0	-16.0343	Down	2.11432e-118	2.54585e-116
Unigene28245_All	342	338	0	61.3301	0	-15.9043	Down	1.16386e-100	1.20044e-98
CL10698.Contig1_All	1492	1315	0	54.6941	0	-15.7391	Down	0	0
CL9838.Contig2_All	591	381	0	40.0056	0	-15.2879	Down	2.24756e-113	2.58482e-111
CL8251.Contig1_All	352	211	0	37.1983	0	-15.1829	Down	4.14108e-63	2.50786e-61
CL10112.Contig3_All	467	277	0	36.8083	0	-15.1677	Down	1.26564e-82	1.02856e-80
Unigene29458_All	368	194	0	32.7143	0	-14.9976	Down	4.40204e-58	2.43073e-56
CL1343.Contig1_All	508	251	0	30.6615	0	-14.9041	Down	6.16538e-75	4.45423e-73
Unigene29343_All	319	150	0	29.1799	0	-14.8327	Down	4.50322e-45	1.87441e-43
CL4984.Contig1_All	343	156	0	28.2237	0	-14.7846	Down	7.57618e-47	3.27658e-45
CL3967.Contig1_All	568	256	0	27.9689	0	-14.7715	Down	2.04912e-76	1.51375e-74
Unigene29044_All	391	169	0	26.8221	0	-14.7111	Down	1.08549e-50	5.17194e-49
Unigene29042_All	466	193	0	25.7013	0	-14.6496	Down	8.69628e-58	4.7762e-56
Unigene29090_All	221	84	0	23.5869	0	-14.5257	Down	1.47342e-25	3.44215e-24
Unigene29629_All	322	120	0	23.1264	0	-14.4973	Down	3.3411e-36	1.1016e-34
CL9579.Contig2_All	399	141	0	21.9295	0	-14.4206	Down	2.06364e-42	8.05026e-41
Unigene29674_All	1459	501	0	21.3091	0	-14.3792	Down	7.41734e-149	1.10584e-146
Unigene29671_All	751	241	0	19.9141	0	-14.2815	Down	5.58146e-72	3.88848e-70
Unigene29388_All	500	160	0	19.8579	0	-14.2774	Down	4.97434e-48	2.22405e-46
