# Supplementary material for: Molecular mechanism of ethylene stimulation of latex yield in rubber tree (Hevea brasiliensis) revealed by de novo sequencing and transcriptome analysis
Source: BMC Genomics. 2016 Mar 24;17:257. doi: 10.1186/s12864-016-2587-4 (PMC4806457; doi:10.1186/s12864-016-2587-4)
Supplement: Additional file 4: — Pathways significantly enriched of DEGs (C vs. E-8, and C vs. E-24). (XLS 196 kb) [file 12864_2016_2587_MOESM4_ESM.xls]

## Sheet: CE8
#Pathway	C-vs-E_8 (4864)	All-Unigene (33721)	Pvalue	Qvalue	Pathway ID	Level 1	Level 2	Genes	KOs
Biosynthesis of secondary metabolites	800	3517	8.83786e-45	1.11357e-42	ko01110	Metabolism	Global map	CL10027.Contig1_All;CL10027.Contig2_All;CL10027.Contig3_All;CL10027.Contig4_All;CL10028.Contig3_All;CL10071.Contig1_All;CL10086.Contig2_All;CL10201.Contig1_All;CL10201.Contig3_All;CL10246.Contig1_All;CL10263.Contig2_All;CL10279.Contig1_All;CL10279.Contig2_All;CL10284.Contig1_All;CL10284.Contig2_All;CL10354.Contig1_All;CL10354.Contig2_All;CL10421.Contig2_All;CL10494.Contig2_All;CL10536.Contig1_All…	K08081+K09842+K00873+K00611+K01895+K05277+K05280+K10717+K01904+K01772+K05933+K05278+K13065+K00002+K08243+K11820+K10775+K01836+K06126+K01962+K00128+K10047+K15919+K04121+K12446+K01689+K00036+K01188+K09838+K00764+K00517+K00106+K00600+K01641+K05356+K10760+K14759+K01754+K01710+K01784+K01626+K00820+K01091+K03781+K05282+K05350+K00218+K00010+K01940+K00001+K15891+K13081+K00620+K15095+K00588+K12502+K09841+…
Metabolic pathways	1393	7470	9.94301e-31	6.2641e-29	ko01100	Metabolism	Global map	CL10027.Contig1_All;CL10027.Contig2_All;CL10027.Contig3_All;CL10027.Contig4_All;CL10028.Contig3_All;CL1005.Contig1_All;CL10054.Contig2_All;CL10071.Contig1_All;CL1008.Contig4_All;CL10086.Contig2_All;CL10147.Contig2_All;CL10147.Contig3_All;CL10181.Contig2_All;CL10201.Contig1_All;CL10201.Contig3_All;CL10238.Contig1_All;CL10246.Contig1_All;CL1026.Contig9_All;CL10263.Contig2_All;CL10279.Contig1_All;CL…	K08081+K09842+K13524+K05605+K00873+K00703+K00611+K00008+K03955+K01895+K01051+K05277+K01115+K05280+K10717+K01904+K10526+K01772+K05933+K05278+K02133+K00011+K00002+K08232+K00441+K01465+K03013+K01179+K10775+K13811+K00876+K06126+K01962+K00128+K10047+K15919+K04121+K03506+K12446+K00454+K01689+K00036+K01188+K00423+K02152+K10527+K05607+K10525+K09838+K00764+K00517+K00297+K00262+K02325+K00106+K00600+K08913+…
Phenylpropanoid biosynthesis	150	487	1.33891e-20	5.62344e-19	ko00940	Metabolism	Biosynthesis of other secondary metabolites	CL10284.Contig1_All;CL10284.Contig2_All;CL10494.Contig2_All;CL1087.Contig6_All;CL1100.Contig2_All;CL1100.Contig4_All;CL11270.Contig2_All;CL1228.Contig3_All;CL1309.Contig18_All;CL1309.Contig24_All;CL1656.Contig1_All;CL1656.Contig2_All;CL1656.Contig6_All;CL1949.Contig2_All;CL2061.Contig3_All;CL2352.Contig1_All;CL2486.Contig1_All;CL2486.Contig2_All;CL2546.Contig1_All;CL2546.Contig2_All;CL2660.Contig…	K01904+K13065+K10775+K12355+K01188+K05350+K00588+K09753+K00430+K09755+K00487+K13068+K05349+K11188+K13066+K00083+K12356+K09756+K09757
Ether lipid metabolism	136	501	6.43197e-14	2.00781e-12	ko00565	Metabolism	Lipid metabolism	CL1026.Contig9_All;CL10384.Contig1_All;CL10941.Contig2_All;CL1115.Contig5_All;CL11220.Contig2_All;CL11221.Contig1_All;CL11221.Contig2_All;CL11311.Contig2_All;CL11377.Contig1_All;CL1788.Contig3_All;CL2214.Contig1_All;CL2312.Contig2_All;CL2752.Contig1_All;CL2877.Contig3_All;CL3757.Contig1_All;CL3757.Contig2_All;CL3853.Contig3_All;CL4699.Contig1_All;CL4987.Contig1_All;CL4987.Contig2_All;CL4987.Conti…	K01115+K13519+K01114+K13510
Limonene and pinene degradation	71	200	7.96751e-14	2.00781e-12	ko00903	Metabolism	Metabolism of terpenoids and polyketides	CL1100.Contig1_All;CL1100.Contig2_All;CL1100.Contig4_All;CL1144.Contig1_All;CL1144.Contig2_All;CL1144.Contig3_All;CL1144.Contig5_All;CL1144.Contig6_All;CL1442.Contig4_All;CL1920.Contig1_All;CL1930.Contig4_All;CL2016.Contig2_All;CL2546.Contig1_All;CL2837.Contig1_All;CL2879.Contig2_All;CL3081.Contig4_All;CL3807.Contig1_All;CL4468.Contig2_All;CL4468.Contig3_All;CL4923.Contig1_All;CL4923.Contig2_All;…	K00128+K00517+K00120+K01076
Stilbenoid, diarylheptanoid and gingerol biosynthesis	70	198	1.49996e-13	3.14992e-12	ko00945	Metabolism	Biosynthesis of other secondary metabolites	CL10494.Contig2_All;CL1144.Contig1_All;CL1144.Contig2_All;CL1144.Contig3_All;CL1144.Contig5_All;CL1144.Contig6_All;CL1228.Contig3_All;CL1656.Contig1_All;CL1656.Contig2_All;CL1656.Contig6_All;CL1920.Contig1_All;CL2016.Contig2_All;CL2061.Contig3_All;CL2546.Contig1_All;CL2799.Contig1_All;CL2799.Contig2_All;CL2837.Contig1_All;CL2879.Contig2_All;CL3081.Contig4_All;CL3807.Contig1_All;CL4468.Contig2_All…	K13065+K00517+K00588+K00487+K16040
Flavonoid biosynthesis	83	257	2.80001e-13	5.04001e-12	ko00941	Metabolism	Biosynthesis of other secondary metabolites	CL10246.Contig1_All;CL10263.Contig2_All;CL10421.Contig2_All;CL10494.Contig2_All;CL10536.Contig1_All;CL11241.Contig1_All;CL1228.Contig3_All;CL1295.Contig1_All;CL1295.Contig2_All;CL1618.Contig2_All;CL1618.Contig3_All;CL1618.Contig4_All;CL1656.Contig1_All;CL1656.Contig2_All;CL1656.Contig6_All;CL2016.Contig2_All;CL2061.Contig3_All;CL2546.Contig1_All;CL2546.Contig2_All;CL2799.Contig1_All;CL2799.Contig…	K05277+K05280+K05278+K13065+K08243+K13081+K00588+K13083+K00487+K00475+K13082+K00660+K08695
Phenylalanine metabolism	64	176	3.73886e-13	5.88871e-12	ko00360	Metabolism	Amino acid metabolism	CL10284.Contig1_All;CL10284.Contig2_All;CL1087.Contig6_All;CL1656.Contig1_All;CL1656.Contig2_All;CL1656.Contig6_All;CL2352.Contig1_All;CL2486.Contig1_All;CL2486.Contig2_All;CL2660.Contig1_All;CL2660.Contig2_All;CL2660.Contig3_All;CL2799.Contig1_All;CL2799.Contig2_All;CL3510.Contig1_All;CL3510.Contig2_All;CL3510.Contig4_All;CL3510.Contig5_All;CL3737.Contig1_All;CL3884.Contig1_All;CL3884.Contig3_Al…	K01904+K10775+K00588+K00430+K00487+K00817+K11188+K00276
Plant-pathogen interaction	447	2289	2.72592e-12	3.81628e-11	ko04626	Organismal Systems	Environmental adaptation	CL1011.Contig4_All;CL10249.Contig1_All;CL10249.Contig2_All;CL10353.Contig1_All;CL10522.Contig1_All;CL10522.Contig2_All;CL10702.Contig1_All;CL1074.Contig1_All;CL10854.Contig1_All;CL10891.Contig1_All;CL10891.Contig3_All;CL10935.Contig1_All;CL10952.Contig2_All;CL10960.Contig1_All;CL11045.Contig1_All;CL11045.Contig2_All;CL11045.Contig5_All;CL11050.Contig2_All;CL11089.Contig1_All;CL11168.Contig2_All;C…	K13413+K13448+K13422+K13416+K13417+K13457+K13430+K13420+K05391+K04079+K14512+K04371+K13428+K13460+K13464+K13459+K13429+K13425+K13426+K13412+K13414+K13424+K13458+K02183+K13462+K02358+K13449+K13447+K00864+K13456
Tryptophan metabolism	55	148	6.04913e-12	7.62191e-11	ko00380	Metabolism	Amino acid metabolism	CL10028.Contig3_All;CL10784.Contig1_All;CL1100.Contig1_All;CL1100.Contig2_All;CL1100.Contig4_All;CL1292.Contig3_All;CL1292.Contig5_All;CL1442.Contig4_All;CL1687.Contig10_All;CL1687.Contig1_All;CL1687.Contig2_All;CL1687.Contig3_All;CL1687.Contig4_All;CL1879.Contig1_All;CL2837.Contig1_All;CL404.Contig3_All;CL6186.Contig1_All;CL6186.Contig2_All;CL6186.Contig5_All;CL762.Contig1_All;CL762.Contig3_All;…	K11817+K11820+K00128+K03781+K11821+K11868+K00626+K11816+K11818+K01501
Diterpenoid biosynthesis	50	129	8.93983e-12	1.023e-10	ko00904	Metabolism	Metabolism of terpenoids and polyketides	CL11037.Contig1_All;CL1295.Contig1_All;CL1295.Contig2_All;CL2016.Contig2_All;CL2255.Contig13_All;CL2255.Contig14_All;CL2255.Contig1_All;CL2255.Contig2_All;CL2255.Contig4_All;CL2255.Contig5_All;CL2255.Contig8_All;CL2255.Contig9_All;CL2669.Contig10_All;CL2669.Contig3_All;CL2669.Contig4_All;CL2669.Contig5_All;CL2669.Contig7_All;CL2669.Contig9_All;CL2959.Contig1_All;CL2959.Contig3_All;CL3335.Contig2_…	K04121+K05282+K16084+K12929+K14046+K14038+K13070+K16083+K04120+K04124+K16085
Pentose and glucuronate interconversions	80	259	9.74287e-12	1.023e-10	ko00040	Metabolism	Carbohydrate metabolism	CL10238.Contig1_All;CL10536.Contig1_All;CL10912.Contig1_All;CL1100.Contig1_All;CL1100.Contig2_All;CL1100.Contig4_All;CL11241.Contig1_All;CL1227.Contig1_All;CL1442.Contig4_All;CL1741.Contig2_All;CL2183.Contig1_All;CL2231.Contig1_All;CL2231.Contig2_All;CL3255.Contig1_All;CL3255.Contig2_All;CL3333.Contig1_All;CL3333.Contig3_All;CL3353.Contig1_All;CL3353.Contig3_All;CL3353.Contig4_All;CL5046.Contig2_…	K01051+K00011+K00128+K01728+K00012+K01184+K00963+K00065
Glycerophospholipid metabolism	158	680	4.25579e-10	4.12484e-09	ko00564	Metabolism	Lipid metabolism	CL1026.Contig9_All;CL10384.Contig1_All;CL10941.Contig2_All;CL1115.Contig5_All;CL11220.Contig2_All;CL11221.Contig1_All;CL11221.Contig2_All;CL11311.Contig2_All;CL11377.Contig1_All;CL1788.Contig3_All;CL2214.Contig1_All;CL2312.Contig2_All;CL232.Contig2_All;CL2752.Contig1_All;CL2877.Contig3_All;CL3757.Contig1_All;CL3757.Contig2_All;CL3853.Contig3_All;CL4002.Contig2_All;CL4462.Contig2_All;CL4699.Contig…	K01115+K14156+K13519+K13508+K01114+K01126+K06129+K05929+K00655+K13511+K06130+K01058+K00111+K13510+K00967
Glycolysis / Gluconeogenesis	115	469	4.17938e-09	3.76144e-08	ko00010	Metabolism	Carbohydrate metabolism	CL10071.Contig1_All;CL10201.Contig1_All;CL10201.Contig3_All;CL10536.Contig1_All;CL10964.Contig2_All;CL1100.Contig1_All;CL1100.Contig2_All;CL1100.Contig4_All;CL11187.Contig2_All;CL11241.Contig1_All;CL1388.Contig1_All;CL1415.Contig1_All;CL1415.Contig2_All;CL1442.Contig4_All;CL1895.Contig1_All;CL1930.Contig4_All;CL2253.Contig1_All;CL2253.Contig2_All;CL2752.Contig1_All;CL3353.Contig1_All;CL3353.Conti…	K00873+K01895+K00002+K00128+K01689+K00001+K00134+K01624+K00121+K00850+K01610+K01835+K01792+K00927+K01834+K15634+K01623+K01810+K00844+K01803+K00162+K01785+K03841
Pyruvate metabolism	87	330	8.9952e-09	7.48075e-08	ko00620	Metabolism	Carbohydrate metabolism	CL10071.Contig1_All;CL10201.Contig1_All;CL10201.Contig3_All;CL10536.Contig1_All;CL10964.Contig2_All;CL110.Contig4_All;CL110.Contig8_All;CL1100.Contig1_All;CL1100.Contig2_All;CL1100.Contig4_All;CL11241.Contig1_All;CL1388.Contig1_All;CL1442.Contig4_All;CL2240.Contig1_All;CL2240.Contig2_All;CL2240.Contig5_All;CL2298.Contig1_All;CL262.Contig3_All;CL262.Contig5_All;CL2893.Contig6_All;CL3353.Contig1_Al…	K00873+K01895+K00011+K01962+K00128+K01649+K01595+K00029+K01610+K00026+K00626+K01961+K01069+K00102+K01512+K00162+K01759+K02160+K01638+K11262
Endocytosis	181	838	9.49937e-09	7.48075e-08	ko04144	Cellular Processes	Transport and catabolism	CL1026.Contig9_All;CL10384.Contig1_All;CL10941.Contig2_All;CL1115.Contig5_All;CL11220.Contig2_All;CL11221.Contig1_All;CL11221.Contig2_All;CL11311.Contig2_All;CL11377.Contig1_All;CL1287.Contig1_All;CL1287.Contig2_All;CL1287.Contig4_All;CL1680.Contig2_All;CL1788.Contig3_All;CL2214.Contig1_All;CL2312.Contig2_All;CL2589.Contig2_All;CL2752.Contig1_All;CL2877.Contig3_All;CL2947.Contig1_All;CL2947.Conti…	K01115+K12199+K12196+K07904+K03283+K07897+K12184+K00889+K12471+K11866+K10591+K11247+K12189+K12479+K11827+K12185+K07887
Biosynthesis of unsaturated fatty acids	31	81	1.06098e-07	7.86375e-07	ko01040	Metabolism	Lipid metabolism	CL10120.Contig1_All;CL11613.Contig2_All;CL1286.Contig1_All;CL2867.Contig1_All;CL3664.Contig1_All;CL3796.Contig5_All;CL3796.Contig7_All;CL4935.Contig1_All;CL4935.Contig2_All;CL4935.Contig4_All;CL6173.Contig1_All;CL6173.Contig3_All;CL8006.Contig1_All;CL8006.Contig2_All;CL9351.Contig1_All;CL9620.Contig1_All;Unigene19929_All;Unigene28586_All;Unigene28828_All;Unigene29077_All;Unigene29958_All;Unigene3…	K00507+K00059+K00232+K10257+K10251+K03921+K01068+K01076+K10256
Carotenoid biosynthesis	51	170	1.43986e-07	1.00791e-06	ko00906	Metabolism	Metabolism of terpenoids and polyketides	CL10028.Contig3_All;CL1140.Contig2_All;CL1140.Contig3_All;CL1687.Contig10_All;CL1687.Contig1_All;CL1687.Contig2_All;CL1687.Contig3_All;CL1687.Contig4_All;CL1710.Contig1_All;CL1710.Contig2_All;CL2444.Contig3_All;CL2444.Contig4_All;CL2444.Contig6_All;CL259.Contig3_All;CL2959.Contig1_All;CL2959.Contig3_All;CL3335.Contig2_All;CL3335.Contig3_All;CL4117.Contig1_All;CL4137.Contig1_All;CL4137.Contig2_All…	K09842+K09838+K09841+K09835+K06444+K15744+K00514+K09840+K09843+K15747
Ascorbate and aldarate metabolism	57	206	5.62658e-07	3.73131e-06	ko00053	Metabolism	Carbohydrate metabolism	CL1064.Contig2_All;CL10993.Contig1_All;CL1100.Contig1_All;CL1100.Contig2_All;CL1100.Contig4_All;CL11023.Contig2_All;CL11277.Contig1_All;CL11571.Contig1_All;CL11571.Contig3_All;CL11571.Contig5_All;CL1442.Contig4_All;CL2231.Contig1_All;CL2231.Contig2_All;CL2685.Contig1_All;CL2685.Contig4_All;CL3436.Contig1_All;CL3436.Contig2_All;CL3631.Contig1_All;CL3836.Contig1_All;CL762.Contig1_All;CL762.Contig3_…	K08232+K00469+K00128+K10047+K00423+K00012+K00064+K00434
Valine, leucine and isoleucine biosynthesis	36	115	3.13716e-06	1.97641e-05	ko00290	Metabolism	Amino acid metabolism	CL1163.Contig2_All;CL2240.Contig1_All;CL2240.Contig2_All;CL2240.Contig5_All;CL2474.Contig2_All;CL2474.Contig3_All;CL3278.Contig2_All;CL3387.Contig4_All;CL3387.Contig5_All;CL3387.Contig6_All;CL3387.Contig8_All;CL3812.Contig2_All;CL3812.Contig3_All;CL5212.Contig2_All;CL9545.Contig1_All;CL9705.Contig3_All;CL9705.Contig4_All;Unigene21914_All;Unigene274_All;Unigene29299_All;Unigene30997_All;Unigene312…	K01754+K01649+K00826+K01702+K01703+K00052+K00053+K00162+K01704+K01652
Glyoxylate and dicarboxylate metabolism	64	253	3.50559e-06	2.10336e-05	ko00630	Metabolism	Carbohydrate metabolism	CL11034.Contig2_All;CL1157.Contig2_All;CL1259.Contig1_All;CL1292.Contig3_All;CL1292.Contig5_All;CL14.Contig5_All;CL1888.Contig1_All;CL1888.Contig2_All;CL3313.Contig1_All;CL3313.Contig2_All;CL3731.Contig4_All;CL3731.Contig6_All;CL404.Contig3_All;CL4493.Contig1_All;CL5081.Contig14_All;CL5081.Contig1_All;CL6564.Contig1_All;CL6652.Contig1_All;CL6753.Contig2_All;CL741.Contig2_All;CL765.Contig2_All;CL7…	K15919+K00600+K01091+K03781+K01602+K01915+K00026+K00626+K00830+K11517+K00122+K01455+K01681+K01638+K01647
Fatty acid biosynthesis	31	95	5.70949e-06	3.26998e-05	ko00061	Metabolism	Lipid metabolism	CL110.Contig4_All;CL110.Contig8_All;CL11613.Contig2_All;CL11720.Contig1_All;CL11720.Contig2_All;CL1286.Contig1_All;CL3002.Contig4_All;CL4935.Contig1_All;CL4935.Contig2_All;CL4935.Contig4_All;CL6647.Contig2_All;CL8006.Contig1_All;CL8006.Contig2_All;Unigene17286_All;Unigene19929_All;Unigene22506_All;Unigene28362_All;Unigene28586_All;Unigene28828_All;Unigene29958_All;Unigene33805_All;Unigene33806_Al…	K01962+K00059+K00648+K02372+K01961+K03921+K09458+K10781+K02160+K11262
Fatty acid metabolism	45	165	1.24019e-05	6.79406e-05	ko00071	Metabolism	Lipid metabolism	CL1100.Contig1_All;CL1100.Contig2_All;CL1100.Contig4_All;CL11286.Contig1_All;CL11286.Contig2_All;CL1415.Contig1_All;CL1415.Contig2_All;CL1442.Contig4_All;CL2253.Contig1_All;CL2253.Contig2_All;CL2867.Contig1_All;CL3539.Contig3_All;CL404.Contig3_All;CL4400.Contig1_All;CL4400.Contig3_All;CL4400.Contig4_All;CL5586.Contig1_All;CL6887.Contig2_All;CL762.Contig1_All;CL762.Contig3_All;CL762.Contig4_All;CL…	K00128+K10527+K13238+K00001+K00121+K00232+K01897+K00626+K00249

## Sheet: CE24
#Pathway	C-vs-E_24 (5497)	All-Unigene (33721)	Pvalue	Qvalue	Pathway ID	Level 1	Level 2	Genes	KOs
Biosynthesis of secondary metabolites	832	3517	5.49404e-33	6.92249e-31	ko01110	Metabolism	Global map	CL10027.Contig1_All;CL10027.Contig4_All;CL10028.Contig1_All;CL10028.Contig3_All;CL10074.Contig1_All;CL10086.Contig2_All;CL10093.Contig2_All;CL10140.Contig1_All;CL10201.Contig1_All;CL10205.Contig1_All;CL10205.Contig2_All;CL10246.Contig1_All;CL10246.Contig2_All;CL10263.Contig2_All;CL10279.Contig2_All;CL10284.Contig1_All;CL10354.Contig2_All;CL1036.Contig2_All;CL1036.Contig3_All;CL10421.Contig2_All;C…	K08081+K09842+K00134+K00611+K09753+K00430+K01895+K12451+K05277+K05280+K10717+K01904+K01772+K01757+K05933+K05278+K02259+K13065+K00001+K01834+K11820+K05359+K00231+K00873+K01836+K06126+K01962+K00128+K10047+K04121+K00764+K12446+K14759+K08243+K00002+K01183+K01188+K01599+K00600+K09838+K01592+K00517+K05356+K10760+K00850+K01754+K13081+K00026+K01091+K03781+K05282+K00218+K15891+K01057+K15095+K00588+K12502+…
Stilbenoid, diarylheptanoid and gingerol biosynthesis	92	198	2.60546e-23	1.64144e-21	ko00945	Metabolism	Biosynthesis of other secondary metabolites	CL10494.Contig2_All;CL1144.Contig1_All;CL1144.Contig3_All;CL1144.Contig6_All;CL1394.Contig1_All;CL1394.Contig2_All;CL1656.Contig6_All;CL2016.Contig2_All;CL205.Contig5_All;CL2061.Contig1_All;CL2061.Contig3_All;CL2546.Contig1_All;CL2799.Contig1_All;CL2799.Contig2_All;CL2837.Contig2_All;CL2879.Contig1_All;CL2879.Contig2_All;CL3081.Contig4_All;CL3081.Contig5_All;CL3605.Contig4_All;CL3605.Contig6_All;…	K13065+K00517+K00588+K00487+K16040+K09754
Limonene and pinene degradation	89	200	5.14259e-21	2.15989e-19	ko00903	Metabolism	Metabolism of terpenoids and polyketides	CL1100.Contig1_All;CL1100.Contig2_All;CL1100.Contig3_All;CL11107.Contig1_All;CL1144.Contig1_All;CL1144.Contig3_All;CL1144.Contig6_All;CL1394.Contig1_All;CL1394.Contig2_All;CL1442.Contig4_All;CL1930.Contig1_All;CL2016.Contig2_All;CL205.Contig5_All;CL2546.Contig1_All;CL2837.Contig2_All;CL2879.Contig1_All;CL2879.Contig2_All;CL3081.Contig4_All;CL3081.Contig5_All;CL3605.Contig4_All;CL3605.Contig6_All;…	K00128+K00517+K00120+K01076
Plant-pathogen interaction	538	2289	1.82765e-20	5.7571e-19	ko04626	Organismal Systems	Environmental adaptation	CL10011.Contig1_All;CL1011.Contig4_All;CL10285.Contig3_All;CL10317.Contig13_All;CL10522.Contig2_All;CL10702.Contig1_All;CL10702.Contig3_All;CL1071.Contig3_All;CL10731.Contig1_All;CL10732.Contig1_All;CL1074.Contig1_All;CL10779.Contig1_All;CL10854.Contig1_All;CL10891.Contig1_All;CL10891.Contig3_All;CL10935.Contig1_All;CL10977.Contig3_All;CL11045.Contig1_All;CL11045.Contig4_All;CL11045.Contig5_All;C…	K13420+K13413+K13448+K13416+K13417+K13430+K13424+K04371+K05391+K13457+K13422+K14512+K13428+K13460+K13464+K13459+K13412+K02358+K13426+K13425+K13414+K13463+K13429+K13456+K09487+K13447+K13449+K02183+K04079+K13462+K00864
Plant hormone signal transduction	424	1717	3.55033e-20	8.94682e-19	ko04075	Environmental Information Processing	Signal transduction	CL1.Contig1_All;CL1.Contig2_All;CL1.Contig4_All;CL10011.Contig1_All;CL1011.Contig4_All;CL10162.Contig1_All;CL10162.Contig3_All;CL1018.Contig6_All;CL102.Contig3_All;CL1029.Contig6_All;CL10516.Contig1_All;CL10522.Contig2_All;CL10639.Contig1_All;CL10639.Contig2_All;CL1072.Contig4_All;CL10731.Contig1_All;CL10779.Contig1_All;CL10809.Contig2_All;CL10854.Contig1_All;CL10891.Contig1_All;CL10891.Contig3_A…	K14508+K13415+K14510+K14514+K14492+K14488+K13416+K14432+K14489+K13422+K14486+K14493+K14491+K14484+K14509+K14512+K13464+K14497+K14500+K14515+K14494+K13463+K14496+K14431+K14513+K14504+K13449+K14503+K14495+K14490+K14517+K14487+K14506+K14502+K13946+K14505+K14516+K14498
Flavone and flavonol biosynthesis	63	128	5.3867e-18	1.13121e-16	ko00944	Metabolism	Biosynthesis of other secondary metabolites	CL10263.Contig2_All;CL2016.Contig1_All;CL2016.Contig2_All;CL2546.Contig1_All;CL2546.Contig2_All;CL2879.Contig1_All;CL2879.Contig2_All;CL2942.Contig2_All;CL3081.Contig4_All;CL3081.Contig5_All;CL3413.Contig1_All;CL3895.Contig1_All;CL5150.Contig1_All;CL5150.Contig2_All;CL5150.Contig3_All;CL5150.Contig4_All;CL5150.Contig5_All;CL6048.Contig1_All;CL6048.Contig2_All;CL6048.Contig3_All;CL6825.Contig1_All…	K05280+K13083+K13496+K05279+K10757
Phenylpropanoid biosynthesis	151	487	4.15279e-16	7.47502e-15	ko00940	Metabolism	Biosynthesis of other secondary metabolites	CL10093.Contig2_All;CL10140.Contig1_All;CL10284.Contig1_All;CL10494.Contig2_All;CL1100.Contig2_All;CL1100.Contig3_All;CL11270.Contig2_All;CL11707.Contig1_All;CL1309.Contig18_All;CL1309.Contig29_All;CL1656.Contig6_All;CL1949.Contig2_All;CL2061.Contig1_All;CL2061.Contig3_All;CL2352.Contig1_All;CL246.Contig2_All;CL2486.Contig1_All;CL2486.Contig2_All;CL2501.Contig7_All;CL2546.Contig1_All;CL2546.Conti…	K09753+K00430+K01904+K13065+K12355+K01188+K00588+K09756+K09755+K00487+K13068+K05350+K05349+K13066+K11188+K00083+K12356+K15506+K09754+K03782
Metabolic pathways	1439	7470	6.00862e-15	9.46358e-14	ko01100	Metabolism	Global map	CL10027.Contig1_All;CL10027.Contig4_All;CL10028.Contig1_All;CL10028.Contig3_All;CL10074.Contig1_All;CL10086.Contig2_All;CL10093.Contig2_All;CL10099.Contig1_All;CL1010.Contig2_All;CL10124.Contig2_All;CL10124.Contig3_All;CL10125.Contig3_All;CL10140.Contig1_All;CL10147.Contig2_All;CL10147.Contig3_All;CL10201.Contig1_All;CL10204.Contig1_All;CL10238.Contig1_All;CL10246.Contig1_All;CL10246.Contig2_All;…	K08081+K09842+K00134+K00611+K09753+K00681+K01950+K00861+K07748+K01099+K00430+K00008+K01895+K01058+K01051+K05277+K01115+K05280+K10717+K01904+K10526+K01772+K01757+K05933+K05278+K02259+K03006+K05283+K00748+K08915+K02133+K08232+K00441+K00001+K01834+K01465+K03013+K01179+K08679+K00392+K05359+K03542+K13811+K00231+K00873+K06126+K01962+K00128+K10047+K04121+K05605+K02641+K00764+K03506+K12446+K14759+K01190+…
Flavonoid biosynthesis	90	257	1.85678e-13	2.59949e-12	ko00941	Metabolism	Biosynthesis of other secondary metabolites	CL10246.Contig1_All;CL10246.Contig2_All;CL10263.Contig2_All;CL10421.Contig2_All;CL10494.Contig2_All;CL11241.Contig1_All;CL11554.Contig2_All;CL11710.Contig1_All;CL11710.Contig4_All;CL1295.Contig2_All;CL1618.Contig2_All;CL1618.Contig3_All;CL1618.Contig4_All;CL1656.Contig6_All;CL1768.Contig5_All;CL2016.Contig1_All;CL2016.Contig2_All;CL2061.Contig1_All;CL2061.Contig3_All;CL2546.Contig1_All;CL2546.Con…	K05277+K05280+K05278+K13065+K08243+K13081+K00588+K13083+K00487+K00475+K13082+K01859+K09754
Diterpenoid biosynthesis	48	129	7.91399e-09	9.97162e-08	ko00904	Metabolism	Metabolism of terpenoids and polyketides	CL11037.Contig2_All;CL1295.Contig2_All;CL2016.Contig2_All;CL2669.Contig10_All;CL2669.Contig1_All;CL2669.Contig2_All;CL2669.Contig3_All;CL2669.Contig4_All;CL2669.Contig6_All;CL2669.Contig8_All;CL3335.Contig2_All;CL3335.Contig4_All;CL4137.Contig1_All;CL4137.Contig3_All;CL4137.Contig5_All;CL5059.Contig2_All;CL5617.Contig1_All;CL5617.Contig2_All;CL5617.Contig3_All;CL7913.Contig5_All;CL8064.Contig1_Al…	K04121+K05282+K16084+K14046+K14038+K13070+K04123+K04120+K04124+K16085+K04125+K16083
Carotenoid biosynthesis	53	170	1.09473e-06	1.25397e-05	ko00906	Metabolism	Metabolism of terpenoids and polyketides	CL10028.Contig1_All;CL10028.Contig3_All;CL1140.Contig2_All;CL1140.Contig3_All;CL1710.Contig1_All;CL1710.Contig2_All;CL2444.Contig3_All;CL2444.Contig4_All;CL2444.Contig6_All;CL3335.Contig2_All;CL3335.Contig4_All;CL4117.Contig2_All;CL4137.Contig1_All;CL4137.Contig3_All;CL4137.Contig5_All;CL4338.Contig1_All;CL4428.Contig2_All;CL4428.Contig3_All;CL5464.Contig2_All;CL7696.Contig2_All;CL7755.Contig1_Al…	K09842+K09838+K09841+K09835+K15744+K09843+K00514+K09840+K15746+K09839
Benzoxazinoid biosynthesis	22	49	2.39778e-06	2.51766e-05	ko00402	Metabolism	Biosynthesis of other secondary metabolites	CL4950.Contig1_All;CL5598.Contig1_All;CL6003.Contig1_All;CL6048.Contig1_All;CL6048.Contig2_All;CL6048.Contig3_All;CL6820.Contig1_All;CL6820.Contig2_All;CL7913.Contig5_All;CL7913.Contig7_All;CL8785.Contig2_All;CL8859.Contig4_All;Unigene1460_All;Unigene15380_All;Unigene17039_All;Unigene18241_All;Unigene18502_All;Unigene19778_All;Unigene19939_All;Unigene23678_All;Unigene26905_All;Unigene4697_All	K13227+K13228+K13230+K13229+K13223+K13225
Pentose and glucuronate interconversions	71	259	4.05419e-06	3.92944e-05	ko00040	Metabolism	Carbohydrate metabolism	CL10238.Contig1_All;CL10912.Contig1_All;CL1100.Contig1_All;CL1100.Contig2_All;CL1100.Contig3_All;CL11107.Contig1_All;CL11241.Contig1_All;CL11330.Contig1_All;CL11330.Contig2_All;CL1227.Contig1_All;CL1442.Contig4_All;CL2231.Contig1_All;CL2231.Contig2_All;CL2231.Contig4_All;CL2599.Contig1_All;CL3333.Contig1_All;CL3333.Contig2_All;CL3353.Contig1_All;CL3353.Contig3_All;CL3353.Contig4_All;CL3670.Contig…	K01051+K00128+K00011+K01184+K01728+K00012+K00065+K00963
Phenylalanine metabolism	52	176	7.86843e-06	7.08159e-05	ko00360	Metabolism	Amino acid metabolism	CL10140.Contig1_All;CL10284.Contig1_All;CL1656.Contig6_All;CL2352.Contig1_All;CL246.Contig2_All;CL2486.Contig1_All;CL2486.Contig2_All;CL2660.Contig1_All;CL2660.Contig2_All;CL2660.Contig3_All;CL2799.Contig1_All;CL2799.Contig2_All;CL3510.Contig1_All;CL3510.Contig2_All;CL3510.Contig4_All;CL3510.Contig5_All;CL3737.Contig1_All;CL4600.Contig2_All;CL4600.Contig3_All;CL4600.Contig4_All;CL5148.Contig1_All…	K00430+K01904+K00588+K00487+K00817+K00276+K11188+K00074+K15849+K03782
Zeatin biosynthesis	52	181	1.86396e-05	0.000156573	ko00908	Metabolism	Metabolism of terpenoids and polyketides	CL10279.Contig2_All;CL11606.Contig1_All;CL1279.Contig16_All;CL2480.Contig1_All;CL2942.Contig2_All;CL320.Contig1_All;CL3413.Contig1_All;CL5598.Contig1_All;CL5609.Contig1_All;CL5609.Contig2_All;CL7233.Contig2_All;CL8255.Contig3_All;CL8394.Contig2_All;CL8927.Contig1_All;CL8927.Contig2_All;CL9049.Contig1_All;CL9064.Contig1_All;CL9064.Contig2_All;CL9442.Contig2_All;CL9973.Contig1_All;Unigene10005_All;…	K10717+K10760+K13496+K13493+K00279+K13495
RNA polymerase	119	520	5.49576e-05	0.000432791	ko03020	Genetic Information Processing	Transcription	CL10447.Contig1_All;CL10447.Contig2_All;CL1074.Contig1_All;CL10958.Contig1_All;CL10977.Contig3_All;CL11302.Contig2_All;CL11464.Contig1_All;CL11467.Contig2_All;CL11712.Contig3_All;CL11726.Contig12_All;CL11726.Contig13_All;CL11726.Contig17_All;CL13.Contig3_All;CL13.Contig8_All;CL1358.Contig7_All;CL1416.Contig3_All;CL1554.Contig2_All;CL182.Contig21_All;CL1855.Contig6_All;CL1876.Contig1_All;CL1995.Co…	K03006+K03013+K03021+K03004+K03015+K03007+K03012+K03019+K03009+K03020+K03018+K03025+K14721+K03016+K03043+K02999
Tryptophan metabolism	43	148	7.06516e-05	0.000523653	ko00380	Metabolism	Amino acid metabolism	CL10028.Contig1_All;CL10028.Contig3_All;CL10784.Contig2_All;CL10784.Contig3_All;CL1100.Contig1_All;CL1100.Contig2_All;CL1100.Contig3_All;CL11107.Contig1_All;CL1292.Contig3_All;CL1442.Contig4_All;CL1879.Contig1_All;CL404.Contig4_All;CL5464.Contig2_All;CL5815.Contig2_All;CL6186.Contig1_All;CL6186.Contig5_All;CL762.Contig1_All;CL762.Contig3_All;CL762.Contig4_All;CL762.Contig5_All;CL7712.Contig2_All;…	K11817+K11820+K00128+K03781+K11821+K00626+K01501+K11816+K11818+K11868+K03782
