# Supplementary material for: Molecular mechanism of ethylene stimulation of latex yield in rubber tree (Hevea brasiliensis) revealed by de novo sequencing and transcriptome analysis
Source: BMC Genomics. 2016 Mar 24;17:257. doi: 10.1186/s12864-016-2587-4 (PMC4806457; doi:10.1186/s12864-016-2587-4)
Supplement: Additional file 5: — DEGs involved in the glycolysis in E8 and E24 compared to C samples of Hevea brasiliensis. (XLS 59 kb) [file 12864_2016_2587_MOESM5_ESM.xls]

## Sheet: all
Reaction Step	Ec Num	UniGene	GeneName	C_FPKM	E8_FPKM	E24_FPKM	CE8 FOLD	CE24 FOLD	E8E24 FOLD
0	5.4.2.2	CL3495.Contig12_All	alpha-D-glucose1,6-phosphomutase	3.0855	7.6178	4.7001	1.3	0.607187	-0.696683
0	5.4.2.2	Unigene28327_All	alpha-D-glucose1,6-phosphomutase	22.1046	11.2002	10.9583	-0.980822	-1.01	-0.0315005
0	5.4.2.2	Unigene28357_All	alpha-D-glucose1,6-phosphomutase	3.3048	0.582	0	-2.50547	-11.69	-
2	5.3.1.9	Unigene35983_All	D-glucose-6-phosphatealdose-ketose-isomerase	0	3.2382	0	11.66	-	-
2	5.3.1.9	Unigene30649_All	D-glucose-6-phosphatealdose-ketose-isomerase	2.5785	0.9082	0	-1.50545	-11.33	-
2	5.3.1.9	CL7122.Contig1_All	D-glucose-6-phosphatealdose-ketose-isomerase	4.3059	0	0	-12.07	-12.07	-
3	2.7.1.11	CL11609.Contig1_All	ATP:D-fructose-6-phosphate1-phosphotransferase	7.8607	6.5066	32.0532	-0.272754	2.03	2.30049
3	2.7.1.11	Unigene679_All	ATP:D-fructose-6-phosphate1-phosphotransferase	3.7016	2.3008	22.4323	-0.686013	2.6	3.28537
3	2.7.1.11	CL11609.Contig2_All	ATP:D-fructose-6-phosphate1-phosphotransferase	6.0276	8.7123	2.9774	0.53147	-1.02	-1.549
3	2.7.1.11	Unigene8187_All	ATP:D-fructose-6-phosphate1-phosphotransferase	4.5837	4.4709	34.1564	-0.0359473	2.9	2.93352
3	2.7.1.11	CL2752.Contig1_All	ATP:D-fructose-6-phosphate1-phosphotransferase	0	27.4926	0	14.75	-	-
3	2.7.1.11	Unigene4463_All	ATP:D-fructose-6-phosphate1-phosphotransferase	9.1091	7.4865	32.1636	-0.283017	1.82	2.10307
3	2.7.1.11	Unigene33936_All	ATP:D-fructose-6-phosphate1-phosphotransferase	0	4.6699	0	12.19	-	-
3	2.7.1.11	CL11609.Contig3_All	ATP:D-fructose-6-phosphate1-phosphotransferase	56.3855	63.8905	119.129	0.180277	1.08	0.898854
4	4.1.2.13	Unigene39470_All	D-fructose-1,6-bisphosphateD-glyceraldehyde-3-phosphate-lyase(glycerone-phosphate-forming)	0.7366	0.8756	5.1911	0.249391	2.82	2.5677
4	4.1.2.13	Unigene35733_All	D-fructose-1,6-bisphosphateD-glyceraldehyde-3-phosphate-lyase(glycerone-phosphate-forming)	0	3.5476	0	11.79	-	-
4	4.1.2.13	CL1930.Contig1_All	D-fructose-1,6-bisphosphateD-glyceraldehyde-3-phosphate-lyase(glycerone-phosphate-forming)	3.0951	4.7422	0.0529	0.61557	-5.87	-6.48614
4	4.1.2.13	Unigene35874_All	D-fructose-1,6-bisphosphateD-glyceraldehyde-3-phosphate-lyase(glycerone-phosphate-forming)	0	3.3954	0	11.73	-	-
4	4.1.2.13	CL6121.Contig2_All	D-fructose-1,6-bisphosphateD-glyceraldehyde-3-phosphate-lyase(glycerone-phosphate-forming)	425.762	322.149	118.419	-0.402316	-1.85	-1.44383
4	4.1.2.13	Unigene35513_All	D-fructose-1,6-bisphosphateD-glyceraldehyde-3-phosphate-lyase(glycerone-phosphate-forming)	0	4.387	0	12.1	-	-
4	4.1.2.13	CL6716.Contig3_All	D-fructose-1,6-bisphosphateD-glyceraldehyde-3-phosphate-lyase(glycerone-phosphate-forming)	2.023	1.7636	6.4806	-0.197973	1.68	1.8776
4	4.1.2.13	Unigene36955_All	D-fructose-1,6-bisphosphateD-glyceraldehyde-3-phosphate-lyase(glycerone-phosphate-forming)	0	3.098	0	11.6	-	-
4	4.1.2.13	CL6121.Contig1_All	D-fructose-1,6-bisphosphateD-glyceraldehyde-3-phosphate-lyase(glycerone-phosphate-forming)	153.421	428.692	512.087	1.48	1.74	0.256446
4	4.1.2.13	CL6716.Contig2_All	D-fructose-1,6-bisphosphateD-glyceraldehyde-3-phosphate-lyase(glycerone-phosphate-forming)	0	6.3095	0.0547	12.62	-	-6.84984
4	4.1.2.13	CL1930.Contig4_All	D-fructose-1,6-bisphosphateD-glyceraldehyde-3-phosphate-lyase(glycerone-phosphate-forming)	3.0377	0.3057	1.3346	-3.31	-1.18657	2.12622
4	4.1.2.13	Unigene35438_All	D-fructose-1,6-bisphosphateD-glyceraldehyde-3-phosphate-lyase(glycerone-phosphate-forming)	0	2.9897	0.9668	11.55	-	-1.62871
5	5.3.1.1	Unigene29013_All	D-glyceraldehyde-3-phosphatealdose-ketose-isomerase	2.4154	0	0	-	-11.24	-
5	5.3.1.1	CL8407.Contig2_All	D-glyceraldehyde-3-phosphatealdose-ketose-isomerase	104.938	51.576	42.9705	-1.02	-1.29	-0.263353
6	1.2.1.12	CL7727.Contig1_All	D-glyceraldehyde-3-phosphate:NAD+oxidoreductase(phosphorylating)	0.6521	5.5123	4.5677	3.08	2.81	-0.271187
6	1.2.1.12	CL372.Contig10_All	D-glyceraldehyde-3-phosphate:NAD+oxidoreductase(phosphorylating)	2.8899	0	0	-11.5	-11.5	-
6	1.2.1.12	Unigene2847_All	D-glyceraldehyde-3-phosphate:NAD+oxidoreductase(phosphorylating)	97.4264	19.5389	47.8182	-2.32	-1.03	1.29121
6	1.2.1.12	CL372.Contig9_All	D-glyceraldehyde-3-phosphate:NAD+oxidoreductase(phosphorylating)	3.761	0	0.241	-11.88	-3.96	-
6	1.2.1.12	CL1895.Contig1_All	D-glyceraldehyde-3-phosphate:NAD+oxidoreductase(phosphorylating)	33.8267	16.6381	31.002	-1.02	-0.125801	0.897871
6	1.2.1.12	Unigene21824_All	D-glyceraldehyde-3-phosphate:NAD+oxidoreductase(phosphorylating)	7.9538	15.496	0.3397	0.96218	-4.55	-5.51149
6	1.2.1.12	CL372.Contig12_All	D-glyceraldehyde-3-phosphate:NAD+oxidoreductase(phosphorylating)	0	3.6978	0	11.85	-	-
6	1.2.1.12	CL372.Contig2_All	D-glyceraldehyde-3-phosphate:NAD+oxidoreductase(phosphorylating)	2.9753	0.5614	4.0303	-2.41	0.437852	2.84379
6	1.2.1.12	CL372.Contig7_All	D-glyceraldehyde-3-phosphate:NAD+oxidoreductase(phosphorylating)	3.761	0.2208	0.1071	-4.09	-5.13	-1.04378
6	1.2.1.12	CL372.Contig5_All	D-glyceraldehyde-3-phosphate:NAD+oxidoreductase(phosphorylating)	3.5383	6.0397	0.186	0.771421	-4.25	-5.0211
6	1.2.1.12	Unigene34140_All	D-glyceraldehyde-3-phosphate:NAD+oxidoreductase(phosphorylating)	0	5.3168	0	12.38	-	-
6	1.2.1.12	Unigene38939_All	D-glyceraldehyde-3-phosphate:NAD+oxidoreductase(phosphorylating)	0	0	3.114	-	11.6	-
6	1.2.1.12	CL10074.Contig1_All	D-glyceraldehyde-3-phosphate:NAD+oxidoreductase(phosphorylating)	0	0	3.6745	-	11.84	-
6	1.2.1.12	CL372.Contig13_All	D-glyceraldehyde-3-phosphate:NAD+oxidoreductase(phosphorylating)	0	11.3317	0.0521	13.47	-	-7.76487
6	1.2.1.12	CL372.Contig3_All	D-glyceraldehyde-3-phosphate:NAD+oxidoreductase(phosphorylating)	0.8823	7.7694	0.9045	3.14	0.0358512	-3.10261
6	1.2.1.12	CL1895.Contig2_All	D-glyceraldehyde-3-phosphate:NAD+oxidoreductase(phosphorylating)	114.944	145.417	415.111	0.33927	1.85	1.5133
6	1.2.1.12	Unigene34050_All	D-glyceraldehyde-3-phosphate:NAD+oxidoreductase(phosphorylating)	0	4.3411	0.2217	12.08	-	-4.29138
6	1.2.1.12	CL372.Contig6_All	D-glyceraldehyde-3-phosphate:NAD+oxidoreductase(phosphorylating)	0.9803	4.2473	0.3015	2.12	-1.70107	-3.81632
6	1.2.1.12	Unigene22187_All	D-glyceraldehyde-3-phosphate:NAD+oxidoreductase(phosphorylating)	0.2125	11.9021	7.1892	5.81	5.08	-0.727313
6	1.2.1.12	Unigene28489_All	D-glyceraldehyde-3-phosphate:NAD+oxidoreductase(phosphorylating)	3.4159	0.6016	0	-2.50539	-11.74	-
6	1.2.1.12	CL372.Contig14_All	D-glyceraldehyde-3-phosphate:NAD+oxidoreductase(phosphorylating)	5.7663	0.4836	0	-3.58	-12.49	-
6	1.2.1.12	CL372.Contig8_All	D-glyceraldehyde-3-phosphate:NAD+oxidoreductase(phosphorylating)	4.9645	0.6557	0	-2.92	-12.28	-
6	1.2.1.12	Unigene35248_All	D-glyceraldehyde-3-phosphate:NAD+oxidoreductase(phosphorylating)	0	3.9378	0	11.94	-	-
7	2.7.2.3	CL4972.Contig2_All	ATP:3-phospho-D-glycerate1-phosphotransferase	0.8757	1.8993	0.1654	1.12	-2.4	-3.52144
8	5.4.2.1	CL5912.Contig2_All	D-phosphoglycerate 2,3-phosphomutase (2,3-diphosphoglycerate-dependent)	0	3.1749	1.4808	11.63	10.53	-1.10033
8	5.4.2.1	CL5945.Contig2_All	D-phosphoglycerate 2,3-phosphomutase (2,3-diphosphoglycerate-dependent)	7.0369	0.5534	1.8118	-3.67	-1.96	1.71103
8	5.4.2.1	CL10708.Contig3_All	D-phosphoglycerate 2,3-phosphomutase (2,3-diphosphoglycerate-dependent)	1.997	2.5792	5.0042	0.369089	1.33	0.956216
8	5.4.2.1	CL5912.Contig1_All	D-phosphoglycerate 2,3-phosphomutase (2,3-diphosphoglycerate-dependent)	0	1.9849	0.9271	10.95	9.86	-1.09827
8	5.4.2.1	CL5945.Contig3_All	D-phosphoglycerate 2,3-phosphomutase (2,3-diphosphoglycerate-dependent)	1.9312	8.5028	6.104	2.14	1.66	-0.478183
8	5.4.2.1	Unigene24542_All	D-phosphoglycerate 2,3-phosphomutase (2,3-diphosphoglycerate-dependent)	3.6865	3.7007	1.0707	0.00554643	-1.78	-1.78924
9	4.2.1.11	Unigene36728_All	2-phospho-D-glyceratehydro-lyase(phosphoenolpyruvate-forming)	0	3.4373	0	11.75	-	-
9	4.2.1.11	Unigene35434_All	2-phospho-D-glyceratehydro-lyase(phosphoenolpyruvate-forming)	0	3.1547	0	11.62	-	-
9	4.2.1.11	CL11187.Contig2_All	2-phospho-D-glyceratehydro-lyase(phosphoenolpyruvate-forming)	3.5152	0.2857	2.0789	-3.62	-0.757786	2.86325
9	4.2.1.11	Unigene36806_All	2-phospho-D-glyceratehydro-lyase(phosphoenolpyruvate-forming)	0	2.9988	0	11.55	-	-
9	4.2.1.11	Unigene33580_All	2-phospho-D-glyceratehydro-lyase(phosphoenolpyruvate-forming)	0	2.9036	0	11.5	-	-
10	2.7.1.40	CL1388.Contig3_All	ATP:pyruvate2-O-phosphotransferase	3.16	3.5617	9.903	0.172641	1.65	1.4753
10	2.7.1.40	CL6252.Contig1_All	ATP:pyruvate2-O-phosphotransferase	23.5401	26.1132	72.4669	0.149659	1.62	1.47254
10	2.7.1.40	Unigene6263_All	ATP:pyruvate2-O-phosphotransferase	17.0981	7.0144	4.5365	-1.29	-1.91	-0.62874
10	2.7.1.40	CL1388.Contig1_All	ATP:pyruvate2-O-phosphotransferase	9.9794	0.9713	0.8884	-3.36	-3.49	-0.128708
10	2.7.1.40	CL10964.Contig2_All	ATP:pyruvate2-O-phosphotransferase	0.8355	0.2386	0.1389	-1.81	-2.59	-0.780547
10	2.7.1.40	CL10071.Contig1_All	ATP:pyruvate2-O-phosphotransferase	14.6396	2.7982	11.9084	-2.39	-0.297897	2.08941
10	2.7.1.40	CL1388.Contig4_All	ATP:pyruvate2-O-phosphotransferase	13.3857	22.0497	32.6738	0.720066	1.29	0.567375
10	2.7.1.40	Unigene18357_All	ATP:pyruvate2-O-phosphotransferase	140.001	304.709	160.345	1.12	0.195741	-0.926254
10	2.7.1.40	CL10964.Contig1_All	ATP:pyruvate2-O-phosphotransferase	0.8216	0.6384	0.2229	-0.363976	-1.88	-1.51806
10	2.7.1.40	CL1388.Contig2_All	ATP:pyruvate2-O-phosphotransferase	1.9233	1.9427	6.5238	0.0144793	1.76	1.74765
10	2.7.1.40	Unigene33650_All	ATP:pyruvate2-O-phosphotransferase	1.2385	2.3721	3.4121	0.937571	1.46	0.524495
11	1.1.1.1	Unigene40556_All	alcohol:NAD+oxidoreductase	0.1404	0.1484	4.3177	0.0799482	4.94	4.8627
11	1.1.1.1	Unigene28441_All	alcohol:NAD+oxidoreductase	2.6856	0	0	-11.39	-11.39	-
11	1.1.1.1	CL5586.Contig1_All	alcohol:NAD+oxidoreductase	0.5974	0.0526	0.0766	-3.51	-2.96	0.542282
11	1.1.1.1	Unigene911_All	alcohol:NAD+oxidoreductase	7.3311	7.3102	3.1754	-0.00411881	-1.21	-1.20297
11	1.1.1.1	Unigene39353_All	alcohol:NAD+oxidoreductase	0.0773	0.0817	3.961	0.0798677	5.68	5.59938
11	1.1.1.1	CL1415.Contig2_All	alcohol:NAD+oxidoreductase	0.8626	3.1098	1.0923	1.85	0.340606	-1.50945
11	1.1.1.1	CL2253.Contig2_All	alcohol:NAD+oxidoreductase	4.4326	0	0	-12.11	-12.11	-
11	1.1.1.1	CL3602.Contig3_All	alcohol:NAD+oxidoreductase	2.0955	2.122	1.0069	0.0181301	-1.06	-1.0755
11	1.1.1.1	Unigene35100_All	alcohol:NAD+oxidoreductase	0	4.6365	0	12.18	-	-
11	1.1.1.1	Unigene29137_All	alcohol:NAD+oxidoreductase	4.0713	1.0429	0.6323	-1.96	-2.69	-0.72192
11	1.1.1.1	Unigene34994_All	alcohol:NAD+oxidoreductase	0	4.3394	0	12.08	-	-
11	1.1.1.1	CL2253.Contig1_All	alcohol:NAD+oxidoreductase	3.7682	1.008	0.2445	-1.9	-3.95	-2.04359
11	1.1.1.1	CL1415.Contig1_All	alcohol:NAD+oxidoreductase	3.527	1.2591	0.9772	-1.49	-1.85	-0.365667
11	1.1.1.1	Unigene29136_All	alcohol:NAD+oxidoreductase	3.5974	0.5431	0.5268	-2.73	-2.77	-0.0439625
11	1.1.1.1	CL10689.Contig2_All	alcohol:NAD+oxidoreductase	0.4295	1.5883	3.9621	1.88675	3.21	1.31878
11	1.1.1.1	Unigene33633_All	alcohol:NAD+oxidoreductase	0.1081	2.1991	1.5239	4.35	3.82	-0.529145
11	1.1.1.2	CL5398.Contig1_All	alcohol:NADP+oxidoreductase	24.41	7.9734	2.367	-1.61	-3.37	-1.75214
11	1.1.1.2	Unigene35752_All	alcohol:NADP+oxidoreductase	0	3.2295	0.2724	11.66	-	-3.56751
11	1.1.1.2	CL7354.Contig2_All	alcohol:NADP+oxidoreductase	1.326	1.4011	9.5149	0.0794792	2.84	2.76363
11	1.1.1.2	Unigene34221_All	alcohol:NADP+oxidoreductase	0	3.135	0.7603	11.61	-	-2.04382
11	1.1.1.2	Unigene33942_All	alcohol:NADP+oxidoreductase	0	6.3203	0	12.63	-	-
11	1.1.1.2	CL3353.Contig3_All	alcohol:NADP+oxidoreductase	41.5826	14.6018	12.0362	-1.51	-1.79	-0.278766
11	1.1.1.2	Unigene35650_All	alcohol:NADP+oxidoreductase	0	3.6162	0	11.82	-	-
11	1.1.1.2	CL5398.Contig3_All	alcohol:NADP+oxidoreductase	0.3983	2.2728	0.1633	2.51	-1.28633	-3.79887
11	1.1.1.2	CL3353.Contig1_All	alcohol:NADP+oxidoreductase	12.708	4.7538	4.9446	-1.42	-1.36	0.0567726
11	1.1.1.2	CL10536.Contig1_All	alcohol:NADP+oxidoreductase	0	2.8576	0	11.48	-	-
11	1.1.1.2	Unigene35046_All	alcohol:NADP+oxidoreductase	0	3.7953	0	11.89	-	-
11	1.1.1.2	CL11241.Contig1_All	alcohol:NADP+oxidoreductase	11.4174	38.3164	72.3379	1.75	2.66	0.91679
11	1.1.1.2	Unigene36125_All	alcohol:NADP+oxidoreductase	0	3.3088	0	11.69	-	-
11	1.1.1.2	Unigene30897_All	alcohol:NADP+oxidoreductase	3.0338	0.5829	0	-2.37981	-11.57	-
11	1.1.1.2	CL3353.Contig4_All	alcohol:NADP+oxidoreductase	11.8821	90.3184	29.6954	2.93	1.32	-1.60478
11	1.1.1.2	Unigene34979_All	alcohol:NADP+oxidoreductase	0	4.7213	0	12.2	-	-
11	1.1.1.2	Unigene34220_All	alcohol:NADP+oxidoreductase	0	4.273	0.1594	12.06	-	-4.74453
11	1.1.1.27	Unigene4604_All	(S)-lactate:NAD+oxidoreductase	12.3544	12.0543	112.234	-0.0354771	3.18	3.21889
12	1.2.1.3	CL11107.Contig1_All	aldehyde:NAD+oxidoreductase	2.0111	2.8461	9.1298	0.501002	2.18	1.6816
12	1.2.1.3	Unigene35558_All	aldehyde:NAD+oxidoreductase	0	3.7624	0	11.88	-	-
12	1.2.1.3	Unigene35189_All	aldehyde:NAD+oxidoreductase	0	4.19	0	12.03	-	-
12	1.2.1.3	CL762.Contig3_All	aldehyde:NAD+oxidoreductase	3.5541	88.5933	59.4464	4.64	4.06	-0.575608
12	1.2.1.3	CL1100.Contig2_All	aldehyde:NAD+oxidoreductase	2.1155	0.1242	0.1205	-4.09	-4.13	-0.043632
12	1.2.1.3	CL1100.Contig4_All	aldehyde:NAD+oxidoreductase	3.6503	0	1.2473	-11.83	-1.54921	-
12	1.2.1.3	CL762.Contig5_All	aldehyde:NAD+oxidoreductase	3.5699	0.6421	0.1557	-2.48	-4.52	-2.04403
12	1.2.1.3	Unigene27926_All	aldehyde:NAD+oxidoreductase	3.4204	0	0.3339	-11.74	-3.36	-
12	1.2.1.3	Unigene6692_All	aldehyde:NAD+oxidoreductase	4.698	1.9265	0.2875	-1.29	-4.03	-2.74435
12	1.2.1.3	Unigene34422_All	aldehyde:NAD+oxidoreductase	0	3.764	0	11.88	-	-
12	1.2.1.3	Unigene33519_All	aldehyde:NAD+oxidoreductase	0.2427	3.6762	0.3318	3.92	0.45114	-3.46983
12	1.2.1.3	Unigene30367_All	aldehyde:NAD+oxidoreductase	4.0409	0	0	-11.98	-11.98	-
12	1.2.1.3	Unigene2222_All	aldehyde:NAD+oxidoreductase	3.5739	2.5749	0.3331	-0.472983	-3.42	-2.95049
12	1.2.1.3	Unigene35056_All	aldehyde:NAD+oxidoreductase	0	3.3012	0.1456	11.69	-	-4.50291
12	1.2.1.3	Unigene37458_All	aldehyde:NAD+oxidoreductase	0	2.6405	0	11.37	-	-
12	1.2.1.3	CL1100.Contig3_All	aldehyde:NAD+oxidoreductase	2.4746	0	0	-	-11.27	-
12	1.2.1.3	CL762.Contig4_All	aldehyde:NAD+oxidoreductase	123.125	55.6681	59.1183	-1.15	-1.06	0.0867539
12	1.2.1.3	CL1100.Contig1_All	aldehyde:NAD+oxidoreductase	2.7884	0.1155	0	-4.59	-11.45	-
12	1.2.1.3	Unigene28508_All	aldehyde:NAD+oxidoreductase	5.4801	0	0.107	-12.42	-5.68	-
12	1.2.1.3	CL762.Contig1_All	aldehyde:NAD+oxidoreductase	137.384	62.3002	43.0633	-1.14	-1.67	-0.532778
12	1.2.1.3	Unigene34458_All	aldehyde:NAD+oxidoreductase	0.039	4.8634	0.12	6.96	1.62149	-5.34086
12	1.2.1.3	Unigene34421_All	aldehyde:NAD+oxidoreductase	0	4.3141	0	12.07	-	-
12	1.2.1.3	CL1442.Contig4_All	aldehyde:NAD+oxidoreductase	1.0744	3.406	2.6367	1.66	1.3	-0.369345
12	1.2.1.3	Unigene36749_All	aldehyde:NAD+oxidoreductase	0	2.9903	0	11.55	-	-
12	1.2.1.3	CL9277.Contig1_All	aldehyde:NAD+oxidoreductase	5.4245	0	0	-12.41	-12.41	-
12	1.2.1.3	Unigene28510_All	aldehyde:NAD+oxidoreductase	3.0088	1.1922	0.1928	-1.33556	-3.96	-2.62845
13	6.2.1.1	CL10201.Contig3_All	acetate:CoAligase(AMP-forming)	58.1917	6.3964	36.0609	-3.19	-0.690378	2.4951
13	6.2.1.1	CL3464.Contig5_All	acetate:CoAligase(AMP-forming)	2.3823	13.7465	1.4605	2.53	-0.705893	-3.23453
	1.2.4.1	CL9705.Contig3_All	pyruvate:[dihydrolipoyllysine-residueacetyltransferase]-lipoyllysine2-oxidoreductase(decarboxylating,acceptor-acetylating)	6.2831	2.6375	2.6763	-1.25	-1.23	0.0210688
	1.2.4.1	CL9705.Contig4_All	pyruvate:[dihydrolipoyllysine-residueacetyltransferase]-lipoyllysine2-oxidoreductase(decarboxylating,acceptor-acetylating)	0.664	3.2532	2.8156	2.29	2.08	-0.208417
	2.7.1.1	Unigene17140_All	ATP:D-hexose6-phosphotransferase	2.1484	0.4366	4.5318	-2.3	1.08	3.3757
	2.7.1.1	CL7938.Contig3_All	ATP:D-hexose6-phosphotransferase	1.521	6.1073	1.871	2.01	0.298789	-1.70673
	3.1.3.11	Unigene29253_All	D-fructose-1,6-bisphosphate1-phosphohydrolase	2.8435	0	0	-11.47	-11.47	-
	3.1.3.11	CL3326.Contig1_All	D-fructose-1,6-bisphosphate1-phosphohydrolase	5.7219	4.3009	2.4793	-0.411856	-1.21	-0.794706
	3.1.3.11	Unigene26499_All	D-fructose-1,6-bisphosphate1-phosphohydrolase	3.7397	0	2.7554	-11.87	-0.440661	-
	4.1.1.1	CL3321.Contig1_All	2-oxo-acidcarboxy-lyase(aldehyde-forming)	47.5902	52.134	115.145	0.13156	1.27	1.14316
	4.1.1.49	Unigene14887_All	ATP:oxaloacetatecarboxy-lyase(transphosphorylating;phosphoenolpyruvate-forming)	2.4099	2.4404	0.1029	0.0181444	-4.55	-4.5678
	4.1.1.49	CL4784.Contig4_All	ATP:oxaloacetatecarboxy-lyase(transphosphorylating;phosphoenolpyruvate-forming)	2.4241	0.8538	17.2288	-1.50548	2.83	4.33478
	4.1.1.49	Unigene23928_All	ATP:oxaloacetatecarboxy-lyase(transphosphorylating;phosphoenolpyruvate-forming)	11.0843	2.7358	41.3864	-2.02	1.9	3.91912
	4.1.1.49	CL4784.Contig2_All	ATP:oxaloacetatecarboxy-lyase(transphosphorylating;phosphoenolpyruvate-forming)	11.0636	3.0765	60.4588	-1.85	2.45	4.29659
	4.1.1.49	Unigene28001_All	ATP:oxaloacetatecarboxy-lyase(transphosphorylating;phosphoenolpyruvate-forming)	3.4375	0	0	-11.75	-11.75	-
	4.1.1.49	CL4784.Contig3_All	ATP:oxaloacetatecarboxy-lyase(transphosphorylating;phosphoenolpyruvate-forming)	9.0675	1.1977	34.276	-2.92	1.92	4.83886
	4.1.1.49	CL3466.Contig1_All	ATP:oxaloacetatecarboxy-lyase(transphosphorylating;phosphoenolpyruvate-forming)	2.9753	0	0	-11.54	-11.54	-
	4.1.1.49	CL4784.Contig5_All	ATP:oxaloacetatecarboxy-lyase(transphosphorylating;phosphoenolpyruvate-forming)	8.6446	2.8274	39.3499	-1.61	2.19	3.79881
	4.1.1.49	Unigene17383_All	ATP:oxaloacetatecarboxy-lyase(transphosphorylating;phosphoenolpyruvate-forming)	1.8715	3.7471	0.101	1.00158	-4.21	-5.21335
	4.1.1.49	Unigene29200_All	ATP:oxaloacetatecarboxy-lyase(transphosphorylating;phosphoenolpyruvate-forming)	3.9401	0	0	-11.94	-11.94	-
	5.1.3.15	CL7511.Contig6_All	D-glucose-6-phosphate1-epimerase	3.2773	0.1349	0.1309	-4.6	-4.65	-0.0434253
	5.1.3.15	CL7511.Contig3_All	D-glucose-6-phosphate1-epimerase	7.2271	4.9063	3.6008	-0.558781	-1.01	-0.446318
	5.1.3.15	CL3632.Contig8_All	D-glucose-6-phosphate1-epimerase	4.4684	0.1592	0.1544	-4.81	-4.86	-0.0441676
	5.1.3.3	Unigene6537_All	aldose1-epimerase	3.1785	0.8796	1.7843	-1.85	-0.832988	1.02044
	5.1.3.3	Unigene11623_All	aldose1-epimerase	6.9466	2.251	3.2282	-1.63	-1.11	0.520164
	5.1.3.3	Unigene9544_All	aldose1-epimerase	6.5797	1.6359	1.058	-2.01	-2.64	-0.628745
	6.2.1.1	CL10201.Contig1_All	acetate:CoAligase(AMP-forming)	1.9369	37.9914	21.0092	4.29	3.44	-0.854652
