# Supplementary material for: Molecular mechanism of ethylene stimulation of latex yield in rubber tree (Hevea brasiliensis) revealed by de novo sequencing and transcriptome analysis
Source: BMC Genomics. 2016 Mar 24;17:257. doi: 10.1186/s12864-016-2587-4 (PMC4806457; doi:10.1186/s12864-016-2587-4)
Supplement: Additional file 7: — DEGs involved in the IPP biosynthesis in E8 and E24 compared to C samples of Hevea brasiliensis. (XLS 31 kb) [file 12864_2016_2587_MOESM7_ESM.xls]

## Sheet: ALL
UniGene	EC Num.	C_FPKM	E8_FPKM	E24_FPKM	CE8 FOLD	CE24 FOLD	EC Name
Unigene22664_All	1.1.1.267	67.0701	95.2737	286.569	0.506408	2.09514	1-deoxy-D-xylulose-5-phosphate reductoisomerase
CL1814.Contig1_All	1.1.1.267	195.186	263.378	815.109	0.43229	2.06215
CL594.Contig2_All	1.1.1.34	55.7529	25.1995	43.5639	-1.14565	-0.355914	hydroxymethylglutaryl-CoA reductase (HMGR,or NADPH)
Unigene14226_All	1.1.1.34	24.2241	64.4546	3.1481	1.41184	-2.94389
Unigene18219_All	1.1.1.34	74.2609	32.6354	49.223	-1.18617	-0.59327
CL9129.Contig2_All	1.17.1.2	367.956	657.937	837.217	0.838418	1.18607	4-hydroxy-3-methylbut-2-enyl diphosphate reductase
CL9129.Contig1_All	1.17.1.2	33.4775	36.4537	142.085	0.122873	2.08549
CL6259.Contig2_All	1.17.7.3	5.4181	6.861	17.292	0.340632	1.67425	(E)-4-hydroxy-3-methylbut-2-enyl-diphosphate synthase (flavodoxin)
CL6259.Contig3_All	1.17.7.3	14.7773	17.5204	47.9246	0.245653	1.69738
CL6259.Contig1_All	1.17.7.3	9.7647	12.3414	19.9543	0.337858	1.03105
Unigene413_All	1.17.7.3	69.7295	101.651	342.353	0.543781	2.29564
CL6259.Contig4_All	1.17.7.3	8.2924	11.7279	32.6614	0.500083	1.97773
Unigene38678_All	2.2.1.7	0.6946	0.7592	8.5686	0.128298	3.62481	1-deoxy-D-xylulose-5-phosphate synthase
CL2489.Contig2_All	2.2.1.7	20.4976	3.5941	115.66	-2.51175	2.49636
CL3089.Contig4_All	2.2.1.7	2.0298	4.2896	3.6793	1.07951	0.858094
CL3089.Contig2_All	2.2.1.7	6.7101	1.3531	0.5513	-2.31007	-3.60542
Unigene12784_All	2.2.1.7	2.7637	1.5954	12.1981	-0.792683	2.14198
CL2489.Contig1_All	2.2.1.7	0.7318	22.3734	3.6508	4.93419	2.31869
CL404.Contig3_All	2.3.1.9	26.9464	4.6479	27.8667	-2.53544	0.0484496	acetyl-CoA C-acetyltransferase
CL404.Contig4_All	2.3.1.9	4.2923	7.3799	8.6509	0.78185	1.0111
CL11579.Contig2_All	2.3.3.10	19.1333	9.5523	31.1799	-1.00217	0.704531	hydroxymethylglutaryl-CoA synthase
Unigene34833_All	2.3.3.10	0	11.1446	0	13.4441	0
CL8672.Contig1_All	2.7.1.36	16.752	14.0223	8.0509	-0.25661	-1.05711	mevalonate kinase
CL6943.Contig1_All	2.7.7.60	1.4556	2.2559	4.0785	0.632089	1.48642	2-C-methyl-D-erythritol 4-phosphate cytidylyltransferase
Unigene33399_All	2.7.7.60	2.206	3.2939	6.5875	0.578364	1.5783
CL6943.Contig3_All	2.7.7.60	0.4202	4.5887	16.9446	3.44894	5.33361
CL756.Contig2_All	4.2.3.27	4.3767	0	0	-12.0956	-12.0956	isoprene synthase
CL4362.Contig6_All	5.3.3.2	0.9997	4.2253	4.1779	2.07949	2.06321	isopentenyl-diphosphate Delta-isomerase
