# Supplementary material for: Molecular mechanism of ethylene stimulation of latex yield in rubber tree (Hevea brasiliensis) revealed by de novo sequencing and transcriptome analysis
Source: BMC Genomics. 2016 Mar 24;17:257. doi: 10.1186/s12864-016-2587-4 (PMC4806457; doi:10.1186/s12864-016-2587-4)
Supplement: Additional file 8: — DEGs involved in the Calvin cycle in E8 and E24 compared to C samples of Hevea brasiliensis. (XLS 43 kb) [file 12864_2016_2587_MOESM8_ESM.xls]

## Sheet: ALL
Step	EC Num.	UniGene	Gene Name	C_FPKM	E8_FPKM	E24_FPKM	CE8 FOLD	CE24 FOLD	E8E24 FOLD
1	4.1.1.39	Unigene18506_All	3-phospho-D-glyceratecarboxy-lyase(dimerizing;D-ribulose-1,5-bisphosphate-forming)	46.0494	39.6824	22.7824	-0.214683	-1.02	-0.80058
1	4.1.1.39	CL8730.Contig3_All	3-phospho-D-glyceratecarboxy-lyase(dimerizing;D-ribulose-1,5-bisphosphate-forming)	0	3.4653	0	11.76	-	-
1	4.1.1.39	Unigene15670_All	3-phospho-D-glyceratecarboxy-lyase(dimerizing;D-ribulose-1,5-bisphosphate-forming)	1.2839	6.4066	5.9227	2.32	2.21	-0.113304
1	4.1.1.39	CL11425.Contig1_All	3-phospho-D-glyceratecarboxy-lyase(dimerizing;D-ribulose-1,5-bisphosphate-forming)	0.9221	2.6307	3.8754	1.51245	2.07	0.558898
1	4.1.1.39	Unigene34555_All	3-phospho-D-glyceratecarboxy-lyase(dimerizing;D-ribulose-1,5-bisphosphate-forming)	1.3345	2.8204	9.3483	1.0796	2.81	1.7288
1	4.1.1.39	CL14.Contig5_All	3-phospho-D-glyceratecarboxy-lyase(dimerizing;D-ribulose-1,5-bisphosphate-forming)	0.0921	16.3448	1.0382	7.47	3.49474	-3.97668
1	4.1.1.39	Unigene39977_All	3-phospho-D-glyceratecarboxy-lyase(dimerizing;D-ribulose-1,5-bisphosphate-forming)	0.5719	0	9.3809	-	4.04	-
1	4.1.1.39	CL14.Contig1_All	3-phospho-D-glyceratecarboxy-lyase(dimerizing;D-ribulose-1,5-bisphosphate-forming)	3.1617	4.5201	14.8072	0.515654	2.23	1.71187
1	4.1.1.39	Unigene20898_All	3-phospho-D-glyceratecarboxy-lyase(dimerizing;D-ribulose-1,5-bisphosphate-forming)	6.554	0.3507	2.7215	-4.22	-1.27	2.95609
1	4.1.1.39	CL14.Contig3_All	3-phospho-D-glyceratecarboxy-lyase(dimerizing;D-ribulose-1,5-bisphosphate-forming)	0.5484	2.1246	5.2465	1.95389	3.26	1.30416
2	2.7.2.3	CL4972.Contig2_All	ATP:3-phospho-D-glycerate1-phosphotransferase	0.8757	1.8993	0.1654	1.12	-2.4	-3.52144
3	1.2.1.13	Unigene33887_All	D-glyceraldehyde-3-phosphate:NADP+oxidoreductase(phosphorylating)	0	2.8745	0	11.49	-	-
3	1.2.1.13	Unigene38982_All	D-glyceraldehyde-3-phosphate:NADP+oxidoreductase(phosphorylating)	0.6567	1.3878	4.7121	1.07949	2.84	1.76357
3	1.2.1.13	CL5578.Contig2_All	D-glyceraldehyde-3-phosphate:NADP+oxidoreductase(phosphorylating)	0.4585	0.646	4.8572	0.494612	3.41	2.91052
3	1.2.1.13	CL5578.Contig1_All	D-glyceraldehyde-3-phosphate:NADP+oxidoreductase(phosphorylating)	0	3.8392	0	11.91	-	-
3	1.2.1.13	CL264.Contig1_All	D-glyceraldehyde-3-phosphate:NADP+oxidoreductase(phosphorylating)	0	3.8111	0	11.9	-	-
4	5.3.1.1	Unigene29013_All	D-glyceraldehyde-3-phosphatealdose-ketose-isomerase	2.4154	0	0	-	-11.24	-
4	5.3.1.1	CL8407.Contig2_All	D-glyceraldehyde-3-phosphatealdose-ketose-isomerase	104.938	51.576	42.9705	-1.02	-1.29	-0.263353
6	3.1.3.11	Unigene29253_All	D-fructose-1,6-bisphosphate1-phosphohydrolase	2.8435	0	0	-11.47	-11.47	-
6	3.1.3.11	CL3326.Contig1_All	D-fructose-1,6-bisphosphate1-phosphohydrolase	5.7219	4.3009	2.4793	-0.411856	-1.21	-0.794706
6	3.1.3.11	Unigene26499_All	D-fructose-1,6-bisphosphate1-phosphohydrolase	3.7397	0	2.7554	-11.87	-0.440661	-
8	4.1.2.13	Unigene39470_All	D-fructose-1,6-bisphosphateD-glyceraldehyde-3-phosphate-lyase(glycerone-phosphate-forming)	0.7366	0.8756	5.1911	0.249391	2.82	2.5677
8	4.1.2.13	Unigene35733_All	D-fructose-1,6-bisphosphateD-glyceraldehyde-3-phosphate-lyase(glycerone-phosphate-forming)	0	3.5476	0	11.79	-	-
8	4.1.2.13	CL1930.Contig1_All	D-fructose-1,6-bisphosphateD-glyceraldehyde-3-phosphate-lyase(glycerone-phosphate-forming)	3.0951	4.7422	0.0529	0.61557	-5.87	-6.48614
8	4.1.2.13	Unigene35874_All	D-fructose-1,6-bisphosphateD-glyceraldehyde-3-phosphate-lyase(glycerone-phosphate-forming)	0	3.3954	0	11.73	-	-
8	4.1.2.13	CL6121.Contig2_All	D-fructose-1,6-bisphosphateD-glyceraldehyde-3-phosphate-lyase(glycerone-phosphate-forming)	425.762	322.149	118.419	-0.402316	-1.85	-1.44383
8	4.1.2.13	Unigene35513_All	D-fructose-1,6-bisphosphateD-glyceraldehyde-3-phosphate-lyase(glycerone-phosphate-forming)	0	4.387	0	12.1	-	-
8	4.1.2.13	CL6121.Contig1_All	D-fructose-1,6-bisphosphateD-glyceraldehyde-3-phosphate-lyase(glycerone-phosphate-forming)	153.421	428.692	512.087	1.48	1.74	0.256446
8	4.1.2.13	CL6716.Contig2_All	D-fructose-1,6-bisphosphateD-glyceraldehyde-3-phosphate-lyase(glycerone-phosphate-forming)	0	6.3095	0.0547	12.62	-	-6.84984
8	4.1.2.13	CL1930.Contig4_All	D-fructose-1,6-bisphosphateD-glyceraldehyde-3-phosphate-lyase(glycerone-phosphate-forming)	3.0377	0.3057	1.3346	-3.31	-1.18657	2.12622
8	4.1.2.13	CL6716.Contig3_All	D-fructose-1,6-bisphosphateD-glyceraldehyde-3-phosphate-lyase(glycerone-phosphate-forming)	2.023	1.7636	6.4806	-0.197973	1.68	1.8776
8	4.1.2.13	Unigene35438_All	D-fructose-1,6-bisphosphateD-glyceraldehyde-3-phosphate-lyase(glycerone-phosphate-forming)	0	2.9897	0.9668	11.55	-	-1.62871
8	4.1.2.13	Unigene36955_All	D-fructose-1,6-bisphosphateD-glyceraldehyde-3-phosphate-lyase(glycerone-phosphate-forming)	0	3.098	0	11.6	-	-
9	3.1.3.37	Unigene19782_All	sedoheptulose-1,7-bisphosphate1-phosphohydrolase	2.1339	4.9698	6.6962	1.22	1.65	0.430155
11	5.3.1.6	Unigene604_All	D-ribose-5-phosphatealdose-ketose-isomerase	4.2598	3.7232	9.9195	-0.194243	1.22	1.41372
7,10	2.2.1.1	Unigene35683_All	sedoheptulose-7-phosphate:D-glyceraldehyde-3-phosphateglycolaldehydetransferase	0	3.0207	0	11.56	-	-
7,10	2.2.1.1	CL2683.Contig1_All	sedoheptulose-7-phosphate:D-glyceraldehyde-3-phosphateglycolaldehydetransferase	3.1358	0.3488	0	-3.16836	-11.61	-
7,10	2.2.1.1	Unigene38810_All	sedoheptulose-7-phosphate:D-glyceraldehyde-3-phosphateglycolaldehydetransferase	0.4092	1.1529	2.936	1.49439	2.84	1.34858
7,10	2.2.1.1	CL257.Contig1_All	sedoheptulose-7-phosphate:D-glyceraldehyde-3-phosphateglycolaldehydetransferase	0.4912	0.5191	3.5248	0.0797019	2.84	2.76346
7,10	2.2.1.1	Unigene35607_All	sedoheptulose-7-phosphate:D-glyceraldehyde-3-phosphateglycolaldehydetransferase	0	3.3164	0	11.7	-	-
7,10	2.2.1.1	Unigene31002_All	sedoheptulose-7-phosphate:D-glyceraldehyde-3-phosphateglycolaldehydetransferase	3.8464	0.271	0	-3.82714	-11.91	-
7,10	2.2.1.1	Unigene34226_All	sedoheptulose-7-phosphate:D-glyceraldehyde-3-phosphateglycolaldehydetransferase	0	2.7418	0	11.42	-	-
7,10	2.2.1.1	Unigene36151_All	sedoheptulose-7-phosphate:D-glyceraldehyde-3-phosphateglycolaldehydetransferase	0	2.9599	0	11.53	-	-
	1.1.1.37	Unigene14887_All	(S)-malate:NAD+oxidoreductase	2.4099	2.4404	0.1029	0.0181444	-4.55	-4.5678
	4.1.1.49	CL4784.Contig3_All	ATP:oxaloacetatecarboxy-lyase(transphosphorylating;phosphoenolpyruvate-forming)	9.0675	1.1977	34.276	-2.92	1.92	4.83886
	2.7.1.40	CL1388.Contig3_All	ATP:pyruvate2-O-phosphotransferase	3.16	3.5617	9.903	0.172641	1.65	1.4753
	1.1.1.40	Unigene13509_All	(S)-malate:NADP+oxidoreductase(oxaloacetate-decarboxylating)	8.5705	3.9602	26.6249	-1.11	1.64	2.74913
	4.1.1.49	CL4784.Contig4_All	ATP:oxaloacetatecarboxy-lyase(transphosphorylating;phosphoenolpyruvate-forming)	2.4241	0.8538	17.2288	-1.50548	2.83	4.33478
	2.7.1.40	CL6252.Contig1_All	ATP:pyruvate2-O-phosphotransferase	23.5401	26.1132	72.4669	0.149659	1.62	1.47254
	4.1.1.49	Unigene23928_All	ATP:oxaloacetatecarboxy-lyase(transphosphorylating;phosphoenolpyruvate-forming)	11.0843	2.7358	41.3864	-2.02	1.9	3.91912
	4.1.1.49	CL4784.Contig2_All	ATP:oxaloacetatecarboxy-lyase(transphosphorylating;phosphoenolpyruvate-forming)	11.0636	3.0765	60.4588	-1.85	2.45	4.29659
	2.7.1.40	CL10071.Contig1_All	ATP:pyruvate2-O-phosphotransferase	14.6396	2.7982	11.9084	-2.39	-0.297897	2.08941
	2.6.1.2	CL4801.Contig2_All	L-alanine:2-oxoglutarateaminotransferase	21.5903	42.3496	192.134	0.971965	3.15	2.18169
	2.7.1.40	CL1388.Contig4_All	ATP:pyruvate2-O-phosphotransferase	13.3857	22.0497	32.6738	0.720066	1.29	0.567375
	1.1.1.37	CL3466.Contig1_All	(S)-malate:NAD+oxidoreductase	2.9753	0	0	-11.54	-11.54	-
	4.1.1.49	CL4784.Contig5_All	ATP:oxaloacetatecarboxy-lyase(transphosphorylating;phosphoenolpyruvate-forming)	8.6446	2.8274	39.3499	-1.61	2.19	3.79881
	1.1.1.37	CL3731.Contig4_All	(S)-malate:NAD+oxidoreductase	0.1527	1.9761	1.2128	3.69	2.98957	-0.704314
	4.1.1.31	CL2893.Contig6_All	phosphate:oxaloacetatecarboxy-lyase(addingphosphate,phosphoenolpyruvate-forming)	15.8924	4.7981	8.5336	-1.73	-0.897111	0.830691
	1.1.1.37	Unigene17383_All	(S)-malate:NAD+oxidoreductase	1.8715	3.7471	0.101	1.00158	-4.21	-5.21335
	2.7.1.40	Unigene18357_All	ATP:pyruvate2-O-phosphotransferase	140.001	304.709	160.345	1.12	0.195741	-0.926254
	2.7.1.40	Unigene6263_All	ATP:pyruvate2-O-phosphotransferase	17.0981	7.0144	4.5365	-1.29	-1.91	-0.62874
	4.1.1.31	CL2893.Contig2_All	phosphate:oxaloacetatecarboxy-lyase(addingphosphate,phosphoenolpyruvate-forming)	2.0363	2.3523	7.1822	0.208122	1.82	1.61035
	1.1.1.40	Unigene2624_All	(S)-malate:NADP+oxidoreductase(oxaloacetate-decarboxylating)	65.0328	28.3104	108.097	-1.2	0.733084	1.93292
	1.1.1.37	Unigene36001_All	(S)-malate:NAD+oxidoreductase	0	3.7191	0	11.86	-	-
	2.7.1.40	CL10964.Contig1_All	ATP:pyruvate2-O-phosphotransferase	0.8216	0.6384	0.2229	-0.363976	-1.88	-1.51806
	2.7.1.40	CL1388.Contig1_All	ATP:pyruvate2-O-phosphotransferase	9.9794	0.9713	0.8884	-3.36	-3.49	-0.128708
	1.1.1.40	CL262.Contig5_All	(S)-malate:NADP+oxidoreductase(oxaloacetate-decarboxylating)	7.9822	3.8659	12.8421	-1.05	0.686023	1.732
	4.1.1.31	CL2893.Contig3_All	phosphate:oxaloacetatecarboxy-lyase(addingphosphate,phosphoenolpyruvate-forming)	12.6375	20.9431	35.2651	0.728764	1.48	0.751766
	1.1.1.37	CL3731.Contig6_All	(S)-malate:NAD+oxidoreductase	0.9606	6.1716	3.6632	2.68	1.9311	-0.75254
	2.7.1.40	CL10964.Contig2_All	ATP:pyruvate2-O-phosphotransferase	0.8355	0.2386	0.1389	-1.81	-2.59	-0.780547
	1.1.1.40	Unigene40049_All	(S)-malate:NADP+oxidoreductase(oxaloacetate-decarboxylating)	0.2866	0.1514	8.3741	-0.920673	4.87	5.7895
	2.7.1.40	CL1388.Contig2_All	ATP:pyruvate2-O-phosphotransferase	1.9233	1.9427	6.5238	0.0144793	1.76	1.74765
	1.1.1.37	Unigene35908_All	(S)-malate:NAD+oxidoreductase	0	3.6685	0	11.84	-	-
	4.1.1.31	CL2298.Contig1_All	phosphate:oxaloacetatecarboxy-lyase(addingphosphate,phosphoenolpyruvate-forming)	51.9034	7.7645	8.7016	-2.74	-2.58	0.164388
	1.1.1.40	CL262.Contig3_All	(S)-malate:NADP+oxidoreductase(oxaloacetate-decarboxylating)	28.25	12.3941	39.7173	-1.19	0.491517	1.68011
	1.1.1.37	Unigene34716_All	(S)-malate:NAD+oxidoreductase	5.3064	17.6005	11.9371	1.73	1.16965	-0.560164
	1.1.1.40	CL262.Contig2_All	(S)-malate:NADP+oxidoreductase(oxaloacetate-decarboxylating)	1.1966	0.7412	13.4503	-0.691006	3.49	4.18163
	1.1.1.37	Unigene34192_All	(S)-malate:NAD+oxidoreductase	0	3.8106	0	11.9	-	-
	1.1.1.37	Unigene29200_All	(S)-malate:NAD+oxidoreductase	3.9401	0	0	-11.94	-11.94	-
	1.1.1.37	Unigene28001_All	(S)-malate:NAD+oxidoreductase	3.4375	0	0	-11.75	-11.75	-
	2.7.1.40	Unigene33650_All	ATP:pyruvate2-O-phosphotransferase	1.2385	2.3721	3.4121	0.937571	1.46	0.524495
	4.1.1.31	Unigene11302_All	phosphate:oxaloacetatecarboxy-lyase(addingphosphate,phosphoenolpyruvate-forming)	15.7405	5.3847	9.8671	-1.55	-0.673783	0.87376
	1.1.1.39	CL3662.Contig4_All	(S)-malate:NAD+oxidoreductase(decarboxylating)	0.8371	1.227	1.9378	0.551663	1.21	0.659284
	1.1.1.40	CL262.Contig8_All	(S)-malate:NADP+oxidoreductase(oxaloacetate-decarboxylating)	0.8059	0.0946	8.2616	-3.09069	3.36	6.44844
