# Supplementary material for: Molecular mechanism of ethylene stimulation of latex yield in rubber tree (Hevea brasiliensis) revealed by de novo sequencing and transcriptome analysis
Source: BMC Genomics. 2016 Mar 24;17:257. doi: 10.1186/s12864-016-2587-4 (PMC4806457; doi:10.1186/s12864-016-2587-4)
Supplement: Additional file 10: — DEGs of hormone signaling components in E8 and E24 compared to C samples of Hevea brasiliensis. (XLS 126 kb) [file 12864_2016_2587_MOESM10_ESM.xls]

## Sheet: all
KO Entry	UniGene	KO Name	C_FPKM	E8_FPKM	E24_FPKM	CE8 FOLD	CE24 FOLD	E8E24 FOLD
K13415	CL3566.Contig1_All	BRI1	9.2224	3.0557	1.362	-1.59	-2.76	-1.16578
K13415	Unigene601_All	BRI1	0.8569	2.2638	2.9281	1.40155	1.77	0.371218
K13415	CL5360.Contig1_All	BRI1	1.7903	0.33	0.8109	-2.44	-1.14	1.29706
K13415	Unigene20660_All	BRI1	0.5572	3.9742	1.2851	2.83	1.20561	-1.62878
K13415	Unigene14124_All	BRI1	14.4669	11.7259	2.813	-0.303057	-2.36	-2.05952
K13415	Unigene40453_All	BRI1	0.4826	0.3059	4.8477	-0.657768	3.33	3.98617
K13415	Unigene10671_All	BRI1	0.2607	2.2042	0.6682	3.08	1.35789	-1.7219
K13415	CL5574.Contig1_All	BRI1	14.3601	4.0645	6.8346	-1.82	-1.07114	0.749779
K13415	Unigene30006_All	BRI1	4.2645	0.3108	0.4522	-3.78	-3.24	0.540974
K13415	CL4916.Contig6_All	BRI1	0.2845	0.9662	0.3541	1.76	0.315728	-1.44817
K13415	CL7054.Contig1_All	BRI1	0.4737	3.4038	1.1169	2.85	1.23745	-1.60765
K13415	CL1573.Contig6_All	BRI1	21.1187	7.107	6.7107	-1.57	-1.65	-0.0827774
K13415	CL3304.Contig3_All	BRI1	11.0927	5.1924	8.2042	-1.1	-0.435176	0.659961
K13415	CL5029.Contig1_All	BRI1	2.8308	0.8844	1.4131	-1.68	-1	0.676093
K13415	Unigene4348_All	BRI1	0	0.9397	3.1402	NaN	11.62	1.74058
K13415	CL5361.Contig1_All	BRI1	2.6963	0	0	-11.4	-11.4	NaN
K13415	CL10639.Contig1_All	BRI1	3.0735	8.506	14.5532	1.47	2.24	0.774784
K13415	Unigene31029_All	BRI1	3.0721	0	0	-11.59	-11.59	NaN
K13415	CL11608.Contig1_All	BRI1	3.9087	0.051	0.742	-6.26	-2.4	3.86285
K13415	Unigene28581_All	BRI1	54.0315	14.6975	97.3403	-1.88	0.849236	2.72747
K13415	Unigene1626_All	BRI1	28.2524	37.3539	11.0978	0.402885	-1.35	-1.75099
K13415	CL5938.Contig1_All	BRI1	10.5892	2.6048	10.5474	-2.02	-0.00570619	2.01764
K13415	CL9507.Contig5_All	BRI1	2.9458	3.5476	0.1554	0.268184	-4.24	-4.51278
K13415	CL3304.Contig4_All	BRI1	3.0736	10.523	16.6991	1.78	2.44	0.666224
K13415	Unigene9355_All	BRI1	1.3274	0.8416	0.068	-0.657397	-4.29	-3.62953
K13415	Unigene29507_All	BRI1	8.0072	1.0576	1.9238	-2.92	-2.06	0.863165
K13415	Unigene3207_All	BRI1	0.2422	2.713	4.9163	3.49	4.34	0.857684
K13415	CL2127.Contig1_All	BRI1	1.9901	0.0366	0.0887	-5.76	-4.49	1.27709
K13415	CL805.Contig3_All	BRI1	2.9939	0.5752	0.3348	-2.38	-3.16	-0.780764
K13415	CL942.Contig3_All	BRI1	17.4501	5.253	2.288	-1.73	-2.93	-1.19905
K13415	CL10639.Contig2_All	BRI1	1.6528	24.6099	34.9646	3.9	4.4	0.506656
K13415	CL9632.Contig1_All	BRI1	3.9654	1.5781	0.4223	-1.33	-3.23	-1.90185
K13415	Unigene5803_All	BRI1	0.861	1.7496	3.8698	1.02294	2.17	1.14523
K13415	Unigene40733_All	BRI1	0.9059	0.718	3.8308	-0.335368	2.08	2.41559
K13415	Unigene3821_All	BRI1	3.0971	0.9697	1.7246	-1.68	-0.844656	0.830651
K13415	Unigene40575_All	BRI1	0.3716	0.1963	3.9997	-0.92069	3.43	4.34876
K13415	CL9815.Contig1_All	BRI1	4.1214	0.1244	0.3621	-5.05	-3.51	1.5414
K13415	CL4916.Contig9_All	BRI1	0.1408	0.8502	2.2682	2.59	4.01	1.41567
K13415	Unigene23983_All	BRI1	5.0163	0.8549	2.8199	-2.55	-0.83098	1.72182
K13415	CL6707.Contig1_All	BRI1	4.8481	6.3524	12.524	0.389882	1.37	0.979322
K13415	CL942.Contig2_All	BRI1	2.2078	6.9487	20.1501	1.65	3.19	1.53597
K13415	CL2127.Contig2_All	BRI1	2.1762	0.1825	0.2479	-3.58	-3.13	0.441862
K13415	CL9002.Contig7_All	BRI1	12.7112	16.2683	3.7634	0.355963	-1.76	-2.11195
K13415	CL2127.Contig3_All	BRI1	4.271	2.9968	1.7997	-0.511151	-1.25	-0.735666
K13415	Unigene39551_All	BRI1	0	0	3.9759	NaN	11.96	NaN
K13415	CL10011.Contig1_All	BRI1	6.5902	10.235	0.0481	0.635117	-7.1	-7.73326
K13415	Unigene25255_All	BRI1	1.4483	1.712	5.838	0.241322	2.01	1.76979
K13415	Unigene15628_All	BRI1	3.2225	0.2919	2.3596	-3.46	-0.449638	3.015
K13415	Unigene19466_All	BRI1	0.2092	0.7517	2.1233	1.85	3.34	1.49808
K13415	Unigene38653_All	BRI1	0.3492	1.9927	0.5728	2.51	0.713978	-1.79862
K13415	Unigene26419_All	BRI1	9.3084	2.0864	7.8072	-2.16	-0.253728	1.90379
K13415	CL942.Contig1_All	BRI1	22.7357	5.4302	2.7936	-2.07	-3.02	-0.95888
K13415	CL10011.Contig2_All	BRI1	0.2019	5.7964	0	4.84	NaN	NaN
K13415	Unigene25068_All	BRI1	1.0557	0.1455	0.0471	-2.86	-4.49	-1.62722
K13415	Unigene39818_All	BRI1	0.8378	0.6323	3.6193	-0.405997	2.11	2.51703
K13415	Unigene25627_All	BRI1	1.9286	1.7982	6.28	-0.101	1.7	1.80421
K13415	CL4280.Contig1_All	BRI1	1.5335	1.5124	40.8722	-0.0199884	4.74	4.75621
K13415	Unigene28461_All	BRI1	10.8842	0.1717	0.4996	-5.99	-4.45	1.54088
K13415	CL11390.Contig7_All	BRI1	1.9335	5.2537	3.4922	1.44	0.852921	-0.589198
K13415	Unigene119_All	BRI1	1.2214	4.6661	3.4191	1.93	1.49	-0.448601
K13415	Unigene22057_All	BRI1	7.4378	6.3345	1.138	-0.231645	-2.71	-2.47673
K13415	Unigene2774_All	BRI1	22.8859	9.5338	40.1535	-1.26	0.811067	2.0744
K13415	CL3581.Contig2_All	BRI1	2.4651	2.079	0.9273	-0.245756	-1.41	-1.16478
K13415	Unigene28492_All	BRI1	4.0319	0.3705	1.6173	-3.44	-1.31787	2.12604
K13415	Unigene2830_All	BRI1	5.0417	3.6842	2.2885	-0.452559	-1.14	-0.686949
K13415	Unigene8594_All	BRI1	5.2512	4.0531	2.5745	-0.373621	-1.03	-0.654734
K13415	Unigene11135_All	BRI1	4.3749	0.3556	4.2777	-3.62	-0.0324147	3.58851
K13415	CL4588.Contig2_All	BRI1	1.6174	1.0807	0.6827	-0.58171	-1.24	-0.662642
K13415	Unigene19538_All	BRI1	3.5866	2.977	9.0639	-0.268758	1.34	1.60627
K13415	CL5361.Contig2_All	BRI1	6.3153	0	0	-12.62	-12.62	NaN
K13415	CL5360.Contig2_All	BRI1	2.9829	5.8567	10.9501	0.973372	1.88	0.902784
K13415	Unigene2773_All	BRI1	5.8714	2.5221	1.468	-1.22	-2	-0.780774
K13415	Unigene22414_All	BRI1	1.6029	4.5168	3.4428	1.49	1.1	-0.391719
K13415	CL9621.Contig2_All	BRI1	16.8199	19.7271	34.3372	0.23001	1.03	0.799594
K13415	Unigene41403_All	BRI1	0	1.4127	3.0836	10.46	11.59	1.12616
K13415	CL10574.Contig1_All	BRI1	3.4102	1.6241	4.8498	-1.07	0.508069	1.57828
K13415	Unigene4848_All	BRI1	4.9291	1.0684	0.3887	-2.21	-3.66	-1.45872
K13415	CL9594.Contig2_All	BRI1	0.0294	0	1.297	NaN	5.46	NaN
K13415	CL1573.Contig11_All	BRI1	3.5403	2.0842	1.3998	-0.764378	-1.34	-0.574273
K13415	Unigene1609_All	BRI1	13.6167	14.5305	32.788	0.0937072	1.27	1.17408
K13415	CL10957.Contig1_All	BRI1	8.5444	19.3755	23.5276	1.18	1.46	0.280121
K13415	Unigene14223_All	BRI1	6.4216	3.0733	13.9036	-1.06	1.11	2.1776
K13415	Unigene17564_All	BRI1	0.2262	4.5415	3.7102	4.33	4.04	-0.291672
K13415	Unigene29422_All	BRI1	11.2602	0.3966	1.1543	-4.83	-3.29	1.54126
K13415	CL11521.Contig7_All	BRI1	0.6144	11.3618	18.5803	4.21	4.92	0.709582
K13416	Unigene3032_All	BAK1	14.3788	62.5348	64.6225	2.12	2.17	0.0473773
K13416	CL11045.Contig4_All	BAK1	5.6948	6.0176	11.6756	0.079543	1.04	0.956237
K13416	Unigene6030_All	BAK1	10.8715	5.4234	6.7201	-1	-0.693996	0.309285
K13416	Unigene25107_All	BAK1	1.2745	32.7868	27.1842	4.69	4.41	-0.270347
K13416	CL10522.Contig1_All	BAK1	6.4503	13.4229	6.9669	1.06	0.111151	-0.946108
K13416	CL700.Contig5_All	BAK1	0.8684	2.4139	1.3547	1.47	0.641542	-0.833393
K13416	CL3657.Contig2_All	BAK1	0.0423	1.2061	0	4.83	NaN	NaN
K13416	CL11045.Contig5_All	BAK1	2.3297	13.9502	10.349	2.58	2.15	-0.430794
K13416	Unigene30280_All	BAK1	4.0692	0.86	0	-2.24234	-11.99	NaN
K13416	Unigene27844_All	BAK1	6.6095	1.94	0.7528	-1.77	-3.13	-1.36572
K13416	Unigene17211_All	BAK1	9.9417	1.1922	1.2657	-3.06	-2.97	0.0863092
K13416	CL700.Contig4_All	BAK1	0.5921	2.3266	1.2328	1.97	1.05803	-0.916284
K13416	CL9271.Contig3_All	BAK1	0	0	3.2706	NaN	11.68	NaN
K13416	Unigene19697_All	BAK1	5.3006	5.0091	2.1646	-0.0816043	-1.29	-1.21045
K13416	Unigene26657_All	BAK1	51.4503	62.6799	25.0745	0.284823	-1.04	-1.32178
K13416	CL9621.Contig1_All	BAK1	6.1303	8.8075	43.4383	0.522775	2.82	2.30216
K13416	Unigene5995_All	BAK1	13.1346	3.4512	31.177	-1.93	1.25	3.17531
K13416	Unigene6180_All	BAK1	4.2171	4.8894	14.0497	0.213406	1.74	1.52281
K13416	CL5662.Contig1_All	BAK1	4.8608	0.5136	2.9897	-3.24	-0.701193	2.54128
K13416	Unigene31401_All	BAK1	3.2292	0.1484	0.4318	-4.44	-2.9	1.54087
K13416	CL11274.Contig2_All	BAK1	2.8146	1.388	3.6547	-1.02	0.376823	1.39675
K13416	CL1704.Contig2_All	BAK1	7.9646	18.8142	14.8475	1.24	0.898546	-0.341602
K13416	Unigene40528_All	BAK1	0.1705	1.6213	4.1943	3.24931	4.62	1.37128
K13416	Unigene39193_All	BAK1	0.1261	0.3998	3.1031	1.66471	4.62	2.95636
K13416	CL11661.Contig9_All	BAK1	1.0998	0.4023	0.1301	-1.4509	-3.08	-1.62865
K13416	CL11661.Contig6_All	BAK1	3.3834	1.5696	0.423	-1.11	-3	-1.89167
K13416	CL6930.Contig1_All	BAK1	12.6259	10.5246	4.9722	-0.262621	-1.34	-1.08181
K13416	CL4876.Contig1_All	BAK1	0.1356	0.3726	3.2808	1.45827	4.6	3.13835
K13416	Unigene33751_All	BAK1	1.858	7.4605	0.6349	2.01	-1.54915	-3.55467
K13416	CL3606.Contig3_All	BAK1	4.4648	2.4304	2.1729	-0.877402	-1.04	-0.161572
K13416	Unigene1746_All	BAK1	26.4521	13.5784	10.8594	-0.962069	-1.28	-0.322369
K13416	CL5703.Contig1_All	BAK1	8.5738	3.6503	10.3677	-1.23	0.274089	1.50601
K13416	Unigene13921_All	BAK1	3.042	0.5051	0.8464	-2.59	-1.85	0.744771
K13416	CL9507.Contig6_All	BAK1	1.2649	1.1104	2.8127	-0.187944	1.15	1.34088
K13416	CL718.Contig1_All	BAK1	0.1457	0	1.3141	NaN	3.17	NaN
K13416	Unigene5759_All	BAK1	5.567	4.4985	16.9765	-0.307456	1.61	1.91602
K13416	Unigene38702_All	BAK1	2.1267	0.4045	0.7848	-2.39	-1.44	0.956185
K13416	Unigene3361_All	BAK1	8.0783	2.3712	1.3802	-1.77	-2.55	-0.78074
K13416	CL2858.Contig2_All	BAK1	5.0604	1.1257	1.7746	-2.17	-1.51176	0.656671
K13416	Unigene16724_All	BAK1	4.7518	2.7343	16.1808	-0.797303	1.77	2.56504
K13416	CL1919.Contig11_All	BAK1	0.8824	0.7405	2.3679	-0.252933	1.42	1.67704
K13416	CL3606.Contig2_All	BAK1	3.5148	1.4758	0.5249	-1.25	-2.74	-1.49138
K13416	Unigene39389_All	BAK1	0.3467	0.7327	3.1985	1.07953	3.21	2.1261
K13416	CL9271.Contig1_All	BAK1	5.9089	5.6906	0.5112	-0.0543088	-3.53	-3.47662
K13416	CL7397.Contig4_All	BAK1	215.99	64.7047	124.193	-1.74	-0.798376	0.940645
K13416	Unigene4537_All	BAK1	17.8085	19.1799	36.9326	0.107029	1.05	0.9453
K13416	Unigene38630_All	BAK1	1.5187	0	0.8327	-10.57	-0.866968	NaN
K13416	Unigene14402_All	BAK1	5.2737	12.1971	5.9055	1.21	0.163244	-1.04641
K13416	CL11521.Contig5_All	BAK1	0.2466	3.257	6.1508	3.72	4.64	0.91723
K13416	Unigene38629_All	BAK1	1.8718	0	0.9432	-10.87	-0.988791	NaN
K13416	Unigene22435_All	BAK1	3.2733	0.8167	3.8681	-2	0.240879	2.24375
K13416	Unigene40465_All	BAK1	0.1388	0.1467	4.981	0.0798613	5.17	5.08549
K13416	CL700.Contig1_All	BAK1	0.7748	0.3808	0.1478	-1.02479	-2.39	-1.36539
K13416	Unigene11129_All	BAK1	3.9716	4.5464	9.6128	0.195004	1.28	1.08023
K13416	Unigene28214_All	BAK1	14.0851	0.1438	0.8719	-6.61	-4.01	2.6001
K13416	Unigene14015_All	BAK1	24.3211	16.4152	11.8023	-0.567176	-1.04	-0.475964
K13416	Unigene39309_All	BAK1	0	0	4.057	NaN	11.99	NaN
K13416	Unigene39768_All	BAK1	0.815	1.5994	14.3221	0.972659	4.14	3.16264
K13416	CL1919.Contig8_All	BAK1	3.59	1.1355	6.5592	-1.66	0.869536	2.53019
K13416	Unigene27913_All	BAK1	14.6014	1.0151	0.5908	-3.85	-4.63	-0.78088
K13416	Unigene7318_All	BAK1	2.1636	4.9882	7.2586	1.20509	1.75	0.541172
K13416	CL11045.Contig7_All	BAK1	40.9921	29.6971	92.3654	-0.465024	1.17	1.63703
K13416	CL1402.Contig5_All	BAK1	1.2405	0.4588	9.7599	-1.43498	2.98	4.41093
K13416	CL1573.Contig4_All	BAK1	11.8831	5.0062	4.6709	-1.25	-1.35	-0.100015
K13416	Unigene17197_All	BAK1	6.4486	0.395	0	-4.03	-12.65	NaN
K13416	Unigene20309_All	BAK1	4.7364	1.7364	1.09	-1.45	-2.12	-0.671771
K13416	CL5358.Contig4_All	BAK1	0.8474	2.7271	6.3969	1.69	2.92	1.23001
K13416	CL11274.Contig1_All	BAK1	1.9749	1.2932	4.4766	-0.610834	1.18	1.79146
K13416	CL10891.Contig3_All	BAK1	8.4933	3.4741	2.1064	-1.29	-2.01	-0.72186
K13416	CL11045.Contig6_All	BAK1	15.783	9.9182	33.7681	-0.670221	1.1	1.76751
K13416	CL11661.Contig5_All	BAK1	11.9211	3.8693	1.4111	-1.62	-3.08	-1.45525
K13416	CL6707.Contig3_All	BAK1	7.5738	31.141	7.1378	2.04	-0.0855378	-2.12526
K13416	CL3657.Contig4_All	BAK1	0	0.9514	0	9.89	NaN	NaN
K13416	CL1573.Contig5_All	BAK1	10.4006	4.5486	5.7283	-1.19	-0.860488	0.332684
K13416	Unigene30091_All	BAK1	3.4285	0	1.2301	-11.74	-1.4788	NaN
K13416	Unigene8337_All	BAK1	0.1245	2.1056	1.8967	4.08	3.93	-0.15074
K13416	Unigene22878_All	BAK1	3.6196	1.6128	7.5997	-1.17	1.07	2.23637
K13416	CL11521.Contig6_All	BAK1	1.5577	7.6419	11.4625	2.29	2.88	0.584918
K13416	Unigene8552_All	BAK1	3.0056	0.4982	3.0508	-2.59	0.0215346	2.61439
K13416	Unigene11634_All	BAK1	5.9066	1.2072	2.9153	-2.29	-1.02	1.27198
K13416	Unigene27890_All	BAK1	2.9429	0.5408	0.1312	-2.44	-4.49	-2.04333
K13416	CL5233.Contig2_All	BAK1	3.0607	0	5.4123	-11.58	0.82238	NaN
K13416	CL4149.Contig6_All	BAK1	2.8277	2.3419	5.954	-0.27195	1.07	1.34618
K13416	Unigene11177_All	BAK1	33.6001	14.2998	21.3076	-1.23	-0.657097	0.575373
K13416	CL2011.Contig2_All	BAK1	2.2634	0.6976	5.8973	-1.69802	1.38	3.07958
K13416	Unigene28084_All	BAK1	7.6849	1.6241	1.5756	-2.24	-2.29	-0.0437391
K13416	CL10522.Contig2_All	BAK1	19.4287	7.519	6.2882	-1.37	-1.63	-0.257894
K13416	CL10891.Contig1_All	BAK1	4.2918	1.7114	0.9685	-1.33	-2.15	-0.821353
K13416	CL1934.Contig2_All	BAK1	1.2761	0.7491	5.717	-0.768511	2.16	2.93203
K13422	CL8930.Contig1_All	MYC2	29.3637	22.3918	12.1958	-0.391063	-1.27	-0.876586
K13422	CL2606.Contig4_All	MYC2	12.9652	1.7125	0.7552	-2.92	-4.1	-1.18117
K13422	CL297.Contig4_All	MYC2	2.295	0.3395	1.0351	-2.76	-1.14872	1.60829
K13422	CL5428.Contig3_All	MYC2	0.7432	2.814	0.7618	1.92	0.0356618	-1.88514
K13422	Unigene23674_All	MYC2	3.0636	9.3959	2.566	1.62	-0.255707	-1.87251
K13422	CL7584.Contig2_All	MYC2	42.1793	38.2075	20.915	-0.142679	-1.01	-0.869318
K13422	CL5001.Contig2_All	MYC2	0.9586	0.715	0.2312	-0.422986	-2.05	-1.6288
K13422	CL2606.Contig5_All	MYC2	2.1482	47.8614	32.722	4.48	3.93	-0.548602
K13422	CL4333.Contig1_All	MYC2	1.2765	0.5506	21.1779	-1.21312	4.05	5.26541
K13422	CL10854.Contig1_All	MYC2	0.2643	8.9387	2.5066	5.08	3.25	-1.83433
K13422	CL7801.Contig2_All	MYC2	19.1727	1.3187	8.257	-3.86	-1.22	2.6465
K13422	CL5001.Contig3_All	MYC2	1.9111	1.7598	0.4758	-0.118992	-2.01	-1.88698
K13422	CL2002.Contig1_All	MYC2	3.243	7.1779	5.0765	1.15	0.646505	-0.499728
K13422	CL2606.Contig3_All	MYC2	5.4648	3.0798	1.525	-0.827332	-1.84	-1.01403
K13422	CL2002.Contig2_All	MYC2	6.6308	12.4622	77.883	0.910304	3.55	2.64375
K13422	Unigene20207_All	MYC2	2.0865	1.0668	6.8306	-0.967795	1.71	2.67872
K13422	CL3324.Contig41_All	MYC2	0.6382	2.4968	2.8289	1.97	2.15	0.180161
K13422	CL2819.Contig1_All	MYC2	8.7248	18.4388	9.4177	1.08	0.110253	-0.969298
K13422	CL10353.Contig1_All	MYC2	1.5289	0.4142	1.3261	-1.88	-0.205304	1.67879
K13422	CL4069.Contig2_All	MYC2	1.5941	3.1283	4.2604	0.972637	1.42	0.44561
K13422	Unigene16750_All	MYC2	38.055	33.2615	15.0647	-0.194233	-1.34	-1.14268
K13422	CL297.Contig2_All	MYC2	1.12	2.9368	2.5514	1.39	1.18779	-0.202956
K13422	CL8221.Contig2_All	MYC2	4.2967	16.0026	14.1525	1.9	1.72	-0.177249
K13422	CL2365.Contig8_All	MYC2	3.212	7.3184	6.0964	1.19	0.924486	-0.263571
K13422	CL5001.Contig9_All	MYC2	26.4672	20.5187	7.0757	-0.367266	-1.9	-1.53599
K13422	CL2929.Contig4_All	MYC2	2.6386	1.5146	8.4485	-0.800836	1.68	2.47976
K13449	Unigene24628_All	PR1	7.616	16.5921	1.1566	1.12	-2.72	-3.84253
K13449	CL6689.Contig2_All	PR1	1.5982	2.5041	8.1919	0.647844	2.36	1.70991
K13449	Unigene20300_All	PR1	4.4101	0.3329	3.552	-3.73	-0.31218	3.41547
K13449	Unigene14533_All	PR1	0	8.1115	1.6713	12.99	10.71	-2.279
K13449	CL8680.Contig2_All	PR1	4.7046	4.2611	0.2297	-0.142846	-4.36	-4.2134
K13449	CL8680.Contig1_All	PR1	320.699	15.2196	160.841	-4.4	-0.995583	3.40163
K13449	Unigene14563_All	PR1	22.8289	6.3422	8.7895	-1.85	-1.38	0.470798
K13449	Unigene33489_All	PR1	0	4.5001	0	12.14	NaN	NaN
K13449	Unigene3784_All	PR1	167.132	6.2355	90.7377	-4.74	-0.881217	3.86312
K13449	Unigene27274_All	PR1	2.0897	3.6483	0.2794	0.803929	-2.9	-3.70682
K13449	Unigene6229_All	PR1	0.1812	2.9676	2.8789	4.03	3.99	-0.043779
K13449	Unigene23885_All	PR1	6627.13	1370.89	2530.5	-2.27	-1.39	0.884313
K13463	CL303.Contig5_All	COI-1	4.9938	6.1464	13.0926	0.299604	1.39	1.09094
K13464	CL3196.Contig4_All	JAZ	16.2833	19.8708	38.4225	0.287257	1.24	0.951301
K13464	CL9181.Contig1_All	JAZ	1.3182	11.0361	11.9536	3.07	3.18	0.115215
K13464	Unigene39996_All	JAZ	0.2307	0	10.8782	NaN	5.56	NaN
K13464	CL9695.Contig3_All	JAZ	39.575	44.0594	90.3118	0.15486	1.19	1.03546
K13464	Unigene21781_All	JAZ	9.2886	8.9798	100.283	-0.0487779	3.43	3.48125
K13464	CL1241.Contig4_All	JAZ	0.7188	0	15.7193	NaN	4.45	NaN
K13464	CL7607.Contig3_All	JAZ	2.8942	0.1986	0.4238	-3.87	-2.77	1.09352
K13464	CL7607.Contig2_All	JAZ	4.2744	3.8186	10.516	-0.162678	1.3	1.46147
K13464	CL3196.Contig1_All	JAZ	8.8286	7.4362	71.3526	-0.247619	3.01	3.26233
K13464	CL1241.Contig3_All	JAZ	1.0887	0	18.6936	NaN	4.1	NaN
K13464	CL3196.Contig2_All	JAZ	2.7786	3.3482	19.389	0.269028	2.8	2.53378
K13464	CL9181.Contig3_All	JAZ	12.9453	0.7174	0.8816	-4.17	-3.88	0.297346
K13464	CL3196.Contig3_All	JAZ	3.3278	3.916	9.6138	0.234812	1.53	1.29573
K13464	CL166.Contig2_All	JAZ	0.2075	3.9476	4.6806	4.25	4.5	0.245718
K13464	CL1241.Contig1_All	JAZ	24.5638	2.0492	7.8097	-3.58	-1.65	1.93021
K13946	CL9002.Contig1_All	AUX1;LAX	1.1238	1.8826	3.5404	0.744341	1.66	0.911186
K13946	Unigene11555_All	AUX1;LAX	7.3181	5.7563	3.0613	-0.346327	-1.26	-0.910997
K13946	Unigene7007_All	AUX1;LAX	143.811	49.0724	86.7717	-1.55	-0.728874	0.822313
K14431	CL9700.Contig1_All	TGA	41.6923	51.2196	109.346	0.296915	1.39	1.09413
K14431	Unigene38610_All	TGA	1.48	2.0108	4.7683	0.442172	1.69	1.24571
K14431	CL5561.Contig1_All	TGA	2.2445	8.4328	10.0555	1.91	2.16	0.253901
K14431	CL8572.Contig3_All	TGA	4.2829	1.0592	5.091	-2.02	0.249361	2.26497
K14431	Unigene17731_All	TGA	7.8181	9.0357	2.8802	0.208818	-1.44	-1.64947
K14431	Unigene11780_All	TGA	2.4178	5.1664	1.7625	1.1	-0.456072	-1.55154
K14431	CL2183.Contig1_All	TGA	0.983	2.6193	1.7086	1.41	0.797551	-0.616367
K14431	Unigene16865_All	TGA	20.2969	22.2778	2.5279	0.134347	-3.01	-3.1396
K14431	CL7377.Contig3_All	TGA	10.8352	25.3447	16.5598	1.23	0.611959	-0.613999
K14431	CL8572.Contig2_All	TGA	3.1285	7.4721	16.5185	1.26	2.4	1.1445
K14431	CL9087.Contig1_All	TGA	12.1502	28.6651	17.6102	1.24	0.535431	-0.702884
K14431	CL489.Contig8_All	TGA	1.6677	1.8086	3.5991	0.117014	1.11	0.992763
K14431	CL8572.Contig1_All	TGA	2.7079	6.1997	14.5734	1.19502	2.43	1.23307
K14431	Unigene11240_All	TGA	3.8039	1.6351	2.2802	-1.22	-0.738319	0.479781
K14432	CL1963.Contig3_All	ABF	0.6256	1.8573	0.6108	1.57	-0.0345405	-1.60443
K14432	CL1617.Contig3_All	ABF	1.6805	3.898	3.3824	1.21	1.01	-0.204687
K14432	CL2619.Contig3_All	ABF	3.3232	1.2701	2.0053	-1.39	-0.728755	0.658876
K14432	CL1963.Contig2_All	ABF	1.8096	4.0303	0.8562	1.16	-1.07965	-2.23487
K14432	CL10731.Contig1_All	ABF	424.955	348.02	201.782	-0.288138	-1.07	-0.786375
K14432	CL10779.Contig1_All	ABF	49.7322	66.7743	23.7432	0.425113	-1.07	-1.49178
K14432	Unigene3089_All	ABF	4.2231	8.5531	6.8544	1.02	0.698728	-0.319417
K14432	CL1963.Contig7_All	ABF	0.5566	1.3526	0.3994	1.28	-0.478807	-1.75983
K14432	CL1617.Contig2_All	ABF	3.0667	3.0754	1.0212	0.00408702	-1.59	-1.59051
K14432	CL2619.Contig4_All	ABF	0.2075	0.9317	1.1697	2.17	2.49	0.328201
K14432	Unigene9680_All	ABF	7.0625	1.2936	1.3514	-2.45	-2.39	0.0630632
K14432	CL1963.Contig5_All	ABF	2.0208	2.5408	0.5769	0.330356	-1.81	-2.13889
K14484	Unigene11471_All	IAA	1.9645	2.5643	70.0109	0.384403	5.16	4.77094
K14484	Unigene6286_All	IAA	98.49	201.329	216.641	1.03	1.14	0.105753
K14484	Unigene16554_All	IAA	1.0969	3.4774	5.3012	1.66458	2.27	0.60831
K14484	CL6475.Contig2_All	IAA	0.09	0.2853	1.2917	1.66448	3.84	2.17872
K14484	Unigene313_All	IAA	2.5018	1.8698	8.8822	-0.420082	1.83	2.24803
K14484	CL4203.Contig3_All	IAA	6.8007	30.092	23.5285	2.15	1.79	-0.354971
K14484	CL11498.Contig2_All	IAA	0.2751	0.2325	1.9738	-0.242725	2.84	3.08567
K14484	Unigene6293_All	IAA	0.9989	2.7047	5.8238	1.43706	2.54	1.10649
K14484	CL11498.Contig1_All	IAA	0.1217	0.1286	1.5592	0.0795615	3.68	3.59984
K14484	CL4203.Contig2_All	IAA	3.5488	6.7905	18.8777	0.936187	2.41	1.47509
K14484	Unigene20164_All	IAA	2.881	10.4723	26.7568	1.86	3.22	1.35333
K14484	Unigene28292_All	IAA	80.0258	0.7595	0.2456	-6.72	-8.35	-1.62874
K14484	CL2252.Contig2_All	IAA	3.3633	9.965	2.7379	1.57	-0.296808	-1.8638
K14484	CL6475.Contig4_All	IAA	1.8333	2.4699	9.9133	0.43001	2.43	2.00491
K14484	CL8658.Contig2_All	IAA	1.4312	2.4197	7.629	0.757603	2.41	1.65667
K14484	Unigene12659_All	IAA	5.6622	29.3535	57.5369	2.37	3.35	0.970955
K14484	CL2252.Contig1_All	IAA	12.2274	2.8754	1.4853	-2.09	-3.04	-0.953008
K14485	CL830.Contig2_All	TIR1	6.444	13.2587	4.5381	1.04	-0.505868	-1.54678
K14486	Unigene40333_All	K14486;ARF	8.1526	12.3553	18.034	0.599798	1.15	0.545589
K14486	Unigene39846_All	K14486;ARF	0	0	13.6781	NaN	13.74	NaN
K14486	Unigene4865_All	K14486;ARF	1.8372	2.4806	9.6258	0.43318	2.39	1.95622
K14486	CL6670.Contig5_All	K14486;ARF	0	0.2384	10.6409	NaN	13.38	5.48009
K14486	Unigene38954_All	K14486;ARF	0	0	6.7776	NaN	12.73	NaN
K14486	CL1751.Contig13_All	K14486;ARF	0.4935	0.9126	1.2963	0.886933	1.39	0.506345
K14486	CL9736.Contig1_All	K14486;ARF	0.1623	18.8425	5.4069	6.86	5.06	-1.80112
K14486	Unigene23245_All	K14486;ARF	10.951	3.995	10.0232	-1.45	-0.127719	1.32708
K14486	CL674.Contig2_All	K14486;ARF	2.1286	1.2335	5.5783	-0.787147	1.39	2.17707
K14486	CL4266.Contig3_All	K14486;ARF	2.9182	4.0387	8.7889	0.468812	1.59	1.12179
K14486	Unigene8537_All	K14486;ARF	4.5357	6.9713	11.2011	0.620102	1.3	0.684141
K14486	CL1531.Contig5_All	K14486;ARF	0.6549	1.0958	3.6926	0.742638	2.5	1.75265
K14486	Unigene25247_All	K14486;ARF	4.846	15.0208	71.7002	1.63	3.89	2.25502
K14486	CL8603.Contig4_All	K14486;ARF	8.8294	3.6606	7.5383	-1.27	-0.228076	1.04216
K14486	Unigene16847_All	K14486;ARF	0.4394	0.4643	5.8559	0.0795224	3.74	3.65676
K14486	CL1751.Contig18_All	K14486;ARF	3.3474	1.5645	2.1117	-1.1	-0.664636	0.432703
K14486	CL5998.Contig1_All	K14486;ARF	5.5524	2.0707	4.1293	-1.42	-0.427214	0.995779
K14486	CL639.Contig14_All	K14486;ARF	1.817	0.8861	0.2865	-1.03602	-2.66	-1.62893
K14486	CL10904.Contig2_All	K14486;ARF	5.7296	5.2161	11.8373	-0.135463	1.05	1.1823
K14486	Unigene25248_All	K14486;ARF	0.1142	6.5163	1.2409	5.83	3.44	-2.39267
K14486	CL9736.Contig3_All	K14486;ARF	16.5298	0.4794	1.8603	-5.11	-3.15	1.95623
K14486	Unigene27291_All	K14486;ARF	0.7267	1.4743	7.6277	1.0206	3.39	2.37122
K14486	Unigene8536_All	K14486;ARF	2.5797	5.149	8.668	0.997089	1.75	0.751407
K14486	CL3232.Contig1_All	K14486;ARF	0.6021	0.7211	1.3304	0.260196	1.14	0.883589
K14486	CL4942.Contig1_All	K14486;ARF	6.3925	0	0.1008	-12.64	-5.99	NaN
K14486	Unigene33785_All	K14486;ARF	3.0558	5.4645	9.6385	0.838539	1.66	0.818719
K14486	CL1314.Contig3_All	K14486;ARF	5.782	0.363	0.5282	-3.99	-3.45	0.541115
K14486	Unigene23013_All	K14486;ARF	7.4895	12.2103	17.3293	0.705157	1.21	0.505115
K14487	Unigene19811_All	GH3	1.4561	3.1505	5.4729	1.11347	1.91	0.796725
K14487	Unigene17247_All	GH3	28.294	1.498	0.7711	-4.24	-5.2	-0.958048
K14487	Unigene27395_All	GH3	1.2288	2.1641	5.1437	0.816517	2.07	1.24904
K14488	CL10516.Contig1_All	SAUR	24.9498	14.36	10.557	-0.796973	-1.24	-0.443856
K14488	CL7594.Contig1_All	SAUR	21.2474	22.0955	9.6804	0.0564663	-1.13	-1.19061
K14488	CL4790.Contig1_All	SAUR	9.0885	2.0653	6.4115	-2.14	-0.50338	1.63431
K14488	Unigene34473_All	SAUR	0.8196	5.5676	1.8004	2.76	1.13533	-1.62874
K14488	CL6777.Contig1_All	SAUR	88.0221	262.539	96.9657	1.58	0.139609	-1.43699
K14488	CL11389.Contig2_All	SAUR	10.1205	14.024	20.8112	0.470617	1.04	0.569462
K14488	Unigene29893_All	SAUR	4.0841	0.3596	1.0467	-3.51	-1.96	1.54138
K14489	CL11508.Contig2_All	AHK2_3_4	3.2643	2.8026	7.1805	-0.220008	1.14	1.35732
K14489	CL6920.Contig2_All	AHK2_3_4	4.0973	1.9286	12.8679	-1.09	1.65	2.73815
K14489	CL6920.Contig1_All	AHK2_3_4	18.4819	8.5174	24.0972	-1.12	0.382752	1.50038
K14489	CL6966.Contig1_All	AHK2_3_4	34.8831	16.5818	7.3119	-1.07	-2.25	-1.18128
K14489	Unigene16853_All	AHK2_3_4	7.6296	2.9286	7.4619	-1.38	-0.0320644	1.34933
K14489	CL2889.Contig1_All	AHK2_3_4	2.5045	4.6722	5.1982	0.899579	1.05	0.15391
K14489	Unigene29728_All	AHK2_3_4	8.6716	0.859	0.1389	-3.34	-5.96	-2.62861
K14489	CL6966.Contig2_All	AHK2_3_4	2.3809	1.0144	0.4724	-1.23088	-2.33	-1.10255
K14489	CL10809.Contig2_All	AHK2_3_4	1.9812	2.5662	5.6342	0.373259	1.51	1.13458
K14489	CL11323.Contig1_All	AHK2_3_4	6.1713	1.2881	6.3263	-2.26	0.0357875	2.29612
K14489	CL11323.Contig2_All	AHK2_3_4	3.7979	3.7103	10.6146	-0.0336661	1.48	1.51644
K14489	Unigene11714_All	AHK2_3_4	3.8245	14.0794	4.8058	1.88	0.329505	-1.55074
K14490	CL7782.Contig3_All	AHP	4.6853	2.1218	1.5683	-1.14285	-1.58	-0.436087
K14490	Unigene39137_All	AHP	2.0599	3.2651	8.8426	0.664553	2.1	1.43734
K14491	Unigene17016_All	ARR-B	2.7559	3.364	8.865	0.287654	1.69	1.39794
K14491	CL4882.Contig2_All	ARR-B	6.4954	3.9965	0.9693	-0.700681	-2.74	-2.04372
K14491	CL2505.Contig4_All	ARR-B	0.7631	0.0733	0.2134	-3.38	-1.83831	1.54168
K14491	CL4882.Contig3_All	ARR-B	1.3755	0.7826	0	-0.813609	-10.43	NaN
K14491	CL4882.Contig1_All	ARR-B	0.4523	3.5251	5.1877	2.96	3.52	0.557431
K14491	CL3259.Contig2_All	ARR-B	0.9278	0.7919	3.3654	-0.228496	1.86	2.08739
K14491	CL7873.Contig1_All	ARR-B	1.0295	0.3376	0.0728	-1.60856	-3.82	-2.2133
K14491	CL4946.Contig2_All	ARR-B	27.384	8.7492	15.4725	-1.65	-0.823627	0.822483
K14491	CL11251.Contig1_All	ARR-B	0.2768	6.7541	1.78	4.61	2.68	-1.92389
K14491	CL7873.Contig2_All	ARR-B	4.2533	4.126	0.6075	-0.0438388	-2.81	-2.76379
K14491	Unigene19096_All	ARR-B	2.3071	5.7069	2.3382	1.31	0.0193178	-1.28731
K14491	Unigene39029_All	ARR-B	1.3716	0.9793	3.0021	-0.486037	1.13	1.61615
K14491	CL2190.Contig2_All	ARR-B	4.8546	5.771	11.6227	0.249469	1.26	1.01005
K14491	CL1170.Contig5_All	ARR-B	1.073	0.4724	0.1528	-1.18357	-2.81	-1.62836
K14491	Unigene15497_All	ARR-B	2.4482	7.8894	3.3601	1.69	0.456783	-1.23141
K14491	CL11251.Contig2_All	ARR-B	7.0518	0.414	1.6332	-4.09	-2.11	1.98
K14491	CL2190.Contig1_All	ARR-B	2.0542	1.8173	4.1626	-0.17678	1.02	1.19569
K14491	CL207.Contig3_All	ARR-B	2.4796	0.6019	0.5152	-2.04	-2.27	-0.224391
K14491	CL1170.Contig4_All	ARR-B	0.0577	1.2194	3.0461	4.4	5.72	1.32079
K14492	CL9052.Contig1_All	ARR-A	2.6171	4.2014	6.9134	0.682901	1.4	0.718525
K14492	CL1880.Contig2_All	ARR-A	1.0824	1.3343	6.4724	0.301849	2.58	2.27822
K14492	CL1029.Contig6_All	ARR-A	2.1928	2.4329	6.0317	0.149903	1.46	1.30989
K14492	CL3960.Contig3_All	ARR-A	1.298	1.045	4.6253	-0.312787	1.83	2.14604
K14492	Unigene7991_All	ARR-A	1.5549	0.7469	6.0861	-1.05783	1.97	3.02653
K14492	CL9052.Contig3_All	ARR-A	1.2066	4.0073	9.7188	1.73168	3.01	1.27815
K14492	CL7181.Contig1_All	ARR-A	7.2019	0.3805	6.5214	-4.24	-0.143196	4.09921
K14492	CL7181.Contig2_All	ARR-A	0.1251	14.9391	6.6692	6.9	5.74	-1.16351
K14492	CL2672.Contig5_All	ARR-A	1.3603	1.818	3.8964	0.418427	1.52	1.09979
K14492	CL3960.Contig1_All	ARR-A	5.374	2.4508	6.7267	-1.13	0.323903	1.45665
K14492	Unigene17472_All	ARR-A	5.2442	7.8504	11.7372	0.582043	1.16	0.58025
K14492	CL1372.Contig2_All	ARR-A	0.1395	0.2358	5.6895	0.757299	5.35	4.59267
K14492	Unigene40501_All	ARR-A	0.5955	0.5034	5.4945	-0.242396	3.21	3.44821
K14493	CL7570.Contig3_All	GID1	41.5839	34.7022	19.0733	-0.260998	-1.12	-0.863473
K14493	Unigene26889_All	GID1	12.4112	8.7817	36.543	-0.49907	1.56	2.05702
K14493	Unigene20032_All	GID1	8.8359	20.2927	30.6813	1.2	1.8	0.596399
K14493	CL11215.Contig1_All	GID1	14.2833	9.0243	30.3543	-0.662442	1.09	1.75001
K14493	Unigene24174_All	GID1	1.0115	0.8016	11.043	-0.335542	3.45	3.78411
K14493	CL7570.Contig1_All	GID1	14.7298	39.2865	26.1446	1.42	0.827775	-0.587521
K14493	CL7570.Contig2_All	GID1	27.5526	2.8416	2.6399	-3.28	-3.38	-0.10622
K14493	Unigene3535_All	GID1	7.9208	8.1892	2.0445	0.0480764	-1.95	-2.00197
K14493	Unigene6065_All	GID1	11.0853	12.1156	4.1221	0.128218	-1.43	-1.55541
K14493	CL2068.Contig1_All	GID1	8.5225	10.6234	2.0403	0.317897	-2.06	-2.38039
K14493	CL2068.Contig2_All	GID1	0.8274	0.1943	3.0158	-2.0903	1.87	3.95618
K14493	Unigene20968_All	GID1	33.6098	39.2662	15.5963	0.224406	-1.11	-1.33208
K14493	Unigene7416_All	GID1	80.3545	26.4569	186.236	-1.6	1.21	2.81542
K14493	CL6361.Contig2_All	GID1	0	0.6874	1.6004	NaN	10.64	1.21921
K14494	CL5235.Contig1_All	DELLA	36.8171	30.601	17.4191	-0.266797	-1.08	-0.812909
K14494	CL2692.Contig7_All	DELLA	2.0417	11.1142	13.6995	2.44	2.75	0.301719
K14494	CL2514.Contig3_All	DELLA	0.2446	0.8788	0.2006	1.85	-0.286103	-2.13121
K14494	CL5413.Contig3_All	DELLA	15.8883	23.6112	34.9531	0.571507	1.14	0.565949
K14494	CL4907.Contig1_All	DELLA	6.6323	8.4099	17.6995	0.342579	1.42	1.07355
K14494	CL2692.Contig8_All	DELLA	0.4971	0.8755	1.6137	0.816571	1.7	0.882193
K14494	CL9081.Contig1_All	DELLA	6.1543	3.0709	1.4896	-1.00293	-2.05	-1.04374
K14494	CL7992.Contig3_All	DELLA	2.1551	0.8423	12.3173	-1.36	2.51	3.87021
K14494	CL4962.Contig3_All	DELLA	2.3766	0.248	0.5414	-3.26	-2.13	1.12635
K14494	CL5413.Contig1_All	DELLA	9.0344	15.4153	20.648	0.770862	1.19	0.421639
K14494	CL8867.Contig1_All	DELLA	6.7531	15.1377	14.6517	1.16	1.12	-0.047078
K14494	Unigene11502_All	DELLA	2.2712	5.8939	16.9135	1.38	2.9	1.52088
K14494	CL4962.Contig4_All	DELLA	2.1764	0.2421	0.2936	-3.17	-2.89	0.278249
K14494	Unigene12754_All	DELLA	22.7148	35.7562	9.4821	0.654561	-1.26	-1.91491
K14494	CL4359.Contig4_All	DELLA	0.5478	2.9975	4.0511	2.45	2.89	0.434554
K14494	Unigene20214_All	DELLA	4.784	2.6721	1.0509	-0.840243	-2.19	-1.34635
K14494	Unigene8778_All	DELLA	2.8774	6.4864	10.6679	1.17	1.89	0.717786
K14494	CL4907.Contig3_All	DELLA	6.2	6.1957	46.4163	-0.00100093	2.9	2.90529
K14494	CL8867.Contig2_All	DELLA	4.1687	6.5896	9.9017	0.660593	1.25	0.587485
K14494	CL7536.Contig1_All	DELLA	4.2504	14.6249	10.0214	1.78	1.24	-0.545343
K14494	CL7082.Contig3_All	DELLA	5.4917	12.8633	6.3332	1.23	0.205682	-1.02225
K14494	CL7992.Contig2_All	DELLA	1.4241	5.2088	3.5934	1.87	1.34	-0.535602
K14494	CL4962.Contig2_All	DELLA	3.5395	5.3991	7.2568	0.609173	1.04	0.426615
K14494	CL4359.Contig3_All	DELLA	1.0999	0.1019	0.2176	-3.43	-2.34	1.09452
K14494	CL4907.Contig2_All	DELLA	7.9114	8.8369	17.7301	0.159607	1.16	1.00459
K14494	CL4962.Contig1_All	DELLA	4.7667	6.7159	13.9052	0.49459	1.54	1.04997
K14494	Unigene35243_All	DELLA	0	3.6885	0.2982	11.85	NaN	-3.62868
K14494	CL9081.Contig2_All	DELLA	0.762	0.7046	8.0067	-0.112987	3.39	3.50633
K14494	Unigene14705_All	DELLA	0.8252	1.744	5.2448	1.07958	2.67	1.58849
K14494	CL2379.Contig7_All	DELLA	10.7769	0.5743	0.9991	-4.23	-3.43	0.798825
K14494	CL2479.Contig5_All	DELLA	1.6089	1.0524	6.9897	-0.612392	2.12	2.73155
K14494	CL2692.Contig6_All	DELLA	2.9165	3.7381	6.4223	0.358067	1.14	0.780785
K14495	CL730.Contig1_All	GID2;SLY1	3.2312	1.4008	1.0192	-1.20582	-1.66	-0.458814
K14495	CL148.Contig1_All	GID2;SLY1	7.7952	2.2612	4.0738	-1.79	-0.936211	0.849287
K14496	CL3751.Contig3_All	PYL	0.9053	0.3479	149.501	-1.37972	7.37	8.74727
K14496	CL11199.Contig1_All	PYL	9.2719	3.7801	7.933	-1.29	-0.224998	1.06944
K14496	CL3481.Contig1_All	PYL	37.7258	19.2069	18.4388	-0.973927	-1.03	-0.0588799
K14496	CL5650.Contig1_All	PYL	8.8651	9.1305	18.5205	0.042557	1.06	1.02036
K14496	CL5650.Contig2_All	PYL	6.656	3.2787	2.1547	-1.02	-1.63	-0.605637
K14497	Unigene15471_All	PP2C	50.5279	44.8031	6.8501	-0.173482	-2.88	-2.7094
K14497	CL1777.Contig1_All	PP2C	24.3327	18.8393	9.2558	-0.369151	-1.39	-1.02532
K14497	CL5106.Contig2_All	PP2C	6.0029	3.1994	0.9716	-0.907858	-2.63	-1.71937
K14497	CL11415.Contig1_All	PP2C	6.0682	12.7034	3.4037	1.07	-0.834165	-1.90004
K14497	CL4115.Contig1_All	PP2C	0.3868	4.0874	5.3248	3.4	3.78	0.381544
K14497	CL8237.Contig3_All	PP2C	5.2933	1.5471	8.1971	-1.77	0.630946	2.40555
K14497	Unigene25090_All	PP2C	0.1427	3.1674	1.3535	4.47	3.25	-1.2266
K14497	Unigene10944_All	PP2C	6.035	11.0907	1.7484	0.877925	-1.79	-2.66524
K14497	CL8939.Contig1_All	PP2C	10.3973	21.1416	3.7321	1.02	-1.48	-2.50203
K14497	CL5106.Contig1_All	PP2C	4.4422	3.0226	0.759	-0.555484	-2.55	-1.99362
K14497	Unigene29600_All	PP2C	1.6524	0.776	0.2509	-1.09043	-2.72	-1.62894
K14497	CL3526.Contig2_All	PP2C	1.5694	4.0768	7.3401	1.38	2.23	0.848363
K14497	CL8939.Contig2_All	PP2C	3.2377	3.0954	0.7902	-0.0648435	-2.03	-1.96984
K14497	CL735.Contig13_All	PP2C	5.4574	3.1573	2.3036	-0.789522	-1.24	-0.454801
K14497	CL3526.Contig1_All	PP2C	1.6406	1.206	0.1828	-0.443994	-3.17	-2.72189
K14497	Unigene2349_All	PP2C	2.1138	0	1.8573	-11.05	-0.186632	NaN
K14497	Unigene25091_All	PP2C	8.372	3.2703	2.6031	-1.36	-1.69	-0.329192
K14497	CL5135.Contig2_All	PP2C	0.1501	5.3918	1.8461	5.17	3.62	-1.54629
K14497	CL9213.Contig2_All	PP2C	5.8071	2.8242	4.1845	-1.04	-0.472763	0.567213
K14497	CL8161.Contig2_All	PP2C	0.9426	1.2451	2.5365	0.401544	1.43	1.02658
K14497	CL2226.Contig1_All	PP2C	6.6064	9.4125	17.3493	0.510714	1.39	0.882228
K14497	CL7625.Contig1_All	PP2C	8.5093	1.8422	4.9359	-2.21	-0.785727	1.42188
K14497	CL5135.Contig1_All	PP2C	6.9402	0.156	1.8165	-5.48	-1.93	3.54154
K14497	CL1530.Contig5_All	PP2C	0.1631	0.517	0.7732	1.66441	2.25	0.580677
K14497	CL1925.Contig1_All	PP2C	1.0302	0.1921	0.1864	-2.42	-2.47	-0.0434557
K14497	CL8939.Contig4_All	PP2C	13.4295	21.6561	4.1104	0.689368	-1.71	-2.39742
K14497	CL2226.Contig3_All	PP2C	1.8535	7.991	6.4222	2.11	1.79	-0.315308
K14497	CL1596.Contig1_All	PP2C	4.0594	0.3822	0.2884	-3.41	-3.82	-0.406257
K14497	CL5505.Contig3_All	PP2C	2.4293	1.9482	7.7377	-0.318399	1.67	1.98976
K14497	Unigene25087_All	PP2C	3.0391	1.3122	3.3499	-1.21	0.140474	1.35213
K14497	CL8939.Contig3_All	PP2C	33.4173	35.4183	16.007	0.0838998	-1.06	-1.14579
K14497	Unigene13988_All	PP2C	2.295	4.914	5.0767	1.1	1.15	0.0469932
K14497	CL1925.Contig6_All	PP2C	11.5698	4.8551	6.5543	-1.25	-0.81985	0.432941
K14497	Unigene34464_All	PP2C	0.895	5.0441	1.0704	2.49	0.25819	-2.23645
K14497	CL735.Contig5_All	PP2C	10.8984	5.2585	4.9483	-1.05	-1.14	-0.0877184
K14497	CL3526.Contig4_All	PP2C	8.263	6.106	3.2623	-0.436438	-1.34	-0.904338
K14497	Unigene22456_All	PP2C	10.4398	3.9765	0.896	-1.39	-3.54	-2.14993
K14498	Unigene3210_All	SNRK2	5.2626	6.3324	2.1205	0.266977	-1.31	-1.57835
K14498	CL7368.Contig1_All	SNRK2	8.5123	3.9977	10.9884	-1.09	0.36836	1.45874
K14498	CL958.Contig3_All	SNRK2	5.8876	1.9527	1.1454	-1.59	-2.36	-0.769619
K14498	Unigene3211_All	SNRK2	0.6365	0.6053	0.0652	-0.0725102	-3.29	-3.21471
K14498	Unigene23203_All	SNRK2	5.2365	2.587	3.7994	-1.02	-0.462831	0.554492
K14498	Unigene11452_All	SNRK2	6.3248	2.4652	3.8795	-1.36	-0.705149	0.654166
K14498	CL958.Contig2_All	SNRK2	2.481	2.1511	5.7712	-0.205847	1.22	1.4238
K14500	CL1882.Contig1_All	BSK	10.2938	2.1686	1.2022	-2.25	-3.1	-0.851087
K14500	CL2876.Contig2_All	BSK	7.3201	7.4411	0.3921	0.0236525	-4.22	-4.24622
K14500	Unigene2810_All	BSK	3.2694	3.7179	15.7998	0.185462	2.27	2.08735
K14500	CL2876.Contig7_All	BSK	5.0316	5.2791	10.2792	0.0692748	1.03	0.961364
K14502	CL826.Contig1_All	BIN2	44.0572	71.3764	106.466	0.696069	1.27	0.576868
K14503	CL6960.Contig1_All	BZR1_2	3.8167	7.5432	12.3895	0.982851	1.7	0.715869
K14504	Unigene40431_All	TCH4	0.1358	0	4.872	NaN	5.16	NaN
K14504	CL5482.Contig1_All	TCH4	0.4271	0.9672	11.0715	1.17924	4.7	3.51689
K14504	Unigene39431_All	TCH4	0	0.1184	5.3969	NaN	12.4	5.51039
K14504	Unigene16596_All	TCH4	6.0767	1.1675	1.3214	-2.38	-2.2	0.178645
K14504	Unigene34923_All	TCH4	0	5.3896	0.1089	12.4	NaN	-5.6291
K14505	CL9051.Contig2_All	CYCD3	2.3657	2.0288	7.3103	-0.22164	1.63	1.8493
K14506	CL8179.Contig3_All	JAR1	44.1341	24.0909	13.3727	-0.873405	-1.72	-0.849198
K14506	Unigene3792_All	JAR1	14.2404	7.8297	6.5276	-0.862961	-1.13	-0.262404
K14506	Unigene12371_All	JAR1	62.7918	36.545	23.6352	-0.780902	-1.41	-0.628737
K14508	Unigene3264_All	NPR1	4.4949	0.0709	0	-5.99	-12.13	NaN
K14508	CL1.Contig1_All	NPR1	0.1358	0	8.6999	NaN	6	NaN
K14508	Unigene3263_All	NPR1	5.6437	8.1346	12.2559	0.52743	1.12	0.591333
K14508	Unigene25571_All	NPR1	1.3339	1.8122	5.2089	0.442092	1.97	1.52324
K14508	Unigene28204_All	NPR1	4.0804	1.7965	0.3486	-1.18352	-3.55	-2.36554
K14508	CL4168.Contig2_All	NPR1	9.1986	9.4298	33.0535	0.0358129	1.85	1.8095
K14508	CL1.Contig2_All	NPR1	4.9538	1.0132	2.2388	-2.29	-1.15	1.14381
K14508	CL4168.Contig3_All	NPR1	3.884	0.7462	21.8984	-2.38	2.5	4.87512
K14508	CL1.Contig4_All	NPR1	0.9155	0.3455	10.5912	-1.40587	3.53	4.93804
K14508	CL4168.Contig4_All	NPR1	12.8538	12.5376	29.3696	-0.0359337	1.19	1.22806
K14509	CL11511.Contig2_All	ETR;ERS	0.6115	3.6448	1.4304	2.58	1.23	-1.34942
K14509	CL11511.Contig1_All	ETR;ERS	1.2098	1.4404	0.2445	0.251701	-2.31	-2.55856
K14509	Unigene4930_All	ETR;ERS	34.1966	8.3924	23.7076	-2.03	-0.528503	1.49819
K14509	CL1473.Contig8_All	ETR;ERS	0.2524	2.48	3.3113	3.3	3.71	0.417058
K14509	CL11511.Contig5_All	ETR;ERS	4.3036	3.1286	1.117	-0.460027	-1.95	-1.48589
K14509	CL1473.Contig9_All	ETR;ERS	2.5212	3.6137	47.5441	0.519366	4.24	3.71772
K14509	CL11511.Contig6_All	ETR;ERS	1.8351	1.1046	0.6072	-0.732335	-1.6	-0.86328
K14509	CL11511.Contig7_All	ETR;ERS	3.4532	33.1982	17.4565	3.27	2.34	-0.927341
K14510	CL1018.Contig6_All	CTR1	0.2296	0.7137	0.8724	1.64	1.93	0.289672
K14510	CL9816.Contig2_All	CTR1	2.4022	6.7304	7.0889	1.49	1.56	0.0748695
K14510	CL3300.Contig2_All	CTR1	9.0193	5.1985	2.2119	-0.79492	-2.03	-1.23281
K14510	CL3903.Contig7_All	CTR1	4.7274	0.9147	0.7508	-2.37	-2.65	-0.28487
K14510	CL8916.Contig2_All	CTR1	2.0561	0.9311	0.7427	-1.14	-1.47	-0.326157
K14510	CL723.Contig4_All	CTR1	14.2548	12.7633	2.3561	-0.159446	-2.6	-2.43753
K14510	CL7577.Contig2_All	CTR1	3.8579	5.8463	7.9402	0.599708	1.04	0.441651
K14510	CL7073.Contig8_All	CTR1	2.819	0.2744	0.1711	-3.36	-4.04	-0.681441
K14510	CL7577.Contig1_All	CTR1	7.9237	5.7161	23.5868	-0.471143	1.57	2.04488
K14510	CL5724.Contig3_All	CTR1	6.2477	11.4242	17.9535	0.870696	1.52	0.652172
K14510	CL1072.Contig4_All	CTR1	10.0389	3.0682	2.5648	-1.71	-1.97	-0.258546
K14510	CL8347.Contig2_All	CTR1	12.3592	7.4234	5.3345	-0.735433	-1.21	-0.476727
K14510	CL7073.Contig7_All	CTR1	0.0867	0.4579	0.462	2.4	2.41	0.0128603
K14510	Unigene14541_All	CTR1	3.5167	1.7723	1.2756	-0.988599	-1.46	-0.474447
K14510	CL5724.Contig1_All	CTR1	1.2928	0.2342	1.5903	-2.46	0.2988	2.76349
K14510	CL3903.Contig2_All	CTR1	0.9942	1.0166	3.4848	0.0321441	1.81	1.77732
K14510	CL2726.Contig17_All	CTR1	1.1471	11.0299	0.4703	3.27	-1.28634	-4.55169
K14510	CL102.Contig3_All	CTR1	0.1146	0.0757	2.2027	-0.598242	4.26	4.86284
K14510	CL3903.Contig8_All	CTR1	10.8168	2.0623	1.6276	-2.39	-2.73	-0.341508
K14510	CL2726.Contig19_All	CTR1	0.472	1.6691	0.4839	1.82	0.0359221	-1.78629
K14510	CL1011.Contig4_All	CTR1	0.2905	1.1052	1.4891	1.93	2.36	0.430133
K14512	CL11553.Contig1_All	MPK6	0.6217	3.4722	2.1394	2.48	1.78	-0.698644
K14512	CL1542.Contig4_All	MPK6	4.8977	3.4692	1.8207	-0.497501	-1.43	-0.93011
K14513	CL5269.Contig1_All	EIN2	8.8381	3.7857	2.9283	-1.22	-1.59	-0.370497
K14513	Unigene8773_All	EIN2	1.6697	4.5578	1.7116	1.45	0.0357567	-1.41299
K14514	CL10162.Contig3_All	EIN3	126.319	260.504	373.752	1.04	1.57	0.520777
K14514	CL10162.Contig1_All	EIN3	347.906	397.678	764.951	0.192904	1.14	0.943768
K14515	CL5680.Contig2_All	EBF1_2	0.817	1.6691	1.8239	1.03	1.16	0.127956
K14515	CL113.Contig15_All	EBF1_2	0.6224	2.4114	1.4621	1.95	1.23213	-0.721829
K14515	CL113.Contig7_All	EBF1_2	0.2329	0.7382	0.1868	1.66	-0.318216	-1.98252
K14515	Unigene24927_All	EBF1_2	0.5467	2.1665	3.2227	1.98654	2.56	0.572904
K14515	CL9629.Contig1_All	EBF1_2	3.5231	38.8609	15.46	3.46	2.13	-1.32978
K14515	CL113.Contig8_All	EBF1_2	0.4378	1.5934	0.7106	1.86	0.698766	-1.165
K14515	CL113.Contig5_All	EBF1_2	0.2129	0.5999	0.1212	1.49	-0.812786	-2.30733
K14515	CL2233.Contig2_All	EBF1_2	8.5409	16.8089	18.5719	0.976765	1.12	0.143896
K14515	CL113.Contig6_All	EBF1_2	0.4436	1.1049	0.3086	1.32	-0.523521	-1.84011
K14515	Unigene5538_All	EBF1_2	0.1336	0.5803	0.1522	2.12	0.188048	-1.93083
K14515	CL8769.Contig2_All	EBF1_2	3.1717	45.7736	17.6682	3.85	2.48	-1.37336
K14515	CL2233.Contig4_All	EBF1_2	10.9834	16.2483	26.2713	0.564964	1.26	0.693199
K14515	CL2233.Contig3_All	EBF1_2	20.1745	45.4039	43.9042	1.17	1.12	-0.0484573
K14515	Unigene26868_All	EBF1_2	3.1667	1.2227	0.8428	-1.37	-1.91	-0.536808
K14515	CL3244.Contig3_All	EBF1_2	0.8185	0.032	0.0932	-4.68	-3.13	1.54226
K14515	CL113.Contig10_All	EBF1_2	0.3013	0.9452	0.2702	1.65	-0.157173	-1.80659
K14515	CL113.Contig9_All	EBF1_2	0.2153	0.6332	0.2303	1.56	0.0971661	-1.45915
K14515	CL9629.Contig4_All	EBF1_2	15.2597	46.9269	79.0762	1.62	2.37	0.752828
K14515	CL113.Contig12_All	EBF1_2	1.0853	2.6606	1.3128	1.29	0.274553	-1.0191
K14515	CL113.Contig1_All	EBF1_2	0.2231	0.6602	0.2974	1.57	0.414714	-1.1505
K14516	CL9381.Contig2_All	ERF1	10.6197	33.665	36.6348	1.66	1.79	0.121965
K14516	Unigene17046_All	ERF1	2.8401	7.2026	13.3924	1.34	2.24	0.894825
K14516	Unigene9054_All	ERF1	2.2134	18.1042	9.6639	3.03	2.13	-0.905647
K14516	Unigene40024_All	ERF1	1.0942	1.9821	6.5697	0.857153	2.59	1.7288
K14516	Unigene12807_All	ERF1	6.4548	19.3817	17.6232	1.59	1.45	-0.137219
K14516	Unigene26777_All	ERF1	62.786	35.4226	170.885	-0.825773	1.44	2.27028
K14516	CL7923.Contig2_All	ERF1	21.5263	14.8618	50.0767	-0.534492	1.22	1.75253
