# Supplementary material for: Molecular mechanism of ethylene stimulation of latex yield in rubber tree (Hevea brasiliensis) revealed by de novo sequencing and transcriptome analysis
Source: BMC Genomics. 2016 Mar 24;17:257. doi: 10.1186/s12864-016-2587-4 (PMC4806457; doi:10.1186/s12864-016-2587-4)
Supplement: Additional file 11: — DEGs of transcription factors in E8 and E24 compared to C samples of Hevea brasiliensis. (XLS 256 kb) [file 12864_2016_2587_MOESM11_ESM.xls]

## Sheet: All
TF Family	PlantTFDB ID	Species	TF Name	TF C_FPKM(sum)	TF E8_FPKM(sum)	TF E24_FPKM(sum)	Unigenes	Unigene C_FPKM	Unigene E8_FPKM	Unigene E24_FPKM
WRKY	orange1.1g017677m	Citrus sinensis	WRKY DNA-binding protein 33	1.38	0.21	2.63	CL8956.Contig1_All	1.38	0.21	2.63
Trihelix	cassava4.1_009336m	Manihot esculenta	Homeodomain-like superfamily protein	29.11	37.63	41.58	CL9595.Contig6_All;CL9595.Contig1_All;Unigene8227_All;CL9595.Contig2_All;CL9595.Contig3_All	6.58;2.51;13.82;3.46;2.75	7.71;1.55;19.29;4.34;4.75	9.39;1.07;23.79;3.54;3.79
HD-ZIP	cassava4.1_012419m	Manihot esculenta	homeobox protein 16	13.18	12.01	53.29	CL7358.Contig2_All	13.18	12.01	53.29
MYB_related	Potri.017G037000.1	Populus trichocarpa	MYB_related family protein	6.91	5.37	2.85	CL799.Contig1_All;CL799.Contig7_All;CL799.Contig6_All	3.86;0.89;2.16	3.93;0.16;1.28	1.59;0.23;1.04
NAC	Jcr4S13209.20	Jatropha curcas	NAC family protein	0.77	3.09	2.84	CL3358.Contig4_All	0.77	3.09	2.84
bHLH	cassava4.1_004528m	Manihot esculenta	basic helix-loop-helix (bHLH) DNA-binding superfamily protein	4.3	2.27	1.57	Unigene30032_All	4.3	2.27	1.57
WRKY	Aan005344	Artemisia annua	WRKY family protein	4.46	3.92	2.4	CL9203.Contig1_All	4.46	3.92	2.4
MYB	GSMUA_Achr8P33900_001	Musa acuminata	MYB family protein	0.44	2.09	0.45	Unigene33325_All	0.44	2.09	0.45
ARF	cassava4.1_002216m	Manihot esculenta	auxin response factor 2	0.33	0.54	0.22	CL9736.Contig2_All	0.33	0.54	0.22
FAR1	29942.m000750	Ricinus communis	hypothetical protein	19.14	19.75	24.78	CL6849.Contig2_All;CL6849.Contig1_All	1.65;17.50	2.07;17.68	3.17;21.61
NF-YC	Thecc1EG030078t1	Theobroma cacao	Histone H2A 10 (83%T)	140.01	156.76	185.91	Unigene6478_All;Unigene23180_All;Unigene33324_All;Unigene1373_All;CL10775.Contig2_All;CL10775.Contig1_All	46.20;55.74;0.00;7.84;18.46;11.77	49.25;55.02;0.12;17.13;19.41;15.83	60.28;76.05;0.12;9.54;25.86;14.06
MYB_related	Potri.004G153300.3	Populus trichocarpa	DNA-binding family protein; similar to ZZ type; DNA-binding family protein; [ co-ortholog (2of2) of At4g34430, ]	14.22	14.98	18.18	Unigene18456_All	14.22	14.98	18.18
MYB	Jcr4S20388.20	Jatropha curcas	MYB family protein	4.9	5.4	4.95	CL6965.Contig2_All	4.9	5.4	4.95
TALE	mrna29439.1-v1.0-hybrid	Fragaria vesca	BEL1-like homeodomain 2	11.4	9.6	9.73	CL3562.Contig1_All;CL3562.Contig3_All	11.33;0.06	9.58;0.02	9.58;0.15
bHLH	mrna25984.1-v1.0-hybrid	Fragaria vesca	bHLH family protein	9.32	9.01	0	Unigene13584_All	9.32	9.01	0
CO-like	Potri.018G013800.1	Populus trichocarpa	similar to CONSTANS-like protein 2. [ORG:Malus x domestica]; [ co-ortholog (2of2) of AAC99310, At5g24930, AAC99309, ]	13.3	10.34	9.09	Unigene20894_All	13.3	10.34	9.09
MYB	cassava4.1_011766m	Manihot esculenta	myb domain protein 96	1.29	3.49	3.39	Unigene7602_All	1.29	3.49	3.39
DBB	Thecc1EG034151t1	Theobroma cacao	Salt tolerance 2	1.91	1.67	2.22	CL10636.Contig1_All	1.91	1.67	2.22
DBB	Thecc1EG034151t2	Theobroma cacao	Salt tolerance 2	1.81	2.73	1.95	CL10636.Contig3_All;CL10636.Contig2_All	0.93;0.87	1.09;1.64	0.96;0.99
TALE	cassava4.1_003548m	Manihot esculenta	POX (plant homeobox) family protein	3	3.72	2.34	CL7417.Contig2_All;Unigene8445_All;CL7417.Contig1_All	0.48;1.41;1.11	1.16;1.14;1.41	0.88;0.52;0.94
bZIP	cassava4.1_025203m	Manihot esculenta	bZIP transcription factor family protein	3.38	2.21	4.61	Unigene7028_All	3.38	2.21	4.61
HD-ZIP	cassava4.1_001672m	Manihot esculenta	Homeobox-leucine zipper family protein / lipid-binding START domain-containing protein	6.55	7.4	9.11	CL3896.Contig3_All;Unigene40314_All;CL1480.Contig7_All;CL3896.Contig1_All	2.24;0.76;2.66;0.89	2.24;0.23;4.20;0.73	1.93;1.01;4.87;1.30
MYB	cassava4.1_012505m	Manihot esculenta	myb domain protein 96	0.98	4.16	2.02	Unigene300_All	0.98	4.16	2.02
SRS	cassava4.1_010457m	Manihot esculenta	Lateral root primordium (LRP) protein-related	46.02	32	58.72	CL943.Contig2_All;CL6587.Contig1_All	19.07;26.95	15.50;16.51	30.83;27.89
CO-like	cassava4.1_009662m	Manihot esculenta	CONSTANS-like 2	2.96	3.9	10.12	CL3157.Contig5_All;CL3157.Contig6_All;CL8301.Contig3_All;CL8301.Contig1_All;Unigene2278_All	0.19;0.12;0.99;0.25;1.41	0.05;0.03;0.96;1.74;1.12	0.45;0.24;6.86;1.35;1.23
bHLH	MDP0000573178	Malus domestica	adenine phosphoribosyl transferase 1	83.53	74.3	58.29	CL922.Contig1_All	83.53	74.3	58.29
BBR-BPC	Jcr4U31454.10	Jatropha curcas	BBR-BPC family protein	16.91	14.39	13.34	CL5213.Contig2_All;CL5213.Contig3_All;CL5213.Contig5_All	1.64;2.42;12.85	1.56;1.46;11.37	1.55;1.26;10.53
MIKC	cassava4.1_015241m	Manihot esculenta	K-box region and MADS-box transcription factor family protein	0.85	0.7	1.06	CL1511.Contig7_All	0.85	0.7	1.06
ARR-B	Glyma17g16360.1	Glycine max	CheY-like two-component responsive regulator family protein	8.51	5.33	5.84	CL2855.Contig1_All;CL2855.Contig4_All	8.51;0.00	3.96;1.37	2.21;3.64
WRKY	cassava4.1_030395m	Manihot esculenta	WRKY family transcription factor	10.59	2.34	19.69	Unigene34522_All	10.59	2.34	19.69
HD-ZIP	cassava4.1_014152m	Manihot esculenta	homeobox protein 16	19.9	23.83	95.95	Unigene13547_All	19.9	23.83	95.95
C2H2	C.cajan_10641	Cajanus cajan	C2H2 family protein	0.5	0.12	0.58	CL5947.Contig1_All;CL5947.Contig2_All	0.13;0.36	0.00;0.12	0.14;0.45
AP2	cassava4.1_006069m	Manihot esculenta	related to AP2.7	6.11	2.08	1.01	Unigene4177_All	6.11	2.08	1.01
NF-YC	cassava4.1_029608m	Manihot esculenta	nuclear factor Y, subunit C9	40.79	39.91	42.75	CL4428.Contig11_All	40.79	39.91	42.75
C2H2	30174.m008818	Ricinus communis	zinc finger protein, putative	3.32	0.44	2.7	Unigene16523_All	3.32	0.44	2.7
CAMTA	cassava4.1_023110m	Manihot esculenta	signal responsive 1	0.59	0.41	1.2	CL2404.Contig2_All;CL2404.Contig3_All	0.05;0.54	0.09;0.32	0.09;1.11
HD-ZIP	cassava4.1_001673m	Manihot esculenta	Homeobox-leucine zipper family protein / lipid-binding START domain-containing protein	7.13	5.28	6.47	CL1480.Contig2_All;CL1480.Contig3_All;CL1480.Contig1_All;CL1480.Contig8_All	2.27;3.61;0.65;0.61	1.17;2.94;0.56;0.62	1.48;3.29;1.21;0.49
GRAS	cassava4.1_003741m	Manihot esculenta	RGA-like 1	16.4	29.33	28.59	CL2880.Contig1_All;CL2880.Contig2_All	12.78;3.62	22.93;6.40	22.48;6.11
G2-like	27914.m000409	Ricinus communis	transcription factor, putative	3.2	4	5.7	CL2505.Contig2_All	3.2	4	5.7
G2-like	356853	Arabidopsis lyrata	G2-like family protein	1451.23	1694.94	1429.43	CL6466.Contig1_All;CL6466.Contig2_All;Unigene1475_All	7.46;5.30;1438.47	8.08;5.90;1680.96	10.92;7.62;1410.89
Dof	MA_459791g0010	Picea abies	Dof family protein	1.92	1.35	2.62	CL375.Contig2_All	1.92	1.35	2.62
FAR1	cassava4.1_017467m	Manihot esculenta	Far-red impaired responsive (FAR1) family protein	11.39	11.05	14.03	CL9598.Contig2_All;CL9598.Contig1_All	6.69;4.70	6.32;4.74	8.51;5.52
C2H2	Gorai.013G210000.2	Gossypium raimondii	D111/G-patch domain-containing protein	0.1	0.19	0.1	CL5947.Contig7_All;CL5947.Contig15_All	0.00;0.10	0.09;0.11	0.00;0.10
Whirly	cassava4.1_031709m	Manihot esculenta	WHIRLY 2	8.15	17.56	14.71	CL553.Contig2_All;CL553.Contig1_All;CL553.Contig6_All	1.49;1.32;5.34	4.81;6.11;6.64	2.41;5.64;6.65
NF-YB	cassava4.1_017552m	Manihot esculenta	nuclear factor Y, subunit B8	16.36	14.17	14.1	CL10202.Contig2_All;CL10202.Contig1_All	10.32;6.04	6.35;7.83	6.22;7.88
bHLH	Potri.015G068100.4	Populus trichocarpa	bHLH family protein	10.9	12.37	12.16	Unigene27787_All	10.9	12.37	12.16
TALE	30170.m013647	Ricinus communis	homeobox protein knotted-1, putative	95.22	127.37	117.65	CL5687.Contig1_All	95.22	127.37	117.65
BBR-BPC	cassava4.1_012194m	Manihot esculenta	basic pentacysteine 4	7.49	8.98	7.13	CL3441.Contig1_All;CL3441.Contig6_All;CL3441.Contig7_All;CL3441.Contig5_All;CL3441.Contig3_All;CL3441.Contig2_All;CL3441.Contig4_All	1.59;0.00;3.41;0.00;0.11;2.35;0.03	0.73;0.46;2.80;0.11;0.67;2.73;1.48	1.78;0.07;2.16;0.07;0.11;2.88;0.06
GRAS	Potri.019G085600.1	Populus trichocarpa	GRAS family protein	0.83	1.74	5.24	Unigene14705_All	0.83	1.74	5.24
bHLH	Bol005011	Brassica oleracea	bHLH family protein	2.5	2.8	5.18	CL2811.Contig3_All	2.5	2.8	5.18
bHLH	Jcr4S04597.10	Jatropha curcas	bHLH family protein	6.3	2.94	3.42	Unigene19018_All	6.3	2.94	3.42
C2H2	evm.model.supercontig_216.26	Carica papaya	C2H2 family protein	0.95	1.25	3.4	CL556.Contig18_All	0.95	1.25	3.4
C2H2	cassava4.1_010237m	Manihot esculenta	C2H2-like zinc finger protein	2.62	0.37	2.69	Unigene19149_All	2.62	0.37	2.69
bZIP	cassava4.1_007487m	Manihot esculenta	basic leucine zipper 25	0.31	0.3	0.32	CL115.Contig4_All	0.31	0.3	0.32
ERF	cassava4.1_020965m	Manihot esculenta	Integrase-type DNA-binding superfamily protein	3.59	3.22	2.02	Unigene19340_All	3.59	3.22	2.02
AP2	29562.m000029	Ricinus communis	Protein BABY BOOM, putative	1.81	0.48	3.25	Unigene41598_All	1.81	0.48	3.25
NF-YA	cassava4.1_011636m	Manihot esculenta	nuclear factor Y, subunit A3	0.72	0.44	1.59	CL10855.Contig2_All	0.72	0.44	1.59
C2H2	Neem_13691_f_6	Azadirachta indica	C2H2 family protein	0.3	0.36	1.21	CL556.Contig2_All	0.3	0.36	1.21
bZIP	Jcr4S01086.80	Jatropha curcas	bZIP family protein	4.69	3.83	3.5	Unigene17786_All	4.69	3.83	3.5
WRKY	MDP0000756254	Malus domestica	WRKY DNA-binding protein 56	2.53	0.22	1.3	CL3981.Contig3_All	2.53	0.22	1.3
NF-YC	cassava4.1_012701m	Manihot esculenta	nuclear factor Y, subunit C11	36.02	33.32	44.2	Unigene40051_All	36.02	33.32	44.2
bHLH	cassava4.1_009861m	Manihot esculenta	basic helix-loop-helix (bHLH) DNA-binding superfamily protein	4.12	2.01	1.88	Unigene5846_All	4.12	2.01	1.88
WRKY	cassava4.1_002430m	Manihot esculenta	WRKY DNA-binding protein 2	12.27	8.13	16.29	CL5365.Contig2_All	12.27	8.13	16.29
C3H	cassava4.1_009994m	Manihot esculenta	Zinc finger C-x8-C-x5-C-x3-H type family protein	7.59	9.36	7.01	CL6680.Contig1_All;CL6680.Contig2_All	0.48;7.12	1.87;7.49	0.49;6.52
MYB	cassava4.1_015395m	Manihot esculenta	myb domain protein 4	3.23	3.95	4.25	CL4296.Contig2_All	3.23	3.95	4.25
AP2	cassava4.1_007488m	Manihot esculenta	Integrase-type DNA-binding superfamily protein	7.11	9.33	12.24	Unigene12619_All	7.11	9.33	12.24
WRKY	cassava4.1_021176m	Manihot esculenta	WRKY family transcription factor	2.96	0.33	1.28	Unigene30447_All	2.96	0.33	1.28
MYB_related	Lus10038846	Linum usitatissimum	Homeodomain-like superfamily protein	326.17	383.45	340.67	CL7097.Contig1_All;CL7097.Contig3_All	121.15;205.02	204.23;179.23	167.23;173.44
NAC	C.cajan_17016	Cajanus cajan	NAC family protein	2.96	0.31	0.61	Unigene28367_All	2.96	0.31	0.61
MYB_related	78481	Selaginella moellendorffii	circadian clock associated 1	1.41	2.22	4.86	CL1277.Contig1_All;CL1277.Contig5_All;CL1277.Contig10_All;CL1277.Contig9_All;CL1277.Contig4_All	0.83;0.03;0.09;0.43;0.03	1.48;0.09;0.07;0.46;0.12	2.28;0.40;0.31;1.42;0.45
AP2	29736.m002029	Ricinus communis	DNA binding protein, putative	1.38	3.55	2.23	Unigene17971_All	1.38	3.55	2.23
MYB_related	28880.m000016	Ricinus communis	conserved hypothetical protein	1.2	1.01	1.16	Unigene33350_All	1.2	1.01	1.16
GRAS	PDK_30s711191g007	Phoenix dactylifera	GRAS family protein	9.32	10.91	5.81	CL1153.Contig5_All;CL1153.Contig2_All;CL1153.Contig14_All;CL1153.Contig12_All;CL1153.Contig4_All;CL1153.Contig16_All;Unigene1_All;CL1153.Contig8_All;CL1153.Contig18_All;CL1153.Contig24_All;CL1153.Contig1_All;CL1153.Contig11_All;CL1153.Contig3_All;CL1153.Contig10_All;CL1153.Contig15_All;CL1153.Contig17_All;CL1153.Contig7_All;CL1153.Contig19_All;CL1153.Contig9_All	0.13;0.22;0.42;0.08;0.17;0.25;1.23;0.23;0.11;2.91;0.39;0.83;0.15;1.03;0.11;0.08;0.12;0.10;0.76	0.19;0.40;0.62;0.11;0.25;0.30;0.65;0.22;0.15;4.13;0.51;0.87;0.26;0.67;0.13;0.12;0.32;0.05;0.96	0.12;0.14;0.10;0.09;0.26;0.22;0.88;0.16;0.11;1.39;0.40;0.51;0.12;0.56;0.09;0.08;0.11;0.00;0.46
ERF	Thhalv10003431m	Thellungiella halophila	erf domain protein 9	18.83	12.54	5.84	CL4833.Contig2_All;CL4833.Contig3_All;CL4833.Contig1_All	0.68;18.02;0.13	0.26;12.14;0.14	0.82;4.68;0.34
AP2	cassava4.1_025425m	Manihot esculenta	related to AP2.7	2.71	1.59	4.01	Unigene4753_All	2.71	1.59	4.01
AP2	cassava4.1_005020m	Manihot esculenta	Integrase-type DNA-binding superfamily protein	2.01	0.74	1.97	Unigene6982_All	2.01	0.74	1.97
Dof	cassava4.1_010897m	Manihot esculenta	Dof-type zinc finger DNA-binding family protein	7.19	8.24	8.5	CL5066.Contig2_All;Unigene14865_All	4.48;2.71	4.50;3.74	5.51;2.99
C2H2	mrna11016.1-v1.0-hybrid	Fragaria vesca	zinc finger (C2H2 type) family protein	3.67	2.44	5.44	CL4652.Contig2_All	3.67	2.44	5.44
WRKY	NNU_023323-RA	Nelumbo nucifera	WRKY family protein	16.98	16.84	32.63	CL7535.Contig1_All	16.98	16.84	32.63
MYB_related	Ghi008739	Gossypium hirsutum	MYB_related family protein	10.85	9.91	12.28	Unigene33295_All;CL159.Contig5_All;Unigene2824_All;CL159.Contig4_All;CL159.Contig11_All;Unigene2825_All;Unigene15067_All	0.11;0.54;2.59;0.42;1.30;0.37;5.53	0.12;0.61;2.93;0.84;0.65;0.22;4.54	0.23;1.49;3.62;0.57;0.27;0.22;5.88
E2F/DP	cassava4.1_007247m	Manihot esculenta	E2F transcription factor 1	0.55	0.88	1.02	CL4089.Contig5_All	0.55	0.88	1.02
ERF	Glyma12g26836.1	Glycine max	erf domain protein 9	0.52	14.87	9.86	CL4833.Contig5_All;CL4833.Contig4_All;CL4833.Contig6_All	0.32;0.07;0.13	1.29;0.15;13.43	4.81;0.86;4.19
MYB	30000.m000380	Ricinus communis	r2r3-myb transcription factor, putative	5.45	1.47	2.21	CL6181.Contig1_All	5.45	1.47	2.21
Nin-like	GSMUA_Achr8P04280_001	Musa acuminata	Nin-like family protein	0.08	0.79	0.38	CL310.Contig3_All	0.08	0.79	0.38
MYB	Lus10024669	Linum usitatissimum	myb domain protein 103	44.45	41.39	50.08	Unigene26269_All	44.45	41.39	50.08
NAC	PDK_30s1080961g001	Phoenix dactylifera	NAC family protein	2.01	0.53	3.44	Unigene6087_All	2.01	0.53	3.44
HSF	MDP0000302966	Malus domestica	Tetratricopeptide repeat (TPR)-like superfamily protein	87.53	74.21	51.15	CL5869.Contig1_All	87.53	74.21	51.15
TCP	MDP0000304904	Malus domestica	cullin 1	104.47	91.48	99.51	Unigene14234_All;Unigene1578_All;Unigene7107_All	61.45;24.56;18.46	53.34;22.03;16.11	58.20;23.40;17.91
TCP	GSVIVT01023283001	Vitis vinifera	TCP family transcription factor	2.13	2.36	4.9	Unigene5532_All	2.13	2.36	4.9
BBR-BPC	cassava4.1_013529m	Manihot esculenta	basic pentacysteine1	43.02	41.41	38.35	Unigene22463_All	43.02	41.41	38.35
Trihelix	cassava4.1_001560m	Manihot esculenta	RNA-metabolising metallo-beta-lactamase family protein	0.38	0.14	0.39	CL2196.Contig2_All;CL2196.Contig1_All;CL2196.Contig5_All	0.25;0.09;0.04	0.14;0.00;0.00	0.23;0.12;0.04
AP2	cassava4.1_003216m	Manihot esculenta	Integrase-type DNA-binding superfamily protein	1.74	0	1.53	Unigene32710_All	1.74	0	1.53
bHLH	mrna00901.1-v1.0-hybrid	Fragaria vesca	SNF2 domain-containing protein / helicase domain-containing protein	0.4	0.43	0.6	CL6859.Contig3_All	0.4	0.43	0.6
ERF	Glyma07g37410.1	Glycine max	ethylene-responsive element binding protein	80.39	119.63	75.58	CL10057.Contig2_All;CL10057.Contig1_All	7.98;72.41	2.89;116.73	5.05;70.53
ERF	GSMUA_Achr8P08000_001	Musa acuminata	ERF family protein	11.1	10.59	12.68	Unigene16768_All;CL1479.Contig4_All;Unigene16767_All;CL1479.Contig3_All;Unigene16990_All;Unigene21038_All;Unigene16989_All;Unigene16765_All;Unigene16766_All;CL1479.Contig2_All;Unigene23839_All	0.30;1.40;0.65;1.20;0.17;2.26;2.25;0.26;0.23;1.40;0.99	0.20;1.39;0.48;1.23;0.11;2.43;2.27;0.16;0.17;1.28;0.87	0.36;1.60;0.83;1.31;0.21;2.56;2.42;0.31;0.25;1.66;1.18
FAR1	NNU_004563-RA	Nelumbo nucifera	FAR1 family protein	0.85	3.29	1.45	Unigene34973_All	0.85	3.29	1.45
DBB	cassava4.1_016111m	Manihot esculenta	B-box type zinc finger family protein	7.43	3.16	15.66	CL1813.Contig5_All;Unigene13898_All;Unigene13903_All;Unigene13896_All;CL1813.Contig3_All;CL1813.Contig2_All;CL1813.Contig7_All;Unigene13905_All;Unigene13901_All;Unigene13897_All;Unigene13899_All;CL1813.Contig1_All;CL1813.Contig6_All;Unigene13907_All;CL1813.Contig4_All;CL1813.Contig8_All;Unigene39242_All;Unigene13906_All;Unigene13904_All;Unigene13902_All;Unigene13900_All	0.24;0.20;0.32;0.49;0.12;0.15;0.17;0.28;0.35;0.40;0.19;0.11;0.19;0.42;0.22;0.16;1.15;0.21;0.35;0.20;1.54	0.05;0.06;0.14;0.10;0.05;0.07;0.04;0.06;0.11;0.12;0.08;0.05;0.04;0.16;0.05;0.07;0.68;0.06;0.16;0.09;0.93	0.46;0.26;0.74;0.80;0.22;0.26;0.34;0.46;0.41;0.46;0.24;0.21;0.50;1.01;0.43;0.28;3.80;0.40;0.41;0.41;3.55
BES1	cassava4.1_012308m	Manihot esculenta	Brassinosteroid signalling positive regulator (BZR1) family protein	35.11	36.72	42.53	CL6978.Contig1_All;CL6978.Contig2_All	19.96;15.15	25.30;11.42	32.38;10.16
MYB	cassava4.1_031923m	Manihot esculenta	myb domain protein 67	3.37	0	0	Unigene30198_All	3.37	0	0
C3H	cassava4.1_002452m	Manihot esculenta	CCCH-type zinc finger protein with ARM repeat domain	40.07	39.39	57.23	CL2888.Contig2_All	40.07	39.39	57.23
MYB_related	cassava4.1_010545m	Manihot esculenta	Homeodomain-like superfamily protein	9.75	7.45	5.85	CL8282.Contig2_All;CL8282.Contig4_All	4.84;4.91	4.03;3.42	4.30;1.55
Trihelix	cassava4.1_009403m	Manihot esculenta	sequence-specific DNA binding transcription factors	6.79	6.28	3.38	CL10266.Contig1_All	6.79	6.28	3.38
MYB	GSMUA_Achr5P23110_001	Musa acuminata	MYB family protein	1.1	1.93	4.19	Unigene9377_All	1.1	1.93	4.19
bHLH	cassava4.1_024442m	Manihot esculenta	Basic helix-loop-helix (bHLH) DNA-binding family protein	18.91	10.15	18.29	CL8221.Contig1_All	18.91	10.15	18.29
FAR1	30178.m000864	Ricinus communis	conserved hypothetical protein	9.96	10.32	10.98	Unigene23906_All	9.96	10.32	10.98
NF-YC	MEDTR2G096630.1	Medicago truncatula	NF-YC family protein	214.3	280.91	231.84	Unigene9640_All;Unigene18450_All	13.72;200.59	16.26;264.64	17.32;214.52
bHLH	29736.m002007	Ricinus communis	transcription regulator, putative	5.04	1.96	0	Unigene5391_All	5.04	1.96	0
HD-ZIP	Ahy015341	Arachis hypogaea	HD-ZIP family protein	1.09	0.77	2.61	Unigene21685_All	1.09	0.77	2.61
bHLH	cassava4.1_015179m	Manihot esculenta	basic helix-loop-helix (bHLH) DNA-binding superfamily protein	69.63	91.34	79.11	CL11003.Contig2_All;CL11003.Contig1_All	36.36;33.27	52.45;38.89	50.31;28.80
Trihelix	cassava4.1_011546m	Manihot esculenta	sequence-specific DNA binding transcription factors	1.53	0.12	4.6	Unigene2605_All	1.53	0.12	4.6
NAC	Jcr4S03681.20	Jatropha curcas	NAC family protein	1.03	0.16	3.18	Unigene38896_All	1.03	0.16	3.18
NAC	cassava4.1_015927m	Manihot esculenta	NAC domain containing protein 36	1.34	2.71	0.63	Unigene14790_All	1.34	2.71	0.63
bHLH	Jcr4S01508.60	Jatropha curcas	bHLH family protein	19.17	1.32	8.26	CL7801.Contig2_All	19.17	1.32	8.26
NF-YC	Glyma19g41280.1	Glycine max	nuclear factor Y, subunit C11	4.65	5.25	5.1	Unigene161_All;CL11590.Contig1_All	4.31;0.34	4.85;0.40	4.75;0.35
NF-YC	cassava4.1_012635m	Manihot esculenta	nuclear factor Y, subunit C11	19.69	20.35	24.71	CL11590.Contig2_All	19.69	20.35	24.71
TCP	Tae047720	Triticum aestivum	TCP family protein	0.56	0.59	1	CL3230.Contig3_All	0.56	0.59	1
C2H2	Neem_20250_f_1	Azadirachta indica	C2H2 family protein	32.88	39.55	48.87	CL231.Contig2_All;CL231.Contig1_All	16.82;16.06	18.97;20.58	21.93;26.94
ERF	Aan012901	Artemisia annua	ERF family protein	0.2	0.26	0.42	CL499.Contig5_All	0.2	0.26	0.42
C3H	29805.m001499	Ricinus communis	zinc finger protein, putative	12.41	10.97	12.5	CL3777.Contig1_All;CL3777.Contig2_All	7.44;4.96	6.92;4.04	7.09;5.41
Dof	ppa008556m	Prunus persica	TARGET OF MONOPTEROS 6	3.31	1.36	2.64	Unigene297_All	3.31	1.36	2.64
bHLH	Thecc1EG042823t1	Theobroma cacao	Actin depolymerizing factor 4 (86%P)	540.08	536.24	512.99	CL6641.Contig1_All;CL6641.Contig2_All;Unigene15664_All	2.33;255.37;282.38	1.95;236.54;297.75	2.14;207.11;303.74
bHLH	Thecc1EG042823t2	Theobroma cacao	Actin depolymerizing factor 4 (86%P)	61.66	62.37	60.06	Unigene19116_All;CL3495.Contig6_All	49.11;12.55	49.82;12.55	49.16;10.90
GATA	Han008372	Helianthus annuus	GATA family protein	10.44	17.52	11.7	Unigene15455_All	10.44	17.52	11.7
BES1	cassava4.1_011523m	Manihot esculenta	BES1/BZR1 homolog 4	45.27	45.25	51.01	CL9356.Contig2_All	45.27	45.25	51.01
SBP	cassava4.1_001340m	Manihot esculenta	squamosa promoter-binding protein-like 12	19.42	20.04	24.99	Unigene26660_All	19.42	20.04	24.99
C2H2	cassava4.1_011850m	Manihot esculenta	C2H2-like zinc finger protein	5.56	1.79	3.7	Unigene10858_All;Unigene23549_All	3.64;1.92	1.07;0.72	1.45;2.25
WRKY	cassava4.1_006003m	Manihot esculenta	WRKY family transcription factor	1.5	0	2.15	Unigene39190_All	1.5	0	2.15
bHLH	cassava4.1_006027m	Manihot esculenta	basic helix-loop-helix (bHLH) DNA-binding superfamily protein	17.75	18.54	26.37	Unigene12989_All	17.75	18.54	26.37
TCP	Can001412	Capsicum annuum	TCP family protein	10.74	4.39	11.83	Unigene14628_All	10.74	4.39	11.83
DBB	Ghi006746	Gossypium hirsutum	DBB family protein	5.27	3	3.33	CL680.Contig2_All	5.27	3	3.33
WRKY	OB08G26390.1	Oryza brachyantha	WRKY family protein	6.47	5.9	6.63	Unigene21260_All	6.47	5.9	6.63
Trihelix	29872.m000548	Ricinus communis	transcription factor, putative	2.53	1.98	2.3	CL743.Contig5_All	2.53	1.98	2.3
NF-YB	Thecc1EG014477t2	Theobroma cacao	Nuclear factor Y	40.61	45.62	37.4	CL1885.Contig1_All	40.61	45.62	37.4
bHLH	cassava4.1_007226m	Manihot esculenta	LJRHL1-like 1	6.15	5.51	4.58	CL2606.Contig2_All	6.15	5.51	4.58
MYB_related	cassava4.1_004108m	Manihot esculenta	Homeodomain-like superfamily protein	0.11	0.82	0.23	CL6277.Contig6_All	0.11	0.82	0.23
C3H	cassava4.1_007335m	Manihot esculenta	Zinc finger C-x8-C-x5-C-x3-H type family protein	12.86	15.68	21.79	Unigene39217_All;Unigene19793_All	5.24;7.62	6.84;8.83	9.63;12.16
TALE	cassava4.1_011212m	Manihot esculenta	KNOTTED1-like homeobox gene 3	21.61	18.99	26.29	CL1512.Contig2_All	21.61	18.99	26.29
WRKY	cassava4.1_002389m	Manihot esculenta	WRKY DNA-binding protein 2	14.89	8.32	11.43	CL5365.Contig1_All	14.89	8.32	11.43
ERF	73140	Selaginella moellendorffii	related to AP2 11	2.42	0.33	4.45	Unigene12413_All	2.42	0.33	4.45
GRAS	29692.m000540	Ricinus communis	DELLA protein GAIP-B, putative	8.82	4.82	6.24	CL4081.Contig2_All	8.82	4.82	6.24
TALE	29737.m001270	Ricinus communis	homeobox protein knotted-1, putative	2.28	4.51	3.79	Unigene6110_All	2.28	4.51	3.79
DBB	cassava4.1_016263m	Manihot esculenta	B-box type zinc finger family protein	8.02	4.79	23.83	Unigene12002_All	8.02	4.79	23.83
MYB_related	30190.m010902	Ricinus communis	DNA binding protein, putative	2.67	0.94	0.61	Unigene31133_All	2.67	0.94	0.61
MYB_related	cassava4.1_012217m	Manihot esculenta	Homeodomain-like superfamily protein	59.77	76.59	77.43	CL3286.Contig2_All	59.77	76.59	77.43
MYB	Potri.008G148400.4	Populus trichocarpa	similar to myb family transcription factor (myb88); similar to putative transcription factor (MYB88) mRNA; [ co-ortholog (2of2) of At2g02820, At1g14350, ]	3.93	2.91	1.01	Unigene4825_All	3.93	2.91	1.01
MIKC	29804.m001536	Ricinus communis	mads box protein, putative	2.34	2.47	1.33	Unigene7462_All	2.34	2.47	1.33
MYB	cassava4.1_007445m	Manihot esculenta	myb domain protein 55	0.7	0.61	3.65	Unigene40630_All	0.7	0.61	3.65
TCP	cassava4.1_032556m	Manihot esculenta	TCP family transcription factor	1.65	2.03	1.97	Unigene38469_All	1.65	2.03	1.97
C2H2	cassava4.1_015196m	Manihot esculenta	C2H2-like zinc finger protein	1.13	0.35	0.36	CL1119.Contig13_All;CL1119.Contig1_All;CL1119.Contig8_All;CL1119.Contig4_All;CL1119.Contig6_All;CL1119.Contig10_All;CL1119.Contig3_All;CL1119.Contig14_All;CL1119.Contig16_All;CL1119.Contig12_All;CL1119.Contig2_All;CL1119.Contig5_All;CL1119.Contig7_All;CL1119.Contig9_All;CL1119.Contig11_All;CL1119.Contig15_All	0.03;0.03;0.26;0.03;0.03;0.14;0.09;0.03;0.08;0.04;0.04;0.04;0.03;0.03;0.03;0.18	0.00;0.00;0.25;0.00;0.00;0.06;0.00;0.00;0.00;0.00;0.00;0.00;0.00;0.00;0.00;0.04	0.00;0.00;0.11;0.00;0.00;0.09;0.00;0.00;0.00;0.00;0.09;0.04;0.00;0.00;0.00;0.04
C2H2	Eucgr.B01823.1	Eucalyptus grandis	D111/G-patch domain-containing protein	2.62	0.04	0.27	CL5947.Contig16_All;CL5947.Contig4_All;CL5947.Contig12_All	0.05;0.18;2.39	0.00;0.00;0.04	0.05;0.14;0.09
GRF	OpuncBB_FGP19392	Oryza punctata	GRF family protein	1.6	3.32	3.09	CL7045.Contig3_All	1.6	3.32	3.09
TCP	cassava4.1_013743m	Manihot esculenta	TCP family transcription factor	5.65	8.04	14.9	Unigene14409_All	5.65	8.04	14.9
AP2	Thecc1EG034652t1	Theobroma cacao	Integrase-type DNA-binding superfamily protein (63%P)	2.88	0.79	1.8	Unigene15907_All	2.88	0.79	1.8
GeBP	EMT21109	Aegilops tauschii	GeBP family protein	0.79	0.42	0.49	CL9336.Contig2_All	0.79	0.42	0.49
Trihelix	cassava4.1_003781m	Manihot esculenta	Duplicated homeodomain-like superfamily protein	0	0.36	1.26	CL7561.Contig1_All	0	0.36	1.26
NF-YA	cassava4.1_017907m	Manihot esculenta	nuclear factor Y, subunit A7	4.91	4.04	5.41	CL4623.Contig7_All;CL4623.Contig2_All;CL4623.Contig5_All;CL4623.Contig4_All;CL4623.Contig3_All	0.16;1.10;0.66;0.18;2.80	0.29;0.32;0.65;0.19;2.58	0.11;0.58;2.72;0.14;1.86
WRKY	cassava4.1_005267m	Manihot esculenta	WRKY DNA-binding protein 3	8.85	18.1	6.05	Unigene19762_All;Unigene185_All	6.78;2.07	10.41;7.69	3.20;2.85
Dof	PH01155840G0010	Phyllostachys heterocycla	Dof family protein	13.11	14.22	14.33	CL5066.Contig1_All	13.11	14.22	14.33
FAR1	cassava4.1_014879m	Manihot esculenta	Far-red impaired responsive (FAR1) family protein	11.95	12.74	11.59	Unigene9915_All	11.95	12.74	11.59
NAC	cassava4.1_004348m	Manihot esculenta	TCV-interacting protein	3.12	0.3	3.2	Unigene5155_All	3.12	0.3	3.2
GRAS	MA_10163994g0020	Picea abies	GRAS family protein	31.44	29.96	41.1	CL676.Contig1_All;CL676.Contig2_All;CL10389.Contig3_All;CL10389.Contig1_All;CL676.Contig3_All	5.87;17.38;5.21;1.18;1.80	4.55;17.26;5.74;1.20;1.20	7.24;23.72;6.87;2.21;1.07
bHLH	Jcr4S00074.50	Jatropha curcas	bHLH family protein	0.48	0.35	0.41	Unigene16762_All	0.48	0.35	0.41
MYB	GSVIVT01036802001	Vitis vinifera	myb domain protein 58	0.36	0.81	0.37	CL6183.Contig3_All	0.36	0.81	0.37
FAR1	29569.m000148	Ricinus communis	conserved hypothetical protein	10.28	8.43	7.3	Unigene11006_All	10.28	8.43	7.3
ERF	PGSC0003DMP400025075	Solanum tuberosum	ERF family protein	1.64	4.9	11.63	Unigene14143_All	1.64	4.9	11.63
MYB	cassava4.1_013877m	Manihot esculenta	myb domain protein 78	9.4	9.08	4.13	Unigene22105_All	9.4	9.08	4.13
MYB	Carubv10015767m	Capsella rubella	myb domain protein 26	8.05	21.02	6.23	Unigene4599_All	8.05	21.02	6.23
Trihelix	GSVIVT01008515001	Vitis vinifera	RNA-metabolising metallo-beta-lactamase family protein	0.06	0	0.04	CL2196.Contig4_All	0.06	0	0.04
C3H	30128.m008963	Ricinus communis	conserved hypothetical protein	0.92	1.05	1.04	CL4422.Contig13_All;CL4422.Contig2_All	0.09;0.83	0.10;0.95	0.19;0.85
AP2	Jcr4S00613.10	Jatropha curcas	AP2 family protein	1.93	1.96	1.54	Unigene3492_All	1.93	1.96	1.54
bHLH	Potri.005G217800.1	Populus trichocarpa	bHLH family protein	11.1	1.07	1.6	Unigene16761_All	11.1	1.07	1.6
C3H	C.cajan_09493	Cajanus cajan	C3H family protein	10.63	7.06	12.65	CL2888.Contig1_All;CL2888.Contig3_All;CL2888.Contig4_All	2.88;3.28;4.46	2.41;3.07;1.57	3.45;5.83;3.37
MYB	MELO3C023633P1	Cucumis melo	MYB family protein	0.3	0.32	0	Unigene33738_All	0.3	0.32	0
ERF	cassava4.1_016924m	Manihot esculenta	DREB and EAR motif protein 2	25.93	23.51	18.08	Unigene18482_All;Unigene14694_All	12.38;13.55	11.72;11.79	8.55;9.54
SRS	Ghi017892	Gossypium hirsutum	SRS family protein	19.55	13.8	25.64	CL6587.Contig2_All	19.55	13.8	25.64
MYB_related	cassava4.1_012631m	Manihot esculenta	Homeodomain-like/winged-helix DNA-binding family protein	21.26	18.95	17.25	CL11038.Contig1_All	21.26	18.95	17.25
G2-like	27757.m000022	Ricinus communis	conserved hypothetical protein	4.73	3.61	2.9	CL3416.Contig1_All	4.73	3.61	2.9
Dof	Lus10025340	Linum usitatissimum	DNA binding with one finger 2.4	2.84	4.75	3.13	Unigene8785_All	2.84	4.75	3.13
TCP	cassava4.1_009094m	Manihot esculenta	TEOSINTE BRANCHED, cycloidea and PCF (TCP) 14	3.25	7.22	3.96	Unigene10758_All;Unigene35459_All	1.89;1.36	3.07;4.15	1.64;2.32
ERF	cassava4.1_012438m	Manihot esculenta	Integrase-type DNA-binding superfamily protein	1.94	0	0.85	Unigene32422_All	1.94	0	0.85
NAC	Jcr4S11783.10	Jatropha curcas	NAC family protein	1.12	3.86	2.3	Unigene33335_All	1.12	3.86	2.3
GRAS	Lsa007846	Lactuca sativa	GRAS family protein	6.15	3.07	1.49	CL9081.Contig1_All	6.15	3.07	1.49
FAR1	cassava4.1_015065m	Manihot esculenta	Far-red impaired responsive (FAR1) family protein	6.95	7.63	5.12	CL5828.Contig1_All	6.95	7.63	5.12
HD-ZIP	cassava4.1_002279m	Manihot esculenta	Homeobox-leucine zipper family protein / lipid-binding START domain-containing protein	2.87	1.42	1.57	Unigene10802_All	2.87	1.42	1.57
G2-like	ObartAA03S_FGP31214	Oryza barthii	G2-like family protein	2.93	3.48	4.18	Unigene5120_All	2.93	3.48	4.18
ARR-B	cassava4.1_003234m	Manihot esculenta	response regulator 2	16.87	17.21	20.67	CL1987.Contig4_All;CL1987.Contig1_All	8.90;7.97	9.09;8.12	7.32;13.35
ARR-B	OpuncBB_FGP3881	Oryza punctata	ARR-B family protein	3.47	4.09	3.32	Unigene15423_All	3.47	4.09	3.32
WRKY	cassava4.1_011894m	Manihot esculenta	WRKY DNA-binding protein 48	1.02	2.48	1.59	CL2490.Contig3_All;CL2490.Contig2_All;CL2490.Contig4_All;CL2490.Contig5_All	0.53;0.10;0.33;0.06	0.97;0.43;0.58;0.49	0.74;0.26;0.28;0.30
MIKC	Glyma14g36221.2	Glycine max	AGAMOUS-like 16	2.62	0.92	0	CL6461.Contig2_All	2.62	0.92	0
M-type	GRMZM2G446426_P01	Zea mays	M-type family protein	182.75	181.39	187.34	Unigene1539_All	182.75	181.39	187.34
MYB_related	cassava4.1_022192m	Manihot esculenta	myb domain protein 62	0	7.92	0.53	Unigene34550_All	0	7.92	0.53
MYB	Ahy010748	Arachis hypogaea	MYB family protein	1.84	1.95	0.63	CL11058.Contig2_All	1.84	1.95	0.63
MYB	GSVIVT01011447001	Vitis vinifera	myb domain protein 106	3.11	1.18	1.6	Unigene29023_All	3.11	1.18	1.6
B3	Can011627	Capsicum annuum	B3 family protein	13.17	12.82	9.78	CL3867.Contig1_All	13.17	12.82	9.78
bHLH	Gorai.001G223600.1	Gossypium raimondii	secretion-associated RAS super family 2	282.17	315.03	268.05	CL11239.Contig3_All;CL11239.Contig2_All;CL11239.Contig1_All;Unigene22629_All	80.83;98.77;58.25;44.32	89.28;80.73;86.93;58.09	88.86;66.94;69.22;43.03
NF-YB	Neem_6074_f_1	Azadirachta indica	NF-YB family protein	3.06	3.69	4.03	CL4834.Contig1_All	3.06	3.69	4.03
FAR1	Jcr4S00050.60	Jatropha curcas	FAR1 family protein	16.08	17.44	20.97	Unigene15440_All;Unigene25852_All	9.80;6.28	9.93;7.51	13.36;7.61
ERF	cassava4.1_015856m	Manihot esculenta	ethylene response factor 1	102.09	197.74	66.26	CL4677.Contig2_All;CL4677.Contig3_All	98.38;3.71	193.76;3.98	62.66;3.61
CAMTA	MEDTR2G008890.1	Medicago truncatula	CAMTA family protein	9.37	9.08	5.98	CL6912.Contig4_All;CL6912.Contig5_All	1.40;7.97	2.24;6.84	1.22;4.76
FAR1	GSVIVT01030079001	Vitis vinifera	FAR1-related sequence 10	2.42	2.28	3.22	Unigene8567_All	2.42	2.28	3.22
C3H	cassava4.1_003039m	Manihot esculenta	zinc finger (CCCH-type) family protein	66.68	103.1	172.64	CL5200.Contig2_All;CL5200.Contig1_All;Unigene26839_All	9.63;18.58;38.46	16.08;32.15;54.88	20.33;53.66;98.65
C2H2	Jcr4S00100.10	Jatropha curcas	C2H2 family protein	32.35	31.55	25.82	CL7409.Contig1_All;CL7409.Contig2_All;Unigene26205_All	21.33;2.18;8.84	19.24;2.55;9.76	16.47;2.57;6.79
MYB_related	Tp3g07810	Thellungiella parvula	MYB_related family protein	783.42	998.24	1594.83	Unigene11937_All;CL10955.Contig2_All;CL1216.Contig3_All;CL1216.Contig4_All;Unigene29474_All;Unigene1223_All	143.94;101.21;299.39;198.77;18.97;21.15	193.40;103.20;399.21;256.89;6.75;38.79	290.29;189.35;554.46;476.44;17.96;66.32
MYB_related	PK07876.1	Cannabis sativa	MYB_related family protein	2.71	0.55	0.4	Unigene28850_All	2.71	0.55	0.4
MYB	cassava4.1_014525m	Manihot esculenta	myb domain protein 4	5.26	4.97	19.22	CL4087.Contig2_All	5.26	4.97	19.22
MYB	Ahy020794	Arachis hypogaea	MYB family protein	1.78	2.63	21.4	CL5969.Contig5_All;Unigene19781_All	0.61;1.16	0.50;2.13	0.34;21.06
MYB	cassava4.1_022173m	Manihot esculenta	Homeodomain-like protein	0.41	0.21	1.87	Unigene43035_All	0.41	0.21	1.87
TALE	Potri.006G259400.1	Populus trichocarpa	TALE family protein	1.97	3.08	1.28	CL335.Contig8_All	1.97	3.08	1.28
B3	Ghi004533	Gossypium hirsutum	B3 family protein	2.13	1.23	5.58	CL674.Contig2_All	2.13	1.23	5.58
ERF	cassava4.1_010102m	Manihot esculenta	related to AP2 4	26.34	35.1	35.65	CL6487.Contig6_All	26.34	35.1	35.65
MYB_related	cassava4.1_020656m	Manihot esculenta	Homeodomain-like superfamily protein	6.27	3.11	2.58	Unigene33391_All;Unigene29491_All;CL799.Contig4_All	1.14;3.71;1.42	0.82;1.08;1.21	0.25;1.44;0.89
GATA	cassava4.1_013436m	Manihot esculenta	GATA-type zinc finger protein with TIFY domain	26.02	26.03	29.07	CL8246.Contig1_All	26.02	26.03	29.07
HB-other	Nta010756	Nicotiana tabacum	HB-other family protein	1.01	0.49	1.32	CL5285.Contig5_All	1.01	0.49	1.32
HD-ZIP	cassava4.1_022041m	Manihot esculenta	homeobox-leucine zipper protein 17	2.98	3.97	8.64	Unigene22306_All	2.98	3.97	8.64
B3	LjSGA_029833.1	Lotus japonicus	B3 family protein	7.21	5.74	3.98	CL3294.Contig1_All	7.21	5.74	3.98
BES1	cassava4.1_012105m	Manihot esculenta	Brassinosteroid signalling positive regulator (BZR1) family protein	14.35	18.83	23.15	CL6960.Contig2_All;CL6960.Contig1_All	10.54;3.82	11.28;7.54	10.76;12.39
Nin-like	cassava4.1_001188m	Manihot esculenta	Plant regulator RWP-RK family protein	2.6	3.35	5.62	Unigene10975_All	2.6	3.35	5.62
GATA	cassava4.1_026310m	Manihot esculenta	GATA transcription factor 26	1.08	1.4	1.13	Unigene19103_All;Unigene5127_All	0.46;0.62	0.63;0.77	0.53;0.60
G2-like	cassava4.1_006579m	Manihot esculenta	myb-like HTH transcriptional regulator family protein	0.27	0.66	0.37	CL8135.Contig4_All	0.27	0.66	0.37
G2-like	MELO3C013578P1	Cucumis melo	G2-like family protein	0.87	0.31	0.44	CL4562.Contig2_All	0.87	0.31	0.44
C2H2	cassava4.1_012893m	Manihot esculenta	D111/G-patch domain-containing protein	6.75	9.44	7.71	CL5947.Contig8_All;CL5947.Contig17_All;CL5947.Contig6_All;CL5947.Contig14_All;CL5947.Contig5_All	0.31;0.04;2.07;0.36;3.96	0.25;0.04;3.48;0.46;5.21	0.52;0.13;2.69;0.15;4.22
GATA	cassava4.1_032115m	Manihot esculenta	ZIM-like 1	3.42	3.68	3.62	CL1079.Contig23_All;CL1079.Contig4_All;CL1079.Contig15_All;CL1079.Contig14_All;CL1079.Contig32_All;CL1079.Contig11_All;CL1079.Contig29_All;CL1079.Contig7_All;CL1079.Contig18_All;CL1079.Contig5_All;CL1079.Contig16_All;CL1079.Contig13_All;CL1079.Contig24_All;CL1079.Contig22_All	0.16;0.26;0.00;0.11;0.56;0.10;0.02;0.03;0.06;0.07;0.66;0.00;0.00;1.39	0.00;0.63;0.04;0.03;0.27;0.00;0.07;0.03;0.00;0.18;0.74;0.02;0.02;1.65	0.00;0.88;0.04;0.00;0.16;0.00;0.07;0.05;0.19;0.10;0.68;0.02;0.02;1.42
GATA	cassava4.1_024131m	Manihot esculenta	GATA-type zinc finger protein with TIFY domain	15.64	21.42	18.22	CL8246.Contig2_All	15.64	21.42	18.22
Dof	Ghi015674	Gossypium hirsutum	Dof family protein	781.09	952.2	795.76	CL534.Contig4_All;CL11388.Contig2_All;CL11134.Contig8_All;CL11388.Contig1_All;CL534.Contig2_All;CL11134.Contig4_All;Unigene34316_All;CL11134.Contig7_All;CL11134.Contig2_All;CL534.Contig3_All;CL534.Contig5_All;Unigene24387_All;CL534.Contig1_All;CL11134.Contig5_All;CL11134.Contig1_All	12.99;6.99;0.22;8.63;238.35;6.57;0.00;0.00;5.58;201.03;244.86;2.64;48.48;2.39;2.35	5.73;2.24;1.43;2.20;302.60;2.74;4.03;2.89;5.39;310.62;288.05;1.64;18.85;1.94;1.85	5.55;3.69;5.99;8.70;216.80;6.38;0.00;0.00;6.70;197.02;292.21;0.96;40.49;1.69;9.57
GRAS	cassava4.1_005357m	Manihot esculenta	GRAS family transcription factor	4.28	6.36	8.23	Unigene19679_All	4.28	6.36	8.23
bZIP	cassava4.1_007778m	Manihot esculenta	abscisic acid responsive elements-binding factor 3	27.45	41.61	15.66	CL1617.Contig1_All	27.45	41.61	15.66
ERF	cassava4.1_008867m	Manihot esculenta	related to AP2 11	3.63	2.88	8.49	Unigene12102_All	3.63	2.88	8.49
MYB	cassava4.1_012542m	Manihot esculenta	Duplicated homeodomain-like superfamily protein	2.77	2.73	5.3	Unigene11338_All	2.77	2.73	5.3
bZIP	Ghi003224	Gossypium hirsutum	bZIP family protein	4.37	5.31	6.65	CL1480.Contig6_All	4.37	5.31	6.65
C2H2	PK05993.1	Cannabis sativa	C2H2 family protein	0.6	0.42	0.36	CL5947.Contig3_All;CL5947.Contig13_All	0.11;0.49	0.23;0.19	0.23;0.14
B3	cassava4.1_010015m	Manihot esculenta	AP2/B3-like transcriptional factor family protein	6.46	7.97	10.6	CL5995.Contig5_All	6.46	7.97	10.6
MYB_related	cassava4.1_004258m	Manihot esculenta	Homeodomain-like superfamily protein	1.21	1.11	2.71	CL6277.Contig5_All	1.21	1.11	2.71
TCP	Jcr4S02214.30	Jatropha curcas	TCP family protein	4.7	6.15	9.3	Unigene10960_All;Unigene25656_All	2.09;2.62	3.61;2.54	6.61;2.68
Dof	Lus10014002	Linum usitatissimum	TARGET OF MONOPTEROS 6	3.3	9.52	8.25	CL6626.Contig2_All	3.3	9.52	8.25
FAR1	Jcr4S00050.50	Jatropha curcas	FAR1 family protein	2.93	1.81	1.31	CL4365.Contig2_All	2.93	1.81	1.31
NF-YB	OpuncBB_FGP3439	Oryza punctata	NF-YB family protein	526.11	587.64	485.43	Unigene14095_All;Unigene39085_All;CL8355.Contig2_All;CL8355.Contig1_All	182.35;123.94;30.34;189.48	215.57;129.62;40.91;201.55	177.86;106.84;32.02;168.72
FAR1	ObartAA03S_FGP7059	Oryza barthii	FAR1 family protein	155.04	157.3	150.55	CL2290.Contig2_All;Unigene19565_All;CL2290.Contig3_All;CL2290.Contig4_All;CL9537.Contig1_All	2.39;6.96;20.89;6.26;118.53	9.43;1.08;24.88;5.50;116.41	6.89;4.91;20.70;5.80;112.25
C2H2	Ghi001048	Gossypium hirsutum	C2H2 family protein	184.03	156.11	147.66	CL11660.Contig2_All;CL11660.Contig1_All	108.55;75.48	84.49;71.63	80.10;67.56
MYB	cassava4.1_000846m	Manihot esculenta	cell division cycle 5	5.54	5.71	7.33	CL844.Contig2_All;CL844.Contig1_All	3.45;2.09	3.45;2.25	4.68;2.65
BES1	cassava4.1_023043m	Manihot esculenta	beta-amylase 2	1	1.59	1.96	CL7148.Contig2_All;CL7148.Contig1_All	0.03;0.97	0.03;1.56	0.23;1.74
MYB_related	cassava4.1_000519m	Manihot esculenta	DNA binding	7.44	8.07	8.71	Unigene8306_All;Unigene6750_All	4.36;3.07	4.84;3.23	2.10;6.61
ERF	Potri.010G006800.3	Populus trichocarpa	similar to AP2 domain transcription factor RAP2.3 (Related to AP2 protein 3) (Cadmium-induced protein AS30).; [ co-ortholog (1of2) of At3g16770, ]	18.08	6.3	18.91	Unigene17574_All	18.08	6.3	18.91
GATA	Tae058440	Triticum aestivum	GATA family protein	1.81	4.51	3.39	Unigene17264_All	1.81	4.51	3.39
HB-other	MDP0000288192	Malus domestica	homeobox-1	3.62	3.83	6.53	Unigene25317_All	3.62	3.83	6.53
MYB_related	cassava4.1_029864m	Manihot esculenta	Homeodomain-like superfamily protein	42.53	50.43	18.44	Unigene7287_All	42.53	50.43	18.44
B3	Scf00089.g7885.t1	Utricularia gibba	B3 family protein	373.37	409.01	304.41	CL6455.Contig1_All;Unigene702_All;CL6455.Contig2_All;CL9241.Contig2_All	120.08;95.58;97.05;60.66	118.57;102.08;141.73;46.63	92.23;94.43;80.55;37.20
MIKC	cassava4.1_026045m	Manihot esculenta	K-box region and MADS-box transcription factor family protein	2.34	1.86	0.4	Unigene2581_All	2.34	1.86	0.4
bHLH	cassava4.1_004015m	Manihot esculenta	basic helix-loop-helix (bHLH) DNA-binding superfamily protein	0.96	0.59	0.94	CL3702.Contig7_All;CL3702.Contig5_All	0.53;0.43	0.46;0.13	0.92;0.02
GRAS	cassava4.1_034057m	Manihot esculenta	GRAS family transcription factor	13.26	19.82	15.23	CL7082.Contig3_All;CL7082.Contig4_All	5.49;7.77	12.86;6.96	6.33;8.89
C2H2	cassava4.1_006206m	Manihot esculenta	indeterminate(ID)-domain 5	3.29	3.08	1.49	Unigene33329_All;Unigene31365_All	0.93;2.36	2.46;0.62	1.19;0.30
HD-ZIP	Jcr4S06164.20	Jatropha curcas	HD-ZIP family protein	1.51	1.59	3.48	Unigene24684_All	1.51	1.59	3.48
MYB_related	30171.m000418	Ricinus communis	DNA binding protein, putative	0.42	0.67	4.75	CL3150.Contig2_All	0.42	0.67	4.75
C2H2	cassava4.1_013007m	Manihot esculenta	zinc finger (C2H2 type, AN1-like) family protein	11.28	10.64	12.28	Unigene23766_All	11.28	10.64	12.28
MYB	XP_004512190	Cicer arietinum	MYB family protein	49.14	53.4	47.9	Unigene7213_All	49.14	53.4	47.9
NAC	29851.m002359	Ricinus communis	transcription factor, putative	4.83	6.38	5.94	Unigene12301_All	4.83	6.38	5.94
G2-like	Jcr4S03734.10	Jatropha curcas	G2-like family protein	1.36	1.47	1.68	CL810.Contig3_All	1.36	1.47	1.68
MYB	cassava4.1_030774m	Manihot esculenta	myb domain protein 66	1.88	2.82	1.17	CL9955.Contig2_All	1.88	2.82	1.17
HD-ZIP	cassava4.1_002187m	Manihot esculenta	HD-ZIP IV family of homeobox-leucine zipper protein with lipid-binding START domain	28.89	29.96	46.61	CL105.Contig3_All	28.89	29.96	46.61
MIKC	30138.m003939	Ricinus communis	mads box protein, putative	3.38	12.02	2.59	CL2260.Contig3_All;CL2260.Contig5_All;CL2260.Contig4_All	0.48;0.96;1.94	0.59;1.19;10.25	0.49;0.77;1.34
MYB	ppa021779m	Prunus persica	myb domain protein 52	4.4	2.19	1.46	Unigene22870_All	4.4	2.19	1.46
MYB_related	29706.m001295	Ricinus communis	conserved hypothetical protein	12.1	13.95	19.85	Unigene27904_All	12.1	13.95	19.85
bZIP	cassava4.1_022896m	Manihot esculenta	bZIP transcription factor family protein	3.13	7.47	16.52	CL8572.Contig2_All	3.13	7.47	16.52
C2H2	GSMUA_Achr7P24170_001	Musa acuminata	C2H2 family protein	4.35	4.21	6.46	Unigene19866_All	4.35	4.21	6.46
GRAS	cassava4.1_029665m	Manihot esculenta	GRAS family transcription factor	0.6	1.27	2.15	Unigene42678_All	0.6	1.27	2.15
MYB_related	Jcr4S01815.30	Jatropha curcas	MYB_related family protein	1.01	0.96	0.76	CL3736.Contig4_All;CL3736.Contig1_All;CL3736.Contig2_All;CL3736.Contig3_All	0.03;0.79;0.09;0.09	0.00;0.86;0.10;0.00	0.00;0.38;0.16;0.22
ERF	PDK_30s1014831g008	Phoenix dactylifera	ERF family protein	19.01	22.27	2.16	CL1433.Contig1_All	19.01	22.27	2.16
MYB_related	MELO3C012039P1	Cucumis melo	MYB_related family protein	41.19	43.76	8.11	Unigene2864_All	41.19	43.76	8.11
MIKC	GSVIVT01019630001	Vitis vinifera	with no lysine (K) kinase 8	1.56	1.23	0.78	CL2605.Contig13_All;CL2605.Contig6_All;CL2605.Contig11_All;CL2605.Contig10_All	0.03;0.09;0.61;0.83	0.10;0.13;0.39;0.61	0.00;0.03;0.27;0.48
bHLH	Vun005265	Vigna unguiculata	bHLH family protein	1.59	3.13	4.26	CL4069.Contig2_All	1.59	3.13	4.26
bZIP	cassava4.1_022413m	Manihot esculenta	G-box binding factor 1	12.58	13.33	11.2	CL5473.Contig2_All;CL5473.Contig5_All;CL5473.Contig1_All;CL5473.Contig3_All;Unigene11761_All;CL5473.Contig6_All;CL5473.Contig7_All	0.89;2.13;1.71;3.85;3.10;0.47;0.43	1.04;1.78;1.81;4.98;3.07;0.34;0.32	0.35;1.41;0.79;4.18;3.13;0.15;1.20
C3H	orange1.1g039602m	Citrus sinensis	Zinc finger C-x8-C-x5-C-x3-H type family protein	0	0.01	0.07	CL1026.Contig12_All	0	0.01	0.07
SBP	MDP0000271587	Malus domestica	squamosa promoter binding protein-like 7	2.42	0.16	0.4	CL3520.Contig8_All;CL3520.Contig9_All	0.62;1.80	0.05;0.11	0.20;0.20
ZF-HD	cassava4.1_033936m	Manihot esculenta	homeobox protein 34	7.74	13.6	6.82	Unigene3638_All	7.74	13.6	6.82
WRKY	Cucsa.095090.2	Cucumis sativus	WRKY DNA-binding protein 75	38.23	25.7	36.13	Unigene20529_All	38.23	25.7	36.13
B3	cassava4.1_001408m	Manihot esculenta	HSI2-like 1	0.72	1.41	0.79	CL3294.Contig5_All;CL3294.Contig11_All	0.35;0.36	0.96;0.45	0.50;0.29
FAR1	mrna34568.1-v1.0-hybrid	Fragaria vesca	FAR1-related sequence 7	151.77	194.99	153.66	CL10224.Contig2_All;CL10224.Contig1_All;CL10224.Contig3_All	42.84;32.34;76.59	59.47;94.06;41.47	61.83;35.15;56.68
MYB	evm.model.supercontig_57.32	Carica papaya	MYB family protein	0.85	1.19	2.6	Unigene42134_All	0.85	1.19	2.6
C2H2	Neem_6689_f_3	Azadirachta indica	C2H2 family protein	0.1	0.33	0.95	Unigene38619_All	0.1	0.33	0.95
ERF	cassava4.1_033803m	Manihot esculenta	cooperatively regulated by ethylene and jasmonate 1	23.16	46.49	24.21	Unigene12311_All	23.16	46.49	24.21
bZIP	Gorai.009G199300.1	Gossypium raimondii	basic leucine-zipper 44	165.76	230.42	291.05	CL1401.Contig1_All;CL1401.Contig2_All	127.05;38.71	175.52;54.90	228.09;62.97
bZIP	cassava4.1_013312m	Manihot esculenta	Basic-leucine zipper (bZIP) transcription factor family protein	8.25	2.36	2.36	CL5282.Contig1_All;CL5282.Contig2_All	6.45;1.80	0.40;1.96	0.67;1.69
C2H2	cassava4.1_008183m	Manihot esculenta	C2H2-like zinc finger protein	5.6	0.68	0.83	Unigene30838_All;Unigene30942_All	2.66;2.94	0.31;0.37	0.30;0.53
YABBY	MDP0000263713	Malus domestica	ubiquitin 6	9752.23	10551.2	11370.5	CL349.Contig5_All;Unigene162_All;Unigene23572_All;Unigene15055_All;CL349.Contig9_All;Unigene19797_All;Unigene22336_All;Unigene163_All;Unigene32221_All;Unigene39238_All;Unigene16508_All;CL349.Contig1_All;Unigene34861_All;Unigene9843_All;Unigene6546_All;Unigene19798_All;CL349.Contig2_All;Unigene33166_All;Unigene38715_All;Unigene35378_All;Unigene1445_All;Unigene12794_All;Unigene22335_All;Unigene3983…	0.00;138.56;56.91;51.05;0.00;974.60;89.93;146.41;1.52;350.75;540.97;0.00;0.00;202.36;363.47;926.11;0.00;107.06;0.00;0.00;67.24;198.07;204.05;0.00;0.00;2.43;1598.62;101.38;0.00;130.45;28.30;4.51;110.53;113.82;1829.86;15.51;0.00;62.84;231.01;2.46;926.13;3.04;0.00;163.64;8.63;0.00	5.84;179.03;53.21;61.61;7.25;1014.02;85.86;183.29;0.32;409.91;595.46;8.73;6.27;278.71;440.93;970.25;3.95;125.92;0.00;3.39;55.78;131.68;245.99;0.00;10.06;0.00;1639.05;111.01;5.24;127.24;21.46;2.86;106.92;147.25;1957.18;6.28;7.73;55.57;280.95;0.00;924.40;0.00;9.33;231.89;34.99;4.37	0.77;79.32;45.08;80.03;0.00;820.23;176.42;93.34;0.00;342.04;547.92;0.00;0.00;215.57;1528.00;1270.19;0.10;144.53;3.65;0.30;90.99;146.96;821.14;2.54;0.31;0.00;1759.11;92.42;0.00;288.02;21.66;1.62;209.24;122.76;901.45;2.52;0.24;50.95;271.57;0.00;961.66;0.00;0.52;250.74;25.96;0.65
FAR1	cassava4.1_002824m	Manihot esculenta	FAR1-related sequence 10	3.52	3.94	4.27	CL2425.Contig1_All	3.52	3.94	4.27
MYB	Ciclev10021699m	Citrus clementina	myb domain protein 14	112.02	25.33	99.27	Unigene4442_All;Unigene16835_All	107.32;4.69	12.66;12.68	92.62;6.66
C2H2	Neem_7539_f_3	Azadirachta indica	C2H2 family protein	0.53	0	2.52	Unigene42583_All	0.53	0	2.52
MYB	cassava4.1_011594m	Manihot esculenta	myb domain protein 5	18.34	25.69	15.43	CL159.Contig8_All;CL159.Contig2_All;CL159.Contig3_All	0.33;10.80;7.22	0.17;16.53;8.99	0.17;9.53;5.73
NF-YB	Jcr4S12978.10	Jatropha curcas	NF-YB family protein	11.77	11.44	11.02	CL4834.Contig2_All;CL4834.Contig3_All	4.87;6.90	4.71;6.72	5.30;5.72
ZF-HD	cassava4.1_020102m	Manihot esculenta	mini zinc finger 1	55.86	67.64	36.72	CL10869.Contig2_All	55.86	67.64	36.72
WRKY	orange1.1g043122m	Citrus sinensis	WRKY DNA-binding protein 75	436.19	391.55	304.65	Unigene8989_All;CL2803.Contig2_All	218.12;218.07	210.88;180.68	155.29;149.36
MYB	Thhalv10019759m	Thellungiella halophila	myb domain protein 105	6.21	8.31	18.7	CL7049.Contig1_All	6.21	8.31	18.7
C2H2	Can008757	Capsicum annuum	C2H2 family protein	9.24	11.91	10.84	CL4501.Contig2_All;CL4501.Contig1_All;CL4501.Contig5_All	1.63;7.21;0.40	1.88;9.22;0.80	1.64;8.83;0.37
ERF	cassava4.1_023524m	Manihot esculenta	Integrase-type DNA-binding superfamily protein	2.84	7.2	13.39	Unigene17046_All	2.84	7.2	13.39
MYB_related	Jcr4S00295.30	Jatropha curcas	MYB_related family protein	12.9	26.07	8.81	CL8115.Contig1_All	12.9	26.07	8.81
GRAS	cassava4.1_003937m	Manihot esculenta	GRAS family transcription factor	4.53	2.97	5.13	CL2924.Contig2_All	4.53	2.97	5.13
bZIP	cassava4.1_013797m	Manihot esculenta	Basic-leucine zipper (bZIP) transcription factor family protein	9.34	8.1	9.6	CL7709.Contig1_All;CL7709.Contig2_All	3.61;5.73	4.88;3.22	6.37;3.23
TCP	MDP0000247249	Malus domestica	Translation initiation factor IF6	143.81	167.94	105.75	CL6231.Contig2_All;Unigene6599_All;CL6231.Contig3_All;CL6231.Contig1_All	33.16;46.29;20.79;43.57	56.03;55.53;6.47;49.91	40.69;28.39;12.32;24.35
bZIP	evm.model.supercontig_129.74	Carica papaya	bZIP family protein	3.31	2.42	0.78	CL10779.Contig2_All	3.31	2.42	0.78
TALE	cassava4.1_008073m	Manihot esculenta	KNOTTED1-like homeobox gene 3	12.42	18.94	12.79	CL335.Contig4_All;CL335.Contig1_All;CL335.Contig2_All;CL335.Contig6_All;CL335.Contig11_All	1.44;4.44;1.80;1.61;3.12	3.11;6.17;2.02;2.31;5.33	1.19;6.66;2.04;1.02;1.87
MYB_related	ObartAA03S_FGP0184	Oryza barthii	MYB_related family protein	2.84	0.82	0.27	Unigene28730_All	2.84	0.82	0.27
C2H2	cassava4.1_005556m	Manihot esculenta	C2H2 and C2HC zinc fingers superfamily protein	5.3	3.92	8.43	CL556.Contig15_All	5.3	3.92	8.43
bHLH	cassava4.1_011595m	Manihot esculenta	basic helix-loop-helix (bHLH) DNA-binding superfamily protein	17.79	14.35	21.23	Unigene23846_All	17.79	14.35	21.23
BES1	GSVIVT01014158001	Vitis vinifera	BES1/BZR1 homolog 4	90.01	103.57	115.11	Unigene40017_All;Unigene13975_All;CL1034.Contig1_All;CL1034.Contig2_All	16.31;4.92;3.07;65.71	16.54;7.37;5.32;74.34	18.51;10.36;5.09;81.15
bZIP	cassava4.1_006319m	Manihot esculenta	bZIP transcription factor family protein	15	12.26	13.74	CL4050.Contig2_All	15	12.26	13.74
C2H2	NNU_016231-RA	Nelumbo nucifera	C2H2 family protein	0.36	0.06	0.36	CL5947.Contig9_All;CL5947.Contig10_All	0.20;0.16	0.00;0.06	0.14;0.22
NAC	cassava4.1_009166m	Manihot esculenta	NAC domain containing protein 35	5.46	1.15	1.54	Unigene13208_All	5.46	1.15	1.54
DBB	Potri.007G015200.3	Populus trichocarpa	DBB family protein	0.11	0.12	0.77	Unigene39233_All;Unigene21341_All	0.00;0.11	0.00;0.12	0.30;0.46
MYB	cassava4.1_011111m	Manihot esculenta	myb domain protein 73	2.51	0.72	2.1	Unigene19100_All	2.51	0.72	2.1
C3H	Neem_9897_f_1	Azadirachta indica	C3H family protein	311.19	310.95	316.5	CL4838.Contig1_All;CL4838.Contig3_All;Unigene15405_All	160.33;117.28;33.58	140.91;136.29;33.74	139.18;149.68;27.64
LSD	cassava4.1_020128m	Manihot esculenta	lsd one like 2	42.45	51.46	25.32	Unigene424_All	42.45	51.46	25.32
C2H2	Jcr4S04739.40	Jatropha curcas	C2H2 family protein	11.62	13.11	15.9	CL4341.Contig3_All;Unigene1523_All;Unigene21350_All;Unigene27388_All	2.17;0.09;9.27;0.09	3.99;0.14;8.83;0.14	1.74;0.18;13.79;0.19
Trihelix	cassava4.1_007978m	Manihot esculenta	sequence-specific DNA binding transcription factors	8.68	12.44	8.65	CL5638.Contig2_All;CL5638.Contig1_All	4.38;4.30	4.28;8.17	4.46;4.20
bZIP	Potri.003G014500.1	Populus trichocarpa	bZIP family protein	20.96	20.09	20.79	CL901.Contig1_All;CL901.Contig3_All	8.17;12.79	9.71;10.38	9.03;11.77
bHLH	cassava4.1_024041m	Manihot esculenta	basic helix-loop-helix (bHLH) DNA-binding superfamily protein	0.29	0	0	CL10160.Contig2_All	0.29	0	0
HD-ZIP	cassava4.1_001649m	Manihot esculenta	Homeobox-leucine zipper family protein / lipid-binding START domain-containing protein	9.77	5.6	18.52	Unigene23665_All;CL11690.Contig1_All	3.31;6.46	1.58;4.02	7.34;11.18
bHLH	cassava4.1_015883m	Manihot esculenta	basic helix-loop-helix (bHLH) DNA-binding superfamily protein	11.14	19.38	17.89	CL3856.Contig3_All;Unigene34639_All	10.36;0.77	12.25;7.13	12.56;5.33
WRKY	GRMZM2G123387_P02	Zea mays	WRKY family protein	1.47	2.88	1.72	Unigene5020_All	1.47	2.88	1.72
GATA	cassava4.1_010069m	Manihot esculenta	GATA transcription factor 12	2.06	0	1.21	Unigene31748_All	2.06	0	1.21
bZIP	30131.m007163	Ricinus communis	Transcription factor HBP-1b(c1), putative	25.65	29.66	27.09	CL114.Contig3_All	25.65	29.66	27.09
TALE	Jcr4S00170.120	Jatropha curcas	TALE family protein	9.97	20.87	11.33	CL1512.Contig1_All;CL1512.Contig3_All	1.01;8.96	2.43;18.44	1.11;10.22
B3	cassava4.1_022877m	Manihot esculenta	AP2/B3-like transcriptional factor family protein	4.13	2.01	2.4	Unigene32151_All;Unigene26966_All	2.33;1.79	0.92;1.08	0.30;2.10
C2H2	cassava4.1_025153m	Manihot esculenta	C2H2-like zinc finger protein	8.18	7.9	7.97	CL10171.Contig3_All;CL10171.Contig1_All	5.19;2.99	3.90;4.00	4.79;3.18
LBD	cassava4.1_014770m	Manihot esculenta	LOB domain-containing protein 37	11.55	2.43	2.65	CL9303.Contig2_All	11.55	2.43	2.65
Nin-like	cassava4.1_027289m	Manihot esculenta	Plant regulator RWP-RK family protein	2.99	3.16	6.13	Unigene28094_All	2.99	3.16	6.13
NAC	cassava4.1_025371m	Manihot esculenta	NAC (No Apical Meristem) domain transcriptional regulator superfamily protein	1.07	0.23	3.06	Unigene41674_All	1.07	0.23	3.06
C3H	cassava4.1_007759m	Manihot esculenta	zinc finger protein 1	4.71	6.18	4.54	CL436.Contig8_All;CL436.Contig18_All;Unigene27470_All;Unigene28525_All;CL436.Contig6_All;CL436.Contig15_All;CL436.Contig16_All;Unigene19464_All;CL436.Contig7_All;CL436.Contig4_All;CL436.Contig14_All;CL436.Contig2_All;CL436.Contig5_All;CL436.Contig10_All;CL436.Contig9_All;Unigene19463_All	0.49;0.34;1.12;0.13;0.69;0.07;0.03;1.04;0.12;0.08;0.08;0.11;0.15;0.03;0.03;0.22	0.49;0.36;0.83;0.18;0.43;0.13;0.03;1.95;0.18;0.11;0.16;0.19;0.08;0.05;0.00;1.01	0.71;0.19;0.42;0.09;0.47;0.17;0.00;0.94;0.23;0.21;0.16;0.07;0.18;0.08;0.09;0.53
MYB_related	LjSGA_080837.1	Lotus japonicus	MYB_related family protein	17.2	15.73	16.23	CL663.Contig10_All;CL663.Contig1_All;CL663.Contig7_All;CL663.Contig4_All;CL663.Contig5_All;CL663.Contig3_All;CL663.Contig9_All	0.32;7.32;6.69;0.82;0.41;1.34;0.29	0.29;6.30;6.81;0.55;0.42;1.05;0.31	0.53;6.87;5.93;0.90;0.59;0.77;0.64
CAMTA	cassava4.1_030577m	Manihot esculenta	calmodulin binding;transcription regulators	19.56	20.56	23.56	CL11262.Contig1_All	19.56	20.56	23.56
LBD	Jcr4S05344.10	Jatropha curcas	LBD family protein	5.88	1.24	12.66	Unigene26600_All	5.88	1.24	12.66
NAC	MDP0000428265	Malus domestica	Ribosomal protein S5/Elongation factor G/III/V family protein	132.5	166.71	176.91	CL671.Contig4_All;CL671.Contig1_All;CL671.Contig6_All;CL671.Contig5_All;CL671.Contig3_All;CL671.Contig2_All	28.56;10.78;6.01;25.31;15.37;46.47	39.92;12.03;7.40;30.90;16.46;59.99	38.18;12.27;8.43;35.84;17.37;64.83
bHLH	Jcr4S00113.50	Jatropha curcas	bHLH family protein	4.76	3.41	0.52	Unigene28257_All	4.76	3.41	0.52
MYB	Jcr4S11436.40	Jatropha curcas	MYB family protein	3.91	3.36	10.94	Unigene9079_All	3.91	3.36	10.94
Dof	Scf00343.g15884.t1	Utricularia gibba	Dof family protein	46.38	78.71	62.34	CL524.Contig4_All;Unigene15441_All;CL524.Contig3_All;CL524.Contig1_All;CL524.Contig2_All	0.05;46.12;0.05;0.11;0.05	0.46;77.73;0.15;0.23;0.15	0.22;61.76;0.09;0.17;0.10
HSF	GSVIVT01021040001	Vitis vinifera	winged-helix DNA-binding transcription factor family protein	11.45	14.13	15.39	CL696.Contig1_All;CL696.Contig2_All	3.70;7.75	3.41;10.73	3.20;12.19
RAV	cassava4.1_010068m	Manihot esculenta	AP2/B3 transcription factor family protein	9.45	8.54	6.04	Unigene3595_All	9.45	8.54	6.04
G2-like	GSVIVT01007064001	Vitis vinifera	Homeodomain-like superfamily protein	0.34	0.8	0.25	Unigene16696_All	0.34	0.8	0.25
WRKY	cassava4.1_009059m	Manihot esculenta	WRKY DNA-binding protein 33	9	9.22	11.92	CL8956.Contig2_All	9	9.22	11.92
C3H	cassava4.1_010286m	Manihot esculenta	CCCH-type zinc fingerfamily protein with RNA-binding domain	1.96	2.09	2.01	CL2882.Contig3_All;CL2882.Contig2_All	0.20;1.76	0.29;1.80	0.10;1.91
bHLH	cassava4.1_002844m	Manihot esculenta	basic helix-loop-helix (bHLH) DNA-binding superfamily protein	6.18	9.48	5.09	CL2365.Contig1_All;CL2365.Contig5_All;CL2365.Contig7_All	1.28;0.93;3.97	1.50;1.09;6.89	1.34;0.85;2.90
Trihelix	Jcr4S02762.60	Jatropha curcas	Trihelix family protein	13.59	15.41	15.29	CL4164.Contig2_All	13.59	15.41	15.29
C3H	cassava4.1_033277m	Manihot esculenta	Zinc finger C-x8-C-x5-C-x3-H type family protein	1.64	1.89	2.55	CL1026.Contig7_All;CL1026.Contig15_All;CL1026.Contig13_All;Unigene13893_All;CL1026.Contig8_All;CL1026.Contig19_All;CL1026.Contig2_All	0.18;0.05;0.06;1.10;0.18;0.04;0.03	0.22;0.05;0.15;1.05;0.33;0.03;0.04	0.25;0.11;0.14;1.48;0.39;0.08;0.10
WRKY	cassava4.1_016621m	Manihot esculenta	WRKY DNA-binding protein 51	36.75	36.69	99.21	CL10394.Contig1_All	36.75	36.69	99.21
GATA	Eucgr.D02129.2	Eucalyptus grandis	GATA transcription factor 26	7.27	8.76	7.03	CL5706.Contig5_All;CL5706.Contig3_All;CL5706.Contig2_All	0.58;6.48;0.20	1.16;5.84;1.75	0.44;5.52;1.07
C2H2	OpuncBB_FGP14695	Oryza punctata	C2H2 family protein	0	0	3.19	Unigene39646_All	0	0	3.19
bHLH	cassava4.1_012570m	Manihot esculenta	basic helix-loop-helix (bHLH) DNA-binding superfamily protein	13.73	14.94	17.31	CL297.Contig4_All;CL297.Contig1_All;CL297.Contig2_All	2.29;10.31;1.12	0.34;11.66;2.94	1.04;13.72;2.55
NF-YA	Potri.006G145100.6	Populus trichocarpa	CCAAT-binding transcription factor (CBF-B/NF-YA) family protein; CCAAT-binding transcription factor (CBF-B/NF-YA) family protein; [ co-ortholog (1of2) of At1g17590, At1g72830, ]	2.97	5.2	8.35	CL10855.Contig1_All	2.97	5.2	8.35
ERF	cassava4.1_018715m	Manihot esculenta	Integrase-type DNA-binding superfamily protein	2.21	18.1	9.66	Unigene9054_All	2.21	18.1	9.66
MYB_related	Thecc1EG004872t4	Theobroma cacao	Myb-like transcription factor family protein (73%T)	1.02	1.15	0.68	CL100.Contig1_All	1.02	1.15	0.68
TCP	cassava4.1_010816m	Manihot esculenta	plastid transcription factor 1	1.09	1.66	3.22	Unigene8201_All	1.09	1.66	3.22
GeBP	Scf01237.g24266.t1	Utricularia gibba	GeBP family protein	30.31	36.7	37.53	CL8259.Contig1_All	30.31	36.7	37.53
DBB	cassava4.1_017602m	Manihot esculenta	B-box type zinc finger family protein	0	0.06	3.74	Unigene38774_All;Unigene38776_All;Unigene38777_All;Unigene39235_All	0.00;0.00;0.00;0.00	0.00;0.00;0.00;0.06	0.90;0.22;2.02;0.60
GATA	Jcr4S02729.20	Jatropha curcas	GATA family protein	1.23	1.27	1.13	Unigene28014_All;CL4174.Contig1_All;Unigene28011_All	0.36;0.56;0.31	0.38;0.63;0.26	0.37;0.51;0.26
C2H2	Ghi021152	Gossypium hirsutum	C2H2 family protein	1.25	0.97	1.39	CL631.Contig2_All	1.25	0.97	1.39
C2H2	Glyma04g03560.1	Glycine max	C2H2-like zinc finger protein	8.83	12.44	21.88	Unigene23436_All	8.83	12.44	21.88
SBP	cassava4.1_000995m	Manihot esculenta	squamosa promoter binding protein-like 1	4.51	4.64	6.28	Unigene7138_All;CL949.Contig2_All;CL949.Contig1_All	1.14;0.33;3.04	1.22;0.32;3.10	1.92;0.58;3.77
MYB	cassava4.1_007846m	Manihot esculenta	myb domain protein 61	0.9	0.57	2.58	Unigene41799_All	0.9	0.57	2.58
FAR1	cassava4.1_014469m	Manihot esculenta	Far-red impaired responsive (FAR1) family protein	7.98	9.61	6.84	CL6392.Contig2_All;CL6392.Contig1_All;CL6392.Contig3_All	0.09;7.67;0.22	0.05;9.33;0.23	0.94;4.53;1.37
bZIP	cassava4.1_007074m	Manihot esculenta	TGACG motif-binding factor 6	14.12	16.15	13.88	CL114.Contig1_All;CL114.Contig2_All	5.22;8.90	5.49;10.66	4.64;9.25
MYB_related	Jcr4S07074.30	Jatropha curcas	MYB_related family protein	3.01	0.27	0.52	Unigene30073_All	3.01	0.27	0.52
C3H	cassava4.1_013023m	Manihot esculenta	KH domain-containing protein / zinc finger (CCCH type) family protein	35.72	41.2	42	CL6118.Contig2_All	35.72	41.2	42
NAC	cassava4.1_013132m	Manihot esculenta	NAC (No Apical Meristem) domain transcriptional regulator superfamily protein	60.95	69.35	49.34	CL3358.Contig3_All;CL3358.Contig7_All	3.32;57.63	58.95;10.40	41.59;7.75
Trihelix	AT5G03680.1	Arabidopsis thaliana	Duplicated homeodomain-like superfamily protein	3.38	5.21	4.92	Unigene4493_All	3.38	5.21	4.92
CAMTA	cassava4.1_000687m	Manihot esculenta	Calmodulin-binding transcription activator protein with CG-1 and Ankyrin domains	4.69	6.07	7.57	CL8942.Contig3_All	4.69	6.07	7.57
C3H	Ciclev10000009m	Citrus clementina	Zinc finger C-x8-C-x5-C-x3-H type family protein	0.09	0.08	0.16	CL1026.Contig11_All;CL1026.Contig14_All	0.06;0.02	0.06;0.03	0.10;0.06
HB-other	cassava4.1_000118m	Manihot esculenta	homeobox-1	2.43	1.56	1.64	CL2148.Contig5_All;Unigene14063_All	1.75;0.68	1.25;0.30	1.38;0.26
G2-like	cassava4.1_008805m	Manihot esculenta	Homeodomain-like superfamily protein	2.37	1.93	0.94	Unigene13611_All	2.37	1.93	0.94
E2F/DP	cassava4.1_010769m	Manihot esculenta	Transcription factor DP	12.79	14.38	12.25	CL3483.Contig1_All;CL3483.Contig2_All;CL3483.Contig3_All	0.94;6.51;5.33	1.38;6.69;6.32	1.52;5.27;5.46
Trihelix	PK22475.2	Cannabis sativa	Trihelix family protein	5.62	8.97	5.88	CL10266.Contig3_All	5.62	8.97	5.88
E2F/DP	NNU_011446-RA	Nelumbo nucifera	E2F/DP family protein	4.14	2.57	2.74	Unigene12957_All	4.14	2.57	2.74
ARR-B	cassava4.1_002952m	Manihot esculenta	response regulator 1	8.32	8.3	6.16	CL4882.Contig2_All;CL4882.Contig1_All;CL4882.Contig3_All	6.50;0.45;1.38	4.00;3.53;0.78	0.97;5.19;0.00
GRAS	cassava4.1_004272m	Manihot esculenta	SCARECROW-like 1	18.52	25.18	33.97	CL2692.Contig6_All;CL2692.Contig1_All;CL2692.Contig11_All;CL2692.Contig9_All;CL2692.Contig4_All;CL2692.Contig5_All;CL2692.Contig10_All;CL2692.Contig8_All;CL2692.Contig7_All	2.92;0.71;9.93;1.06;0.43;0.59;0.36;0.50;2.04	3.74;1.11;5.69;0.87;0.40;0.95;0.43;0.88;11.11	6.42;1.13;8.16;1.27;0.28;1.00;0.39;1.61;13.70
WRKY	Jcr4S03995.30	Jatropha curcas	WRKY family protein	265.17	269.39	202.22	Unigene7435_All	265.17	269.39	202.22
SBP	cassava4.1_032031m	Manihot esculenta	squamosa promoter binding protein-like 9	4.06	3.91	12.41	Unigene14189_All	4.06	3.91	12.41
C2H2	MDP0000285147	Malus domestica	C2H2-type zinc finger family protein	3.61	4.71	5.6	CL9749.Contig2_All;CL9749.Contig1_All	2.19;1.42	2.31;2.40	3.23;2.37
bZIP	cassava4.1_008719m	Manihot esculenta	basic region/leucine zipper transcription factor 16	11.88	15.67	16.3	CL5332.Contig2_All	11.88	15.67	16.3
ERF	Bradi2g52380.1	Brachypodium distachyon	Putative Dehydration-responsive element-binding protein DREB	1.54	1.11	1.66	CL499.Contig6_All	1.54	1.11	1.66
C3H	Jcr4S01813.40	Jatropha curcas	C3H family protein	7.73	6.93	8.48	CL8396.Contig1_All	7.73	6.93	8.48
NF-YB	cassava4.1_017996m	Manihot esculenta	nuclear factor Y, subunit B11	11.66	15.35	23.19	Unigene8655_All	11.66	15.35	23.19
bHLH	cassava4.1_010743m	Manihot esculenta	basic helix-loop-helix (bHLH) DNA-binding superfamily protein	1.85	2.34	3.34	CL1640.Contig1_All	1.85	2.34	3.34
MYB	cassava4.1_010610m	Manihot esculenta	myb-like HTH transcriptional regulator family protein	1.66	2.85	4.97	CL6965.Contig1_All	1.66	2.85	4.97
bZIP	mrna27194.1-v1.0-hybrid	Fragaria vesca	homogentisate 1,2-dioxygenase	0.32	0.38	0.23	Unigene28301_All	0.32	0.38	0.23
G2-like	cassava4.1_011084m	Manihot esculenta	Homeodomain-like superfamily protein	0.26	0.34	0.47	CL2505.Contig1_All	0.26	0.34	0.47
WRKY	C.cajan_26985	Cajanus cajan	WRKY family protein	1.15	3.05	4.73	Unigene2146_All	1.15	3.05	4.73
TCP	Can000193	Capsicum annuum	TCP family protein	2.98	4.53	2.7	CL5815.Contig4_All;CL5815.Contig1_All;CL5815.Contig3_All;CL5815.Contig6_All	0.20;1.14;0.12;1.53	0.30;1.46;0.25;2.52	0.21;0.36;0.20;1.93
bZIP	cassava4.1_011813m	Manihot esculenta	bZIP transcription factor family protein	1.02	0.93	0.59	CL489.Contig3_All;CL489.Contig9_All;CL489.Contig10_All;CL489.Contig7_All	0.13;0.43;0.43;0.03	0.10;0.28;0.45;0.10	0.03;0.34;0.22;0.00
NF-YC	cassava4.1_015422m	Manihot esculenta	nuclear factor Y, subunit C1	26.79	38.48	27.89	CL4810.Contig1_All	26.79	38.48	27.89
Dof	LjSGA_019094.2	Lotus japonicus	Dof family protein	4.7	0.47	4.04	Unigene442_All	4.7	0.47	4.04
MYB_related	Ahy020297	Arachis hypogaea	MYB_related family protein	2.63	1.52	45.54	CL3150.Contig1_All	2.63	1.52	45.54
ARF	cassava4.1_004716m	Manihot esculenta	auxin response factor 10	13.36	12.03	8.73	CL4266.Contig4_All	13.36	12.03	8.73
ERF	MA_65190g0010	Picea abies	ERF family protein	5.45	4.51	12.28	Unigene25722_All	5.45	4.51	12.28
FAR1	Jcr4S06752.20	Jatropha curcas	FAR1 family protein	15.13	14.04	13.95	CL6892.Contig1_All;Unigene5734_All;Unigene5733_All;CL6892.Contig2_All;CL6892.Contig3_All	1.68;0.42;5.10;3.56;4.36	2.53;0.94;3.01;4.16;3.40	1.77;1.11;3.55;3.74;3.79
ARF	Jcr4S02513.30	Jatropha curcas	ARF family protein	6.89	9.35	10.17	Unigene14461_All	6.89	9.35	10.17
CO-like	cassava4.1_011192m	Manihot esculenta	CONSTANS-like 4	25.33	30.14	47.61	CL2337.Contig3_All	25.33	30.14	47.61
FAR1	cassava4.1_017319m	Manihot esculenta	Far-red impaired responsive (FAR1) family protein	8.1	5	7.24	CL3507.Contig1_All;CL3507.Contig3_All;CL3507.Contig2_All	1.63;6.10;0.36	1.17;0.75;3.08	1.28;0.73;5.23
ERF	cassava4.1_023697m	Manihot esculenta	ERF domain protein 12	13.29	10.38	13.48	Unigene4620_All	13.29	10.38	13.48
WRKY	cassava4.1_006823m	Manihot esculenta	WRKY DNA-binding protein 3	12.33	17.12	11.48	CL5826.Contig1_All;CL5826.Contig3_All	5.48;6.85	4.78;12.34	2.18;9.30
Trihelix	29576.m000226	Ricinus communis	transcription factor, putative	4.92	4.87	5.98	Unigene13965_All	4.92	4.87	5.98
ERF	cassava4.1_026612m	Manihot esculenta	Integrase-type DNA-binding superfamily protein	1.09	1.98	6.57	Unigene40024_All	1.09	1.98	6.57
TALE	Neem_6059_f_3	Azadirachta indica	TALE family protein	145.47	177.83	138.64	CL6255.Contig4_All;CL6255.Contig2_All;CL6255.Contig3_All;CL6255.Contig1_All;Unigene23019_All	17.71;3.06;32.87;89.08;2.75	25.54;3.36;33.48;112.03;3.42	21.56;2.63;32.05;78.64;3.76
NF-YC	mrna06313.1-v1.0-hybrid	Fragaria vesca	nuclear factor Y, subunit C1	160.11	143.64	118.41	Unigene1743_All;Unigene15757_All	50.15;109.96	47.43;96.21	37.50;80.91
NAC	Potri.006G152700.6	Populus trichocarpa	NAC family protein	14.24	5.77	6.64	Unigene18524_All	14.24	5.77	6.64
Trihelix	GSMUA_AchrUn_randomP04340_001	Musa acuminata	Trihelix family protein	0.38	0.27	1.05	CL4456.Contig3_All	0.38	0.27	1.05
C2H2	Jcr4S01273.80	Jatropha curcas	C2H2 family protein	20.36	26.13	24.46	Unigene17126_All;Unigene15568_All;CL10451.Contig1_All	6.07;7.66;6.63	9.05;9.56;7.52	8.42;9.06;6.99
MYB	Potri.008G101400.1	Populus trichocarpa	similar to GmMYB12. [ORG:Glycine max]; [ co-ortholog (1of2) of At1g48000, At3g06490, BAA81808, At5g49620, ]	56.78	28.43	8.18	CL650.Contig1_All	56.78	28.43	8.18
HSF	PK02473.3	Cannabis sativa	HSF family protein	4.54	2.83	2.75	Unigene15061_All	4.54	2.83	2.75
NF-YC	Glyma06g04161.1	Glycine max	nuclear factor Y, subunit C11	2.29	2.37	2.7	CL11590.Contig4_All;CL11590.Contig3_All	1.67;0.62	1.46;0.91	2.34;0.36
SBP	cassava4.1_018710m	Manihot esculenta	squamosa promoter binding protein-like 3	20.61	29.75	28.06	CL7883.Contig1_All	20.61	29.75	28.06
CPP	EMT02183	Aegilops tauschii	CPP family protein	2.05	3.78	2.68	CL2241.Contig1_All	2.05	3.78	2.68
MYB	GSMUA_Achr4P20150_001	Musa acuminata	MYB family protein	13.68	14.76	12.7	CL5184.Contig3_All;CL5184.Contig2_All	13.63;0.06	14.76;0.00	11.21;1.49
GRAS	Potri.002G144200.3	Populus trichocarpa	scarecrow transcription factor family protein; similar to scarecrow-like 6; similar to Arabidopsis thaliana; similar to EMBL:AF036303; [ co-ortholog (1of4) of At2g45160, At3g60630, ]	15	27.62	15.92	CL10926.Contig1_All;CL10926.Contig2_All	6.62;8.38	7.08;20.54	8.25;7.67
HD-ZIP	cassava4.1_013285m	Manihot esculenta	Homeobox-leucine zipper protein family	15.65	11.23	4.56	Unigene1501_All	15.65	11.23	4.56
MYB	chr6.CM0013.1540.r2.a	Lotus japonicus	MYB family protein	10.81	8.85	15.56	CL9572.Contig1_All	10.81	8.85	15.56
MYB_related	Neem_38154_f_1	Azadirachta indica	MYB_related family protein	0.94	0.23	0.22	CL799.Contig2_All	0.94	0.23	0.22
C2H2	NNU_024067-RA	Nelumbo nucifera	C2H2 family protein	11.51	14.04	14.18	Unigene3610_All	11.51	14.04	14.18
MYB_related	Thecc1EG021921t3	Theobroma cacao	Telomeric DNA binding protein 1	1.58	3.33	1.79	CL897.Contig1_All	1.58	3.33	1.79
GRAS	cassava4.1_003952m	Manihot esculenta	GRAS family transcription factor	47	78.76	54.06	CL2924.Contig3_All	47	78.76	54.06
Dof	Cucsa.260210.1	Cucumis sativus	DNA binding with one finger 2.4	2.02	6.5	12.71	CL3674.Contig2_All	2.02	6.5	12.71
bHLH	Gorai.007G072600.2	Gossypium raimondii	basic helix-loop-helix (bHLH) DNA-binding superfamily protein	2.64	1.51	8.45	CL2929.Contig4_All	2.64	1.51	8.45
HD-ZIP	cassava4.1_013177m	Manihot esculenta	homeobox protein 2	2.84	2.09	12.84	CL7517.Contig1_All;Unigene16811_All	0.05;2.79	0.28;1.81	0.44;12.41
MYB	Cucsa.302180.1	Cucumis sativus	myb domain protein 85	1.85	3.68	1.97	Unigene693_All	1.85	3.68	1.97
NAC	Thecc1EG001516t1	Theobroma cacao	Histone deacetylase 14 (75%P)	1.27	0.9	1.43	CL9386.Contig1_All;CL9386.Contig2_All	0.65;0.62	0.36;0.53	0.47;0.96
ERF	Ahy014678	Arachis hypogaea	ERF family protein	263.38	317.38	179.86	Unigene7216_All	263.38	317.38	179.86
LSD	29776.m000469	Ricinus communis	Charged multivesicular body protein 2b-B, putative	11.61	10.97	11.91	Unigene3745_All;Unigene3592_All	6.54;5.07	6.41;4.56	5.61;6.31
NF-YA	Jcr4S03172.20	Jatropha curcas	NF-YA family protein	2.94	5.14	0.7	CL1678.Contig1_All	2.94	5.14	0.7
bHLH	Lus10033562	Linum usitatissimum	BR enhanced expression 1	9.66	14.08	10.43	CL1809.Contig2_All	9.66	14.08	10.43
bHLH	cassava4.1_011723m	Manihot esculenta	basic helix-loop-helix (bHLH) DNA-binding superfamily protein	18.71	16.1	24.46	Unigene4532_All	18.71	16.1	24.46
GATA	Jcr4S24993.30	Jatropha curcas	GATA family protein	0.82	0.86	0.63	CL1079.Contig21_All	0.82	0.86	0.63
WOX	Potri.014G025300.1	Populus trichocarpa	homeobox-leucine zipper transcription factor family protein; similar to wuschel protein (GI:22087128) (Arabidopsis thaliana); [ co-ortholog (1of2) of At1g46480, ]	6.09	6.6	6.79	CL3083.Contig1_All	6.09	6.6	6.79
Dof	cassava4.1_028393m	Manihot esculenta	Dof-type zinc finger DNA-binding family protein	31.73	37.05	15.01	CL8232.Contig1_All;Unigene8191_All;CL8232.Contig3_All;CL8232.Contig2_All	24.73;0.84;0.35;5.81	25.26;1.42;4.54;5.83	9.22;0.98;1.78;3.03
FAR1	EMT26392	Aegilops tauschii	FAR1 family protein	125.59	130.28	119.97	Unigene813_All;CL1304.Contig5_All	92.56;33.03	98.22;32.06	84.24;35.73
MIKC	cassava4.1_015575m	Manihot esculenta	K-box region and MADS-box transcription factor family protein	2.03	2.46	2.73	CL1511.Contig3_All	2.03	2.46	2.73
TCP	cassava4.1_034188m	Manihot esculenta	TCP family transcription factor	4.9	3.65	4.18	Unigene5531_All;Unigene5530_All	3.68;1.23	2.63;1.02	3.10;1.08
AP2	Jcr4S05484.20	Jatropha curcas	AP2 family protein	56.12	74.52	65.39	Unigene1681_All	56.12	74.52	65.39
SBP	cassava4.1_000685m	Manihot esculenta	squamosa promoter binding protein-like 14	10.82	10.51	7.65	CL1081.Contig1_All;CL1081.Contig3_All;CL1081.Contig2_All	7.24;2.22;1.35	7.21;1.95;1.35	3.39;2.65;1.61
TALE	cassava4.1_010084m	Manihot esculenta	KNOTTED-like from Arabidopsis thaliana	70.31	92.82	93.85	CL5687.Contig2_All;CL5687.Contig3_All	35.05;35.26	44.90;47.91	45.21;48.64
MYB	LjSGA_028088.1	Lotus japonicus	MYB family protein	11.21	1.68	5.4	CL9184.Contig2_All	11.21	1.68	5.4
C2H2	cassava4.1_005519m	Manihot esculenta	C2H2-like zinc finger protein	27.45	40.73	18.07	CL4341.Contig1_All	27.45	40.73	18.07
G2-like	Potri.013G060200.5	Populus trichocarpa	similar to myb family transcription factor; similar to myb family transcription factor; similar to myb family transcription factor; [ co-ortholog (2of2) of At5g18240, At3g04030, ]	0.46	2.19	4.49	Unigene9888_All	0.46	2.19	4.49
NAC	MDP0000288624	Malus domestica	Transducin/WD40 repeat-like superfamily protein	22.57	23.91	25.14	Unigene543_All	22.57	23.91	25.14
GRF	cassava4.1_011724m	Manihot esculenta	growth-regulating factor 5	2.56	1.2	2.33	Unigene4816_All	2.56	1.2	2.33
C2H2	Cucsa.385410.1	Cucumis sativus	histone deacetylase 2B	19.5	14.78	10.38	Unigene14250_All	19.5	14.78	10.38
WRKY	cassava4.1_015466m	Manihot esculenta	WRKY DNA-binding protein 13	0.86	2.22	2.88	Unigene26501_All	0.86	2.22	2.88
GATA	ObartAA03S_FGP7846	Oryza barthii	GATA family protein	29.38	25.44	29.53	CL572.Contig4_All	29.38	25.44	29.53
LBD	cassava4.1_018537m	Manihot esculenta	LOB domain-containing protein 4	1.03	0.85	0.8	CL2706.Contig10_All;CL2706.Contig13_All	0.71;0.32	0.49;0.36	0.52;0.28
bHLH	cassava4.1_010965m	Manihot esculenta	beta HLH protein 93	1.61	1.54	1.65	CL9824.Contig2_All	1.61	1.54	1.65
C3H	cassava4.1_006608m	Manihot esculenta	Zinc finger C-x8-C-x5-C-x3-H type family protein	7.19	5.23	8.21	CL1663.Contig2_All	7.19	5.23	8.21
NAC	mrna27940.1-v1.0-hybrid	Fragaria vesca	Protein kinase superfamily protein	15.16	15.86	20.95	CL3300.Contig3_All;Unigene9598_All	1.28;13.89	1.35;14.51	0.87;20.08
Whirly	cassava4.1_015441m	Manihot esculenta	WHIRLY 2	11.88	12.72	12.19	CL553.Contig9_All;CL553.Contig4_All;CL553.Contig5_All	4.06;2.19;5.64	5.45;3.08;4.20	5.36;2.70;4.14
M-type	cassava4.1_025309m	Manihot esculenta	AGAMOUS-like 30	8.1	7.74	6.52	CL5113.Contig2_All;CL5113.Contig1_All	4.94;3.16	5.39;2.35	2.88;3.65
GRAS	cassava4.1_007386m	Manihot esculenta	GRAS family transcription factor	2	8.75	9.1	CL5818.Contig1_All	2	8.75	9.1
TCP	Aan010569	Artemisia annua	TCP family protein	6.2	6.4	5.52	Unigene19622_All	6.2	6.4	5.52
WRKY	XP_004488023	Cicer arietinum	WRKY family protein	0	0	3.33	CL347.Contig3_All	0	0	3.33
LBD	cassava4.1_017642m	Manihot esculenta	LOB domain-containing protein 21	93.05	117	26.93	Unigene10188_All	93.05	117	26.93
MYB	PK26008.1	Cannabis sativa	MYB family protein	15.17	4.22	12.49	CL731.Contig1_All;CL3587.Contig2_All	13.25;1.92	3.97;0.25	10.53;1.96
ARF	cassava4.1_002885m	Manihot esculenta	auxin response factor 11	2.73	2.47	1.37	CL3492.Contig4_All;CL3492.Contig3_All;CL3492.Contig2_All;CL3492.Contig1_All	0.25;0.46;0.73;1.29	0.11;0.49;0.51;1.36	0.06;0.24;0.33;0.74
C2H2	Jcr4S01683.50	Jatropha curcas	C2H2 family protein	3.73	4.97	7.94	CL556.Contig1_All	3.73	4.97	7.94
bHLH	29647.m002101	Ricinus communis	conserved hypothetical protein	1.23	2.07	1.09	CL2365.Contig6_All	1.23	2.07	1.09
NAC	cassava4.1_010528m	Manihot esculenta	NAC domain containing protein 100	40.93	57.33	13.65	CL7593.Contig1_All;CL7593.Contig2_All	22.98;17.95	33.47;23.86	4.82;8.83
bHLH	Solyc01g106460.2.1	Solanum lycopersicum	basic helix-loop-helix (bHLH) DNA-binding superfamily protein	0	0	1.91	Unigene43105_All	0	0	1.91
TALE	cassava4.1_004408m	Manihot esculenta	homeobox gene 1	5.01	1.7	0.44	Unigene26510_All	5.01	1.7	0.44
C2H2	evm.model.supercontig_3890.1	Carica papaya	C2H2 family protein	14.17	17.25	17.98	CL3168.Contig2_All;Unigene28224_All;CL658.Contig2_All;CL658.Contig1_All	1.82;0.66;5.17;6.53	1.92;0.12;6.21;9.00	2.26;1.13;7.69;6.90
ERF	cassava4.1_014267m	Manihot esculenta	ethylene-responsive element binding protein	8.11	2.32	11.24	Unigene18627_All	8.11	2.32	11.24
B3	cassava4.1_010446m	Manihot esculenta	AP2/B3-like transcriptional factor family protein	1.77	1.48	1.73	CL5995.Contig3_All	1.77	1.48	1.73
HB-other	cassava4.1_006913m	Manihot esculenta	Homeodomain-like superfamily protein	8.69	10.77	7.38	Unigene23663_All	8.69	10.77	7.38
B3	cassava4.1_009699m	Manihot esculenta	AP2/B3-like transcriptional factor family protein	0.49	0	0	CL3050.Contig4_All;CL3050.Contig3_All	0.28;0.22	0.00;0.00	0.00;0.00
HSF	cassava4.1_029900m	Manihot esculenta	heat shock transcription factor A3	2.91	3.76	4.47	CL1475.Contig1_All;CL1475.Contig5_All;CL1475.Contig7_All;CL1475.Contig9_All;CL1475.Contig3_All	0.07;0.10;0.13;2.52;0.10	0.15;0.19;0.14;3.13;0.15	0.20;0.24;0.17;3.51;0.35
AP2	C.cajan_08226	Cajanus cajan	AP2 family protein	3.65	4.67	2.17	Unigene1165_All	3.65	4.67	2.17
NF-YA	OpuncBB_FGP16176	Oryza punctata	NF-YA family protein	0.48	0.69	1.02	CL5316.Contig6_All	0.48	0.69	1.02
NAC	cassava4.1_014492m	Manihot esculenta	NAC domain containing protein 83	74.13	120.13	136.1	CL5734.Contig3_All;CL5734.Contig2_All;CL5734.Contig1_All	7.09;48.71;18.34	1.36;80.45;38.32	5.38;88.27;42.44
C2H2	cassava4.1_033324m	Manihot esculenta	telomerase activator1	1.68	0.22	1.93	Unigene5140_All	1.68	0.22	1.93
bHLH	cassava4.1_018765m	Manihot esculenta	basic helix-loop-helix (bHLH) DNA-binding superfamily protein	19.9	19.17	24.95	Unigene25140_All;Unigene400_All;Unigene25139_All	0.90;10.75;8.25	0.54;3.63;15.00	0.68;4.01;20.26
GATA	cassava4.1_005076m	Manihot esculenta	GATA transcription factor 26	18.65	18.59	32.69	Unigene19881_All;Unigene1070_All	15.67;2.98	15.94;2.64	27.56;5.13
MYB	cassava4.1_027612m	Manihot esculenta	myb domain protein 93	4.16	1.18	0.82	Unigene29223_All	4.16	1.18	0.82
GRAS	cassava4.1_004951m	Manihot esculenta	GRAS family transcription factor	9.61	8.18	7.32	CL2514.Contig2_All;CL2514.Contig1_All;CL2514.Contig3_All;Unigene33602_All;Unigene38662_All	0.32;1.04;0.24;0.19;7.81	0.48;0.63;0.88;0.69;5.50	0.27;1.28;0.20;0.51;5.06
NF-YA	MDP0000311595	Malus domestica	alpha/beta-Hydrolases superfamily protein	8.52	7.08	7.62	CL1660.Contig2_All	8.52	7.08	7.62
ERF	Jcr4S04081.20	Jatropha curcas	ERF family protein	2.47	1.54	1.82	CL5054.Contig1_All;CL5054.Contig2_All	0.99;1.48	0.79;0.76	0.72;1.10
MYB_related	cassava4.1_023473m	Manihot esculenta	Homeodomain-like/winged-helix DNA-binding family protein	6.84	8.49	7.71	CL5260.Contig1_All	6.84	8.49	7.71
C3H	Ghi006476	Gossypium hirsutum	C3H family protein	2.49	0.59	2.84	CL2267.Contig2_All	2.49	0.59	2.84
M-type	MEDTR2G009970.1	Medicago truncatula	M-type family protein	1.21	2.56	1.55	Unigene35690_All	1.21	2.56	1.55
Trihelix	cassava4.1_006275m	Manihot esculenta	Duplicated homeodomain-like superfamily protein	8.64	23.77	16.47	Unigene6522_All	8.64	23.77	16.47
MYB	cassava4.1_014188m	Manihot esculenta	myb domain protein 15	2.5	1.54	2.27	CL11458.Contig3_All	2.5	1.54	2.27
MYB	LjSGA_115006.1	Lotus japonicus	MYB family protein	1.23	2.68	5.52	Unigene626_All	1.23	2.68	5.52
SRS	Aan013092	Artemisia annua	SRS family protein	3.71	0.52	0.59	CL345.Contig2_All	3.71	0.52	0.59
ERF	evm.TU.contig_30133.1	Carica papaya	ERF family protein	9.5	10.73	7.02	Unigene40206_All	9.5	10.73	7.02
C3H	cassava4.1_027613m	Manihot esculenta	Zinc finger (CCCH-type/C3HC4-type RING finger) family protein	21.91	19.06	17.85	CL4880.Contig1_All	21.91	19.06	17.85
TALE	Ghi016038	Gossypium hirsutum	TALE family protein	0.78	0.95	0.88	CL8325.Contig3_All;CL8325.Contig4_All	0.31;0.47	0.36;0.58	0.35;0.53
TALE	cassava4.1_010444m	Manihot esculenta	KNOX/ELK homeobox transcription factor	3.02	8.88	8.35	CL9163.Contig2_All;CL9163.Contig1_All	0.62;2.40	4.38;4.50	3.03;5.32
Trihelix	cassava4.1_010880m	Manihot esculenta	Homeodomain-like superfamily protein	0.61	0.58	0.37	CL1865.Contig4_All	0.61	0.58	0.37
MYB_related	cassava4.1_011429m	Manihot esculenta	myb-like transcription factor family protein	35.53	34.9	26.6	CL8580.Contig1_All	35.53	34.9	26.6
Trihelix	cassava4.1_009108m	Manihot esculenta	Alcohol dehydrogenase transcription factor Myb/SANT-like family protein	23.43	17.95	21.66	CL743.Contig4_All;CL743.Contig6_All;CL743.Contig2_All;CL743.Contig3_All;CL743.Contig1_All	12.99;1.09;5.55;0.51;3.29	9.14;0.64;5.75;0.45;1.97	11.01;0.45;8.21;0.63;1.35
MYB	NNU_018831-RA	Nelumbo nucifera	MYB family protein	17.66	11.82	18.9	CL4565.Contig1_All	17.66	11.82	18.9
bZIP	cassava4.1_011841m	Manihot esculenta	ABA-responsive element binding protein 3	28.55	33.34	26.25	Unigene1633_All	28.55	33.34	26.25
B3	cassava4.1_008697m	Manihot esculenta	AP2/B3-like transcriptional factor family protein	7.65	3.44	14.52	Unigene8172_All	7.65	3.44	14.52
bZIP	cassava4.1_018630m	Manihot esculenta	basic region/leucine zipper motif 53	42.12	50.7	39.92	CL4377.Contig2_All	42.12	50.7	39.92
MYB	Can019086	Capsicum annuum	MYB family protein	1.29	3.16	2.35	CL5372.Contig2_All	1.29	3.16	2.35
B3	cassava4.1_023034m	Manihot esculenta	AP2/B3-like transcriptional factor family protein	1.08	0.95	3.33	Unigene41157_All	1.08	0.95	3.33
MYB	GSVIVT01033418001	Vitis vinifera	myb domain protein 5	6.39	6.51	5.99	CL159.Contig9_All;CL159.Contig10_All;CL159.Contig6_All;CL159.Contig1_All;CL159.Contig7_All	0.10;0.33;0.51;5.04;0.41	0.20;0.19;0.46;5.33;0.32	0.10;0.11;1.05;3.94;0.79
C2H2	Neem_25757_f_1	Azadirachta indica	C2H2 family protein	23.42	27.71	22.57	Unigene27788_All	23.42	27.71	22.57
ERF	cassava4.1_015279m	Manihot esculenta	ethylene response factor 7	9.56	11.09	6.92	CL821.Contig3_All	9.56	11.09	6.92
MYB	Jcr4S07220.10	Jatropha curcas	MYB family protein	2.28	0.93	1.06	Unigene29296_All	2.28	0.93	1.06
bHLH	cassava4.1_015582m	Manihot esculenta	basic helix-loop-helix (bHLH) DNA-binding superfamily protein	12.59	15.36	12.63	CL9261.Contig3_All	12.59	15.36	12.63
Trihelix	30206.m000769	Ricinus communis	hypothetical protein	1.26	1.12	1.26	CL5804.Contig2_All	1.26	1.12	1.26
WOX	mrna29786.1-v1.0-hybrid	Fragaria vesca	RAB GTPase homolog A1F	147.92	143.24	139.71	CL2503.Contig1_All;CL11682.Contig1_All;CL2503.Contig2_All;CL298.Contig1_All;CL298.Contig2_All;CL11682.Contig2_All	50.85;36.66;20.74;11.99;9.35;18.32	45.54;44.27;18.86;10.54;11.45;12.57	43.00;31.92;24.05;9.80;9.84;21.10
Dof	cassava4.1_011733m	Manihot esculenta	OBF binding protein 4	10.37	12.14	30.38	CL4775.Contig1_All	10.37	12.14	30.38
LBD	cassava4.1_029925m	Manihot esculenta	LOB domain-containing protein 15	1.6	0	0	Unigene33124_All	1.6	0	0
G2-like	orange1.1g035517m	Citrus sinensis	myb-like HTH transcriptional regulator family protein	1.65	1.58	2.91	CL4562.Contig1_All	1.65	1.58	2.91
MYB	Rsa011160	Raphanus sativus	MYB family protein	67.5	31.23	10.16	CL11282.Contig2_All	67.5	31.23	10.16
LBD	Ciclev10026458m	Citrus clementina	LOB domain-containing protein 38	1.55	4.26	5.09	Unigene39748_All	1.55	4.26	5.09
C3H	Aan013078	Artemisia annua	C3H family protein	1.6	1.83	2.28	CL2892.Contig2_All;CL2892.Contig1_All	1.06;0.54	0.93;0.90	1.12;1.16
G2-like	Bna025207	Brassica napus	G2-like family protein	8.53	18.77	14.74	Unigene7018_All	8.53	18.77	14.74
C3H	cassava4.1_012209m	Manihot esculenta	Zinc finger (CCCH-type/C3HC4-type RING finger) family protein	2.74	3.97	3.15	CL4667.Contig1_All	2.74	3.97	3.15
HD-ZIP	MDP0000411393	Malus domestica	homeodomain GLABROUS 11	8.02	7.95	7.87	CL7326.Contig1_All;CL7326.Contig3_All	6.21;1.82	5.95;1.99	6.60;1.28
C3H	MDP0000164621	Malus domestica	Quinoprotein amine dehydrogenase, beta chain-like; RIC1-like guanyl-nucleotide exchange factor	2.52	2.23	2.51	CL3393.Contig1_All;CL3393.Contig4_All	1.23;1.29	1.42;0.81	0.90;1.61
HD-ZIP	Potri.016G058600.1	Populus trichocarpa	HD-ZIP family protein	6.99	3.92	4.84	CL10146.Contig2_All;CL10146.Contig1_All;CL10146.Contig3_All	1.04;1.20;4.75	0.67;0.51;2.73	0.56;0.45;3.83
TALE	mrna10994.1-v1.0-hybrid	Fragaria vesca	KNOTTED1-like homeobox gene 3	20.01	30.09	14.7	CL335.Contig13_All	20.01	30.09	14.7
B3	Lus10011245	Linum usitatissimum	high-level expression of sugar-inducible gene 2	18.02	25.8	18.73	CL3294.Contig3_All	18.02	25.8	18.73
Trihelix	cassava4.1_013095m	Manihot esculenta	sequence-specific DNA binding transcription factors	14.44	16.81	16.06	CL6810.Contig1_All;Unigene5672_All	10.15;4.28	12.34;4.46	10.75;5.31
FAR1	MDP0000247737	Malus domestica	FAR1 family protein	352.81	521.85	373.24	CL4189.Contig2_All;CL4189.Contig1_All;Unigene21288_All;Unigene19163_All	100.44;143.96;96.99;11.43	95.16;333.75;91.82;1.11	106.39;168.31;94.75;3.78
bHLH	evm.TU.contig_31184.1	Carica papaya	bHLH family protein	28.3	31.32	32.74	CL8372.Contig1_All;CL8372.Contig4_All	27.36;0.93	29.77;1.54	31.48;1.26
NAC	MEDTR3G100760.2	Medicago truncatula	NAC family protein	64.51	43.93	42.92	CL3358.Contig1_All;CL3358.Contig5_All;CL3358.Contig6_All;CL3358.Contig8_All;CL3358.Contig10_All;CL3358.Contig11_All	0.43;2.39;7.27;0.57;50.93;2.93	0.72;2.58;4.17;10.96;21.37;4.12	0.66;3.32;1.24;4.65;30.02;3.05
ARF	cassava4.1_002684m	Manihot esculenta	auxin response factor 16	2.8	3.05	1.71	CL4266.Contig6_All;CL4266.Contig5_All;CL4266.Contig2_All;CL4266.Contig1_All	0.87;0.54;0.66;0.73	0.71;0.47;0.92;0.96	0.62;0.24;0.47;0.38
C3H	Thecc1EG035217t1	Theobroma cacao	Zinc finger C-x8-C-x5-C-x3-H type family protein	0.05	0.48	0.45	CL1026.Contig10_All;CL1026.Contig9_All	0.03;0.02	0.17;0.32	0.22;0.23
MYB	cassava4.1_026502m	Manihot esculenta	myb domain protein 17	2.69	1.26	0.92	Unigene30193_All	2.69	1.26	0.92
MYB	cassava4.1_028721m	Manihot esculenta	myb domain protein 5	0.89	3.93	0.36	Unigene35345_All	0.89	3.93	0.36
MYB	cassava4.1_003314m	Manihot esculenta	DnaJ domain ;Myb-like DNA-binding domain	10.21	15.14	16.98	CL967.Contig8_All;CL967.Contig7_All;CL967.Contig5_All;CL967.Contig4_All;CL967.Contig1_All;CL967.Contig2_All;CL967.Contig3_All	3.52;3.12;1.13;0.47;0.43;1.11;0.43	2.81;7.52;1.22;0.69;0.40;1.99;0.50	9.06;3.91;0.57;0.50;0.53;2.02;0.39
Whirly	cassava4.1_013407m	Manihot esculenta	ssDNA-binding transcriptional regulator	12.1	18.45	23.57	CL2030.Contig1_All	12.1	18.45	23.57
LBD	cassava4.1_021609m	Manihot esculenta	LOB domain-containing protein 4	11.42	9.34	9.53	Unigene5087_All	11.42	9.34	9.53
FAR1	cassava4.1_001462m	Manihot esculenta	FAR1-related sequence 3	16.55	15.35	19.01	CL6442.Contig2_All	16.55	15.35	19.01
bZIP	mgv1a016878m	Mimulus guttatus	Basic-leucine zipper (bZIP) transcription factor family protein	21.76	22.81	20.29	CL1443.Contig1_All	21.76	22.81	20.29
MYB	GSVIVT01008395001	Vitis vinifera	myb domain protein 4r1	328.89	424.3	419.36	CL10217.Contig1_All;CL10217.Contig2_All	124.90;203.99	158.63;265.67	179.73;239.63
GRAS	cassava4.1_007780m	Manihot esculenta	GRAS family transcription factor	7.76	9.25	7.11	Unigene4259_All	7.76	9.25	7.11
C2H2	cassava4.1_000153m	Manihot esculenta	Zinc finger (C2H2 type) family protein / transcription factor jumonji (jmj) family protein	0.4	1.19	1.31	Unigene2167_All	0.4	1.19	1.31
C3H	28076.m000420	Ricinus communis	RNA m5u methyltransferase, putative	1.94	3	2.65	CL5886.Contig2_All;CL5886.Contig4_All;CL5886.Contig7_All;CL5886.Contig6_All;CL5886.Contig5_All	0.06;0.19;0.27;0.59;0.83	0.03;0.29;0.58;0.74;1.36	0.03;0.35;0.63;0.40;1.23
MYB_related	Potri.006G086500.1	Populus trichocarpa	MYB_related family protein	0.57	0.63	0.88	CL897.Contig2_All	0.57	0.63	0.88
NAC	Nta015496	Nicotiana tabacum	NAC family protein	7.04	0.24	1.13	CL8288.Contig2_All	7.04	0.24	1.13
VOZ	cassava4.1_030824m	Manihot esculenta	vascular plant one zinc finger protein	3.59	4.66	3.82	CL3140.Contig1_All	3.59	4.66	3.82
C3H	cassava4.1_024892m	Manihot esculenta	Zinc finger C-x8-C-x5-C-x3-H type family protein	30.46	30.56	41.15	CL1663.Contig1_All;CL7461.Contig1_All;CL7461.Contig2_All	5.19;15.71;9.56	5.16;15.59;9.81	6.88;18.82;15.45
NAC	cassava4.1_025545m	Manihot esculenta	NAC domain containing protein 100	4.54	3.05	1.27	CL6654.Contig3_All	4.54	3.05	1.27
WRKY	Aquca_066_00022.2	Aquilegia coerulea	WRKY family protein	17.2	4.76	11.04	Unigene17962_All	17.2	4.76	11.04
Trihelix	Jcr4S02701.20	Jatropha curcas	Trihelix family protein	12.61	5.66	8.75	CL7485.Contig3_All	12.61	5.66	8.75
CO-like	C.cajan_08639	Cajanus cajan	CO-like family protein	1.74	2.89	1.53	Unigene37543_All	1.74	2.89	1.53
GRAS	cassava4.1_009548m	Manihot esculenta	GRAS family transcription factor	4.25	14.62	10.02	CL7536.Contig1_All	4.25	14.62	10.02
C3H	Potri.008G080300.2	Populus trichocarpa	similar to ENHANCER OF AG-4 1; [ co-ortholog (2of2) of At3g12680, ]	18.63	22.43	20.76	Unigene4168_All	18.63	22.43	20.76
Dof	PK25888.1	Cannabis sativa	Dof family protein	33.83	64.97	40.3	CL7908.Contig1_All	33.83	64.97	40.3
HD-ZIP	cassava4.1_013954m	Manihot esculenta	Homeobox-leucine zipper protein family	50.33	69.25	67.5	CL9414.Contig2_All	50.33	69.25	67.5
bZIP	cassava4.1_011667m	Manihot esculenta	VIRE2-interacting protein 1	32.38	34.99	40.59	Unigene15118_All;CL9810.Contig1_All	12.91;19.47	16.00;18.99	17.56;23.03
GATA	PH01000162G1360	Phyllostachys heterocycla	GATA family protein	16.28	22.2	22.46	CL1174.Contig3_All;CL1174.Contig2_All;CL1174.Contig7_All;CL1174.Contig5_All;CL1174.Contig6_All	1.49;0.42;9.40;0.68;4.29	1.49;0.24;17.44;0.38;2.65	1.86;0.66;15.55;0.62;3.78
B3	PDK_30s951951g001	Phoenix dactylifera	B3 family protein	4.55	2.2	4.93	CL1613.Contig2_All	4.55	2.2	4.93
C2H2	cassava4.1_005470m	Manihot esculenta	C2H2 and C2HC zinc fingers superfamily protein	34.1	29.59	19.04	Unigene12443_All	34.1	29.59	19.04
NAC	Nta006517	Nicotiana tabacum	NAC family protein	166.51	201.66	124.13	Unigene20994_All	166.51	201.66	124.13
MYB_related	Neem_10378_f_1	Azadirachta indica	MYB_related family protein	1.32	1.4	10.19	CL7946.Contig1_All	1.32	1.4	10.19
MYB	evm_27.model.AmTr_v1.0_scaffold00010.503	Amborella trichopoda	MYB family protein	9.89	15.22	12.09	CL7049.Contig2_All	9.89	15.22	12.09
Trihelix	MDP0000300402	Malus domestica	Ras-related small GTP-binding family protein	102.87	107.64	111.23	CL10593.Contig2_All;CL10593.Contig1_All	53.45;49.42	54.99;52.65	53.52;57.71
HB-other	cassava4.1_011426m	Manihot esculenta	KNOTTED1-like homeobox gene 3	29.01	37.01	32.13	CL9811.Contig1_All;CL9811.Contig2_All	17.49;11.52	15.75;21.26	20.98;11.14
C3H	cassava4.1_013628m	Manihot esculenta	Zinc finger (CCCH-type) family protein	6.94	7.23	8.1	Unigene1484_All	6.94	7.23	8.1
MYB	Cla000783	Citrullus lanatus	Pre-mRNA-splicing factor cef1 (AHRD V1 -- C0NP87_AJECG); contains Interpro domain(s) IPR015495 Myb transcription factor	9.11	11	11.86	CL844.Contig4_All;CL844.Contig5_All	3.07;6.05	3.26;7.74	3.78;8.07
M-type	MEDTR7G083460.1	Medicago truncatula	M-type family protein	16	15.95	21.2	CL1439.Contig3_All	16	15.95	21.2
MYB	cassava4.1_028193m	Manihot esculenta	MYB-like 102	1.13	1.2	2.61	CL2776.Contig2_All	1.13	1.2	2.61
NF-YA	29333.m001059	Ricinus communis	transcription factor, putative	4.2	6	6.5	CL1839.Contig2_All	4.2	6	6.5
LBD	cassava4.1_016230m	Manihot esculenta	LOB domain-containing protein 38	3	0.95	2.15	CL7376.Contig3_All	3	0.95	2.15
NAC	29764.m000758	Ricinus communis	transcription factor, putative	22.05	24.57	23.48	Unigene15211_All	22.05	24.57	23.48
Dof	cassava4.1_012842m	Manihot esculenta	Dof-type zinc finger DNA-binding family protein	4.65	4.88	2.43	CL3013.Contig5_All;CL3013.Contig1_All;CL3013.Contig2_All	2.41;1.54;0.71	2.27;2.02;0.59	0.66;1.58;0.19
MYB_related	Jcr4S00401.40	Jatropha curcas	MYB_related family protein	0.78	0.65	0.53	CL3069.Contig2_All	0.78	0.65	0.53
ARF	cassava4.1_002377m	Manihot esculenta	auxin response factor 8	69.24	77.27	93.26	CL2453.Contig1_All;CL2453.Contig2_All;Unigene9862_All	20.13;21.29;27.83	21.40;24.63;31.24	27.23;29.32;36.71
ARF	PK17611.1	Cannabis sativa	ARF family protein	0.36	0.57	0.66	Unigene38963_All	0.36	0.57	0.66
Nin-like	cassava4.1_000922m	Manihot esculenta	NIN like protein 7	5.37	1.37	1.51	CL310.Contig4_All	5.37	1.37	1.51
C3H	MEDTR2G005290.1	Medicago truncatula	C3H family protein	3.37	2	2.8	CL317.Contig11_All	3.37	2	2.8
ERF	GSVIVT01030515001	Vitis vinifera	ethylene responsive element binding factor 3	83.05	100.93	70.52	CL821.Contig2_All;CL821.Contig1_All;CL821.Contig4_All	51.76;9.20;22.10	61.38;10.62;28.93	30.22;19.09;21.20
FAR1	Jcr4S03657.10	Jatropha curcas	FAR1 family protein	0	0.12	0.11	CL4856.Contig7_All	0	0.12	0.11
FAR1	28859.m000324	Ricinus communis	conserved hypothetical protein	2.62	1.05	0.79	CL2425.Contig4_All	2.62	1.05	0.79
ZF-HD	cassava4.1_011661m	Manihot esculenta	homeobox protein 30	3.23	3.28	3.01	CL4083.Contig2_All	3.23	3.28	3.01
ARF	Jcr4S00396.40	Jatropha curcas	ARF family protein	5.52	2.72	3.21	Unigene15574_All	5.52	2.72	3.21
bZIP	29955.m001177	Ricinus communis	G-box-binding factor, putative	0.45	0.69	0.41	CL4582.Contig1_All	0.45	0.69	0.41
C2H2	cassava4.1_000391m	Manihot esculenta	methyl-CPG-binding domain 8	2.44	0.6	3.66	Unigene19049_All	2.44	0.6	3.66
bHLH	cassava4.1_010267m	Manihot esculenta	basic helix-loop-helix (bHLH) DNA-binding superfamily protein	22.91	28.2	40.49	CL5510.Contig1_All;CL5510.Contig2_All	2.40;20.51	3.66;24.54	4.37;36.12
MYB_related	cassava4.1_026343m	Manihot esculenta	Homeodomain-like superfamily protein	11.61	5.79	6.56	CL8115.Contig2_All	11.61	5.79	6.56
GRAS	Jcr4S00071.160	Jatropha curcas	GRAS family protein	9.03	15.42	20.65	CL5413.Contig1_All	9.03	15.42	20.65
VOZ	cassava4.1_006671m	Manihot esculenta	vascular plant one zinc finger protein	24.15	25.37	34.36	CL9003.Contig1_All;CL9003.Contig4_All;CL9003.Contig2_All;CL9003.Contig3_All	1.92;20.76;1.30;0.18	1.55;22.28;1.32;0.22	1.50;31.79;0.94;0.12
S1Fa-like	Jcr4S00542.100	Jatropha curcas	S1Fa-like family protein	88.23	103.96	68.91	Unigene23868_All	88.23	103.96	68.91
C3H	29648.m001973	Ricinus communis	f24j8.17 protein, putative	0.22	0.1	0.21	CL1026.Contig17_All;CL1026.Contig3_All	0.18;0.04	0.08;0.03	0.15;0.07
Dof	Potri.012G063800.1	Populus trichocarpa	Dof family protein	9.46	11.32	11.74	CL4775.Contig3_All	9.46	11.32	11.74
B3	cassava4.1_011420m	Manihot esculenta	AP2/B3-like transcriptional factor family protein	1.49	1.46	1.61	CL5995.Contig1_All	1.49	1.46	1.61
NAC	cassava4.1_029418m	Manihot esculenta	NAC domain containing protein 58	8.07	0.76	2.96	Unigene38620_All	8.07	0.76	2.96
MYB_related	Thecc1EG005177t1	Theobroma cacao	Homeodomain-like superfamily protein (75%T)	2.35	9.95	5.34	Unigene11736_All	2.35	9.95	5.34
ARR-B	PH01000229G0800	Phyllostachys heterocycla	ARR-B family protein	1.37	0.98	3	Unigene39029_All	1.37	0.98	3
G2-like	OpuncBB_FGP0473	Oryza punctata	G2-like family protein	5.27	2.49	2.73	CL1174.Contig1_All;CL1174.Contig8_All;CL1174.Contig4_All	0.80;0.27;4.20	1.09;0.24;1.16	0.59;1.44;0.70
TALE	Neem_3363_f_7	Azadirachta indica	TALE family protein	8.7	13.93	6.51	CL335.Contig3_All;CL335.Contig9_All;CL335.Contig5_All;CL335.Contig7_All	2.28;1.74;2.79;1.89	3.53;3.50;4.02;2.88	1.55;1.73;1.91;1.31
CAMTA	Bra024655	Brassica rapa	CAMTA family protein	11.45	13.1	17.26	Unigene1605_All	11.45	13.1	17.26
ARF	30068.m002516	Ricinus communis	hypothetical protein	23.42	31.62	16.52	Unigene14840_All;CL11562.Contig1_All	20.49;2.93	26.67;4.95	14.12;2.40
bHLH	Jcr4S06653.20	Jatropha curcas	bHLH family protein	18.45	17.33	28.46	Unigene6544_All	18.45	17.33	28.46
bZIP	cassava4.1_002242m	Manihot esculenta	Basic-leucine zipper (bZIP) transcription factor family protein	21.63	25.69	35.25	Unigene23212_All	21.63	25.69	35.25
AP2	Jcr4S00270.20	Jatropha curcas	AP2 family protein	0.63	0.89	3.67	Unigene41056_All	0.63	0.89	3.67
RAV	cassava4.1_010157m	Manihot esculenta	AP2/B3 transcription factor family protein	5.82	21.75	17.99	Unigene9948_All	5.82	21.75	17.99
C3H	cassava4.1_010375m	Manihot esculenta	zinc finger (CCCH-type/C3HC4-type RING finger) family protein	0.41	0.62	0.94	CL7565.Contig2_All;CL7565.Contig3_All	0.16;0.25	0.39;0.23	0.52;0.42
bZIP	Ahy009813	Arachis hypogaea	bZIP family protein	3.6	3.34	3.39	CL901.Contig4_All	3.6	3.34	3.39
C3H	cassava4.1_021841m	Manihot esculenta	zinc finger WD40 repeat protein 1	42.15	50.7	49.19	Unigene19725_All;Unigene21840_All	19.66;22.49	19.13;31.56	21.96;27.24
GATA	evm.TU.contig_41047.1	Carica papaya	GATA family protein	2.71	1.91	2.7	Unigene22558_All	2.71	1.91	2.7
NF-YC	29656.m000483	Ricinus communis	ccaat-binding transcription factor, putative	4.41	1.72	0.39	CL6131.Contig1_All	4.41	1.72	0.39
HD-ZIP	30135.m000188	Ricinus communis	homeobox protein, putative	3.38	2.44	5.17	Unigene3534_All;Unigene41987_All	2.38;1.00	1.38;1.06	2.59;2.58
B3	Jcr4S00291.120	Jatropha curcas	B3 family protein	3.77	3.8	3.09	CL909.Contig4_All	3.77	3.8	3.09
ERF	cassava4.1_015296m	Manihot esculenta	Integrase-type DNA-binding superfamily protein	5.75	8.85	15.65	CL5054.Contig3_All	5.75	8.85	15.65
FAR1	Potri.006G020700.4	Populus trichocarpa	similar to far-red impaired responsive protein; putative; similar to far-red impaired response protein FAR1 (Arabidopsis thaliana) gi|5764395|gb|AAD51282|; similar to A component of the PHYA signaling network; similar to mediates the FR-HIR respo; [ co-or	0.54	0.49	0.5	CL1705.Contig4_All;CL1705.Contig3_All	0.06;0.49	0.10;0.39	0.10;0.40
ARF	cassava4.1_002399m	Manihot esculenta	Transcriptional factor B3 family protein / auxin-responsive factor AUX/IAA-related	6.81	2.2	5.82	Unigene974_All	6.81	2.2	5.82
MYB	cassava4.1_033233m	Manihot esculenta	myb domain protein 86	0	0	1.88	Unigene43488_All	0	0	1.88
ERF	PK11782.1	Cannabis sativa	ERF family protein	3.26	1.01	1.37	CL7454.Contig1_All	3.26	1.01	1.37
LBD	cassava4.1_012667m	Manihot esculenta	LOB domain-containing protein 41	34.21	12.08	12.53	CL111.Contig4_All;CL111.Contig2_All;CL111.Contig3_All	6.31;23.48;4.43	3.29;5.19;3.60	4.33;4.66;3.54
MYB	GSMUA_Achr6P33470_001	Musa acuminata	MYB family protein	24.82	20.3	32.02	Unigene6996_All	24.82	20.3	32.02
MYB	Ciclev10010621m	Citrus clementina	myb domain protein 68	4.62	9.84	14.73	Unigene24377_All;CL5969.Contig4_All	1.77;2.84	3.28;6.56	12.87;1.86
HD-ZIP	Can010441	Capsicum annuum	HD-ZIP family protein	1.17	0.7	1.15	CL1480.Contig5_All	1.17	0.7	1.15
HSF	Jcr4S22172.10	Jatropha curcas	HSF family protein	20.7	20.9	19.4	Unigene9785_All;Unigene1753_All	8.08;12.61	11.43;9.46	8.92;10.47
MIKC	cassava4.1_013975m	Manihot esculenta	K-box region and MADS-box transcription factor family protein	7.3	8.11	12.66	CL1511.Contig5_All;CL1511.Contig1_All	7.18;0.12	8.08;0.03	12.56;0.10
FAR1	cassava4.1_015077m	Manihot esculenta	Far-red impaired responsive (FAR1) family protein	14.58	14.38	12.15	Unigene11285_All;CL5828.Contig2_All	2.32;12.26	1.92;12.46	1.22;10.93
bHLH	Aquca_007_00236.4	Aquilegia coerulea	bHLH family protein	0.26	8.94	2.51	CL10854.Contig1_All	0.26	8.94	2.51
bHLH	GSVIVT01018165001	Vitis vinifera	basic helix-loop-helix (bHLH) DNA-binding superfamily protein	1.19	1.42	2.14	Unigene23800_All	1.19	1.42	2.14
ARR-B	29929.m004752	Ricinus communis	two-component sensor histidine kinase bacteria, putative	0.24	0.17	0.36	Unigene25556_All	0.24	0.17	0.36
MYB	Scf00497.g18633.t1	Utricularia gibba	MYB family protein	2.74	1.26	1.71	Unigene26399_All	2.74	1.26	1.71
G2-like	Potri.016G032600.3	Populus trichocarpa	G2-like family protein	2.04	1.92	2.97	CL188.Contig3_All;CL188.Contig4_All	1.90;0.14	1.89;0.03	2.82;0.14
bHLH	cassava4.1_015716m	Manihot esculenta	basic helix-loop-helix (bHLH) DNA-binding superfamily protein	8.72	18.44	9.42	CL2819.Contig1_All	8.72	18.44	9.42
HD-ZIP	cassava4.1_014073m	Manihot esculenta	Homeobox-leucine zipper protein family	50.48	38.69	20.51	CL10040.Contig2_All	50.48	38.69	20.51
bZIP	cassava4.1_008329m	Manihot esculenta	TGACG motif-binding factor 6	66.02	79.09	154.15	CL9700.Contig2_All;CL9700.Contig1_All	24.33;41.69	27.87;51.22	44.80;109.35
MYB	Neem_29127_f_1	Azadirachta indica	MYB family protein	19.77	25.63	30.11	CL7924.Contig3_All;CL7924.Contig1_All	16.93;2.85	22.06;3.57	21.17;8.93
ERF	Ahy005463	Arachis hypogaea	ERF family protein	62.28	124.34	150.52	Unigene21282_All	62.28	124.34	150.52
B3	85261	Selaginella moellendorffii	HSI2-like 1	5.24	4.33	3.24	CL3294.Contig8_All;CL3294.Contig2_All	4.67;0.58	4.11;0.22	2.49;0.75
C3H	Ciclev10030365m	Citrus clementina	Zinc finger C-x8-C-x5-C-x3-H type family protein	6.3	4.34	2.66	CL317.Contig6_All;CL317.Contig5_All;CL317.Contig1_All;CL317.Contig2_All	0.12;3.99;0.07;2.12	0.05;4.04;0.16;0.09	0.02;2.47;0.13;0.04
C2H2	Cla014795	Citrullus lanatus	Zinc finger family protein (AHRD V1 -- D7MN23_ARALL); contains Interpro domain(s) IPR007087 Zinc finger, C2H2-type	24.66	30.83	33.55	Unigene11368_All	24.66	30.83	33.55
B3	evm.model.supercontig_115.30	Carica papaya	B3 family protein	17.42	18.89	30.37	Unigene21055_All	17.42	18.89	30.37
MYB_related	Ghi001371	Gossypium hirsutum	MYB_related family protein	25.11	27.74	21.75	CL11588.Contig1_All;CL11588.Contig2_All	8.81;16.30	10.00;17.74	7.50;14.25
Trihelix	cassava4.1_010599m	Manihot esculenta	Alcohol dehydrogenase transcription factor Myb/SANT-like family protein	30.95	40.61	28.68	Unigene23696_All	30.95	40.61	28.68
CO-like	Aan019826	Artemisia annua	CO-like family protein	205.62	274.05	186.51	CL3528.Contig5_All;Unigene6429_All;CL3528.Contig3_All;Unigene2906_All;Unigene33428_All;CL3528.Contig7_All;CL4408.Contig1_All;Unigene7993_All;Unigene36908_All;CL3528.Contig6_All;Unigene11061_All;Unigene14789_All;CL3528.Contig4_All;Unigene2907_All;Unigene23076_All;Unigene39080_All;CL3528.Contig1_All;Unigene2905_All;CL3528.Contig2_All;Unigene31242_All;CL4821.Contig3_All	14.52;35.20;27.78;6.87;0.00;0.00;2.17;0.29;0.00;46.22;0.79;1.93;4.90;3.04;3.64;0.13;23.79;6.00;25.85;2.33;0.18	11.56;68.06;28.37;7.71;2.51;0.54;9.34;1.81;3.01;31.37;5.15;4.24;8.32;7.83;7.97;0.42;44.16;4.26;21.68;0.00;5.75	6.32;33.12;17.68;9.33;0.00;5.82;5.47;2.64;0.80;35.79;3.06;6.94;2.95;6.15;4.27;6.72;21.68;2.37;14.36;0.85;0.19
bZIP	cassava4.1_006698m	Manihot esculenta	Basic-leucine zipper (bZIP) transcription factor family protein	4.38	2.99	4.27	CL2619.Contig3_All;CL2619.Contig2_All;CL2619.Contig4_All	3.32;0.85;0.21	1.27;0.79;0.93	2.01;1.10;1.17
C3H	Tae059618	Triticum aestivum	C3H family protein	50.59	62	50.66	Unigene9153_All	50.59	62	50.66
C2H2	cassava4.1_004443m	Manihot esculenta	indeterminate(ID)-domain 5	2.59	0.59	0.76	Unigene28684_All	2.59	0.59	0.76
WRKY	Eucgr.C00675.1	Eucalyptus grandis	WRKY DNA-binding protein 50	1.35	0.8	1.21	CL11627.Contig1_All	1.35	0.8	1.21
ARR-B	PGSC0003DMP400005770	Solanum tuberosum	ARR-B family protein	14.1	12.43	10.26	CL3362.Contig1_All	14.1	12.43	10.26
bZIP	cassava4.1_008720m	Manihot esculenta	basic region/leucine zipper transcription factor 16	7.42	8.9	7.95	CL5332.Contig1_All;CL5332.Contig3_All	3.01;4.41	4.06;4.84	4.34;3.61
MYB	Potri.004G215100.1	Populus trichocarpa	MYB family protein	1.03	0.85	0.59	Unigene14019_All	1.03	0.85	0.59
MYB_related	C.cajan_20790	Cajanus cajan	MYB_related family protein	0.93	0.73	0.78	CL3069.Contig7_All	0.93	0.73	0.78
NF-YC	cassava4.1_031452m	Manihot esculenta	nuclear factor Y, subunit C9	8.28	11.6	5.96	CL4428.Contig8_All;CL4428.Contig12_All;CL4428.Contig3_All;CL4428.Contig2_All;CL4428.Contig9_All;CL4428.Contig7_All;CL4428.Contig10_All;CL4428.Contig6_All;CL4428.Contig5_All;CL4428.Contig1_All	0.21;0.45;1.84;2.32;0.36;0.41;0.50;0.15;0.19;1.84	0.22;3.50;2.02;1.88;0.39;0.29;0.74;0.16;0.10;2.31	0.26;0.76;0.63;1.02;0.47;0.47;0.92;0.18;0.39;0.86
MYB_related	Potri.010G149900.2	Populus trichocarpa	MYB_related family protein	17.81	15.18	2.95	CL11282.Contig1_All	17.81	15.18	2.95
Nin-like	cassava4.1_001199m	Manihot esculenta	Plant regulator RWP-RK family protein	6.16	4.95	7.74	Unigene25162_All	6.16	4.95	7.74
MYB_related	30078.m002282	Ricinus communis	r2r3-myb transcription factor, putative	8.11	5.09	4.93	Unigene1608_All	8.11	5.09	4.93
FAR1	cassava4.1_002350m	Manihot esculenta	FAR1-related sequence 11	9.42	11.28	10.82	Unigene12128_All;CL1194.Contig2_All;CL1194.Contig3_All;CL1194.Contig1_All	6.92;0.81;1.50;0.19	9.19;1.27;0.48;0.35	8.10;1.27;1.25;0.20
NF-YB	Solyc06g009010.1.1	Solanum lycopersicum	nuclear factor Y, subunit B5	6.28	1.03	4	Unigene16242_All	6.28	1.03	4
HSF	Pp1s249_84V6.1	Physcomitrella patens	subsp. patens heat shock factor 3	0.31	0.45	0.8	CL2678.Contig3_All	0.31	0.45	0.8
HD-ZIP	Jcr4S05562.10	Jatropha curcas	HD-ZIP family protein	0.85	0.69	0.92	CL3896.Contig2_All	0.85	0.69	0.92
MIKC	Potri.007G017000.3	Populus trichocarpa	MIKC family protein	1.72	0.91	1.76	Unigene43530_All	1.72	0.91	1.76
MYB_related	cassava4.1_027019m	Manihot esculenta	RAD-like 6	1.79	3.4	2.69	CL10881.Contig1_All;CL10881.Contig2_All	1.15;0.64	1.38;2.02	0.86;1.83
GRAS	cassava4.1_033587m	Manihot esculenta	GRAS family transcription factor	23.26	39.69	54.4	CL11018.Contig2_All;CL8867.Contig4_All;CL8867.Contig3_All	3.69;8.01;11.56	6.83;15.07;17.79	10.41;13.85;30.14
C3H	cassava4.1_010028m	Manihot esculenta	Zinc finger C-x8-C-x5-C-x3-H type family protein	111.61	258.26	242.43	CL4753.Contig3_All;CL4753.Contig2_All;CL4753.Contig1_All;CL4753.Contig4_All	34.88;28.50;36.45;11.78	73.38;64.60;83.77;36.51	78.11;56.07;81.39;26.86
MYB_related	Lus10013289	Linum usitatissimum	myb-like transcription factor family protein	1.13	1.62	0.52	CL5658.Contig1_All	1.13	1.62	0.52
MYB_related	cassava4.1_002262m	Manihot esculenta	TSL-kinase interacting protein 1	6.1	3.46	1.28	CL663.Contig6_All	6.1	3.46	1.28
HD-ZIP	mrna11939.1-v1.0-hybrid	Fragaria vesca	homeobox protein 6	3.9	2.23	1.72	CL3968.Contig1_All;CL3968.Contig2_All;CL3968.Contig4_All;Unigene17792_All	2.01;1.09;0.05;0.75	0.71;0.87;0.15;0.51	0.30;0.65;0.05;0.73
G2-like	29805.m001543	Ricinus communis	transcription factor, putative	1.28	1.82	1.44	Unigene33347_All	1.28	1.82	1.44
MYB_related	Jcr4S00331.20	Jatropha curcas	MYB_related family protein	0.86	1.93	1.57	CL597.Contig3_All;CL597.Contig1_All;Unigene33634_All	0.22;0.16;0.48	1.18;0.21;0.54	0.53;0.36;0.68
HD-ZIP	cassava4.1_001618m	Manihot esculenta	Homeobox-leucine zipper family protein / lipid-binding START domain-containing protein	5.81	8.9	11.22	Unigene6006_All;Unigene26473_All	3.81;2.00	5.38;3.53	6.94;4.28
C2H2	cassava4.1_009859m	Manihot esculenta	zinc finger (C2H2 type) family protein	3.33	4.87	5.3	CL4652.Contig1_All;CL4652.Contig3_All;CL4652.Contig5_All	1.91;0.97;0.45	3.72;0.86;0.29	4.63;0.57;0.09
E2F/DP	Jcr4S03490.40	Jatropha curcas	E2F/DP family protein	0.56	1.38	0.91	CL4089.Contig3_All	0.56	1.38	0.91
Trihelix	29929.m004704	Ricinus communis	transcription factor, putative	12.11	13.1	20.41	CL9595.Contig5_All;CL9595.Contig4_All	8.50;3.62	8.98;4.12	12.14;8.27
MYB	MDP0000319656	Malus domestica	golgi nucleotide sugar transporter 2	0.68	1.59	1.4	Unigene15916_All	0.68	1.59	1.4
NF-YA	cassava4.1_016099m	Manihot esculenta	nuclear factor Y, subunit A7	16.5	16.29	21.92	CL4623.Contig6_All	16.5	16.29	21.92
MYB_related	cassava4.1_032018m	Manihot esculenta	myb domain protein 65	2.06	2.73	4.55	CL5275.Contig2_All	2.06	2.73	4.55
LBD	cassava4.1_016184m	Manihot esculenta	LOB domain-containing protein 38	1.64	2.4	3.24	CL7376.Contig2_All	1.64	2.4	3.24
bHLH	MEDTR1G083450.1	Medicago truncatula	bHLH family protein	1.45	1.34	2.42	Unigene40108_All	1.45	1.34	2.42
bHLH	cassava4.1_027698m	Manihot esculenta	FER-like regulator of iron uptake	1.62	1.9	2.4	Unigene4926_All	1.62	1.9	2.4
MYB	Potri.018G038000.2	Populus trichocarpa	MYB family protein	5.32	9.91	10.38	CL11052.Contig2_All;CL11052.Contig1_All	2.25;3.07	8.53;1.38	4.79;5.58
CAMTA	28281.m000379	Ricinus communis	calmodulin-binding transcription activator (camta), plants, putative	19.73	14.84	10.61	Unigene17210_All;CL7430.Contig2_All	4.43;15.30	2.24;12.59	1.31;9.30
Nin-like	PDK_30s664661g003	Phoenix dactylifera	Nin-like family protein	232.87	197.82	213.82	Unigene15786_All	232.87	197.82	213.82
Dof	cassava4.1_012991m	Manihot esculenta	Dof-type zinc finger DNA-binding family protein	2.4	1.33	0.61	CL3013.Contig6_All;CL3013.Contig4_All;CL3013.Contig3_All	0.24;1.78;0.37	0.41;0.48;0.43	0.15;0.09;0.38
ERF	PK12040.1	Cannabis sativa	ERF family protein	27.79	33.84	24.49	CL550.Contig2_All	27.79	33.84	24.49
SBP	cassava4.1_009507m	Manihot esculenta	Squamosa promoter-binding protein-like (SBP domain) transcription factor family protein	0.93	0.59	3.06	Unigene41377_All	0.93	0.59	3.06
ZF-HD	cassava4.1_030276m	Manihot esculenta	mini zinc finger 2	33.92	66.09	73.12	CL3370.Contig1_All;CL1393.Contig1_All	30.50;3.42	57.44;8.65	56.34;16.78
NAC	MLOC_50895.1	Hordeum vulgare	NAC family protein	0.76	0.35	0.57	CL7773.Contig3_All;CL7773.Contig1_All;CL7773.Contig2_All	0.03;0.66;0.08	0.03;0.29;0.03	0.03;0.52;0.03
E2F/DP	cassava4.1_026018m	Manihot esculenta	winged-helix DNA-binding transcription factor family protein	1.5	1.19	2.06	CL7041.Contig1_All	1.5	1.19	2.06
GATA	29596.m000719	Ricinus communis	GATA transcription factor, putative	0.25	0.2	0.21	CL1079.Contig30_All;CL1079.Contig28_All;CL1079.Contig31_All	0.11;0.00;0.14	0.02;0.02;0.15	0.05;0.02;0.14
Dof	GSVIVT01019619001	Vitis vinifera	Dof-type zinc finger DNA-binding family protein	6.99	7.86	7.96	CL3145.Contig4_All;CL3145.Contig2_All;CL3145.Contig1_All;CL3145.Contig3_All;CL3145.Contig5_All;CL3145.Contig6_All	0.19;0.08;0.08;6.46;0.08;0.09	0.04;0.08;0.04;7.55;0.04;0.10	0.31;0.36;0.21;6.48;0.22;0.37
NAC	cassava4.1_011442m	Manihot esculenta	NAC domain containing protein 38	4.11	0.46	0.44	CL8288.Contig1_All	4.11	0.46	0.44
MYB_related	Neem_11339_f_1	Azadirachta indica	MYB_related family protein	57.94	67.08	75.94	CL5666.Contig2_All;CL3774.Contig4_All;CL3774.Contig3_All;CL5666.Contig1_All;Unigene28429_All;CL3774.Contig1_All;CL3774.Contig2_All;CL5666.Contig3_All	0.95;1.10;0.97;0.97;8.12;1.24;38.53;6.04	0.58;0.54;1.03;1.25;6.43;0.62;51.45;5.18	1.26;0.98;1.46;3.00;6.04;1.73;56.65;4.83
WRKY	cassava4.1_007898m	Manihot esculenta	WRKY family transcription factor	3.44	4.9	1.15	Unigene33196_All	3.44	4.9	1.15
G2-like	cassava4.1_023609m	Manihot esculenta	myb-like HTH transcriptional regulator family protein	2.91	2.77	1.05	Unigene25799_All	2.91	2.77	1.05
YABBY	cassava4.1_016957m	Manihot esculenta	Plant-specific transcription factor YABBY family protein	3.65	1.46	3.4	Unigene3376_All	3.65	1.46	3.4
AP2	Tae037640	Triticum aestivum	AP2 family protein	5.61	0.58	1.23	CL1476.Contig2_All	5.61	0.58	1.23
Dof	cassava4.1_014889m	Manihot esculenta	OBF binding protein 1	7.52	4.86	8.14	Unigene26117_All	7.52	4.86	8.14
GRF	Jcr4S01061.40	Jatropha curcas	GRF family protein	1.37	3.11	2.62	Unigene27334_All	1.37	3.11	2.62
GATA	Jcr4S00524.100	Jatropha curcas	GATA family protein	0.17	0	0	CL1079.Contig8_All	0.17	0	0
bHLH	BGIOSGA019157-PA	Oryza sativa	Indica Group bHLH family protein	13.21	15.18	21.15	CL6787.Contig5_All;CL6787.Contig4_All	1.68;11.53	6.15;9.03	7.21;13.93
MYB_related	cassava4.1_006787m	Manihot esculenta	bromodomain 4	6.45	7.02	9.75	Unigene19779_All	6.45	7.02	9.75
MYB_related	Can007561	Capsicum annuum	MYB_related family protein	1681.36	1969.13	1539.84	CL9009.Contig1_All;CL9009.Contig2_All;Unigene7291_All;Unigene6064_All;Unigene38859_All	636.89;83.59;330.10;616.41;14.37	607.58;113.28;412.63;818.53;17.12	617.57;86.49;323.10;498.88;13.80
TCP	GSMUA_AchrUn_randomP00900_001	Musa acuminata	TCP family protein	8.97	8.93	9.48	CL3230.Contig4_All;CL5975.Contig2_All;CL5975.Contig1_All	0.78;5.90;2.29	0.69;5.36;2.88	1.20;6.20;2.08
NAC	cassava4.1_022751m	Manihot esculenta	NAC domain containing protein 2	3.46	8.49	7	CL4878.Contig3_All	3.46	8.49	7
MYB_related	LjSGA_122488.1	Lotus japonicus	MYB_related family protein	0.9	1.66	1.61	CL5651.Contig2_All	0.9	1.66	1.61
Trihelix	28308.m000066	Ricinus communis	transcription factor, putative	3.21	5.69	7.32	CL828.Contig1_All	3.21	5.69	7.32
FAR1	cassava4.1_002947m	Manihot esculenta	FAR1-related sequence 11	20.67	20.17	18.61	CL2485.Contig2_All;CL2485.Contig3_All	13.22;7.45	11.33;8.84	13.37;5.25
C3H	cassava4.1_029677m	Manihot esculenta	Zinc finger C-x8-C-x5-C-x3-H type family protein	5.66	3.51	4	CL10915.Contig2_All;CL10915.Contig1_All	1.71;3.96	1.04;2.46	1.01;2.99
bHLH	PK04509.1	Cannabis sativa	bHLH family protein	112.11	132.89	113.18	CL10472.Contig3_All;CL9499.Contig2_All;CL9499.Contig3_All;Unigene10255_All;CL9499.Contig1_All;CL10472.Contig1_All	16.78;0.27;0.42;83.16;11.21;0.27	27.07;0.28;0.36;89.31;15.59;0.29	0.65;0.36;0.26;90.39;21.44;0.09
MYB_related	Ghi003887	Gossypium hirsutum	MYB_related family protein	0.55	0.39	0.09	CL3069.Contig6_All	0.55	0.39	0.09
TCP	PH01001418G0330	Phyllostachys heterocycla	TCP family protein	1.65	2.56	4.13	CL3230.Contig5_All;CL3230.Contig6_All;CL3230.Contig2_All;CL3230.Contig1_All	0.51;0.46;0.25;0.44	0.68;0.53;0.56;0.79	1.32;0.85;0.75;1.21
MYB_related	cassava4.1_011808m	Manihot esculenta	Homeodomain-like superfamily protein	8.57	11.12	28.98	CL3069.Contig9_All	8.57	11.12	28.98
bZIP	cassava4.1_006304m	Manihot esculenta	bZIP transcription factor family protein	22.72	23.36	26.51	Unigene8762_All;Unigene39143_All;CL4050.Contig1_All	4.75;9.02;8.94	5.88;7.19;10.29	5.37;9.82;11.32
WRKY	cassava4.1_011033m	Manihot esculenta	WRKY DNA-binding protein 21	6.77	7.98	11.59	CL4219.Contig2_All;CL4219.Contig3_All	3.07;3.70	6.98;0.99	8.57;3.02
MYB	cassava4.1_032831m	Manihot esculenta	myb domain protein 6	19.5	9.68	10.4	Unigene20019_All	19.5	9.68	10.4
ARF	GSVIVT01035204001	Vitis vinifera	auxin response factor 8	8.15	12.36	18.03	Unigene40333_All	8.15	12.36	18.03
MYB	Nta012344	Nicotiana tabacum	MYB family protein	0.4	0.19	0.41	CL6671.Contig2_All	0.4	0.19	0.41
HB-other	Jcr4S02202.30	Jatropha curcas	HB-other family protein	0.12	0.13	0	CL5285.Contig4_All	0.12	0.13	0
MYB_related	MDP0000558105	Malus domestica	myb domain protein 6	0.36	0.96	1.68	Unigene40061_All	0.36	0.96	1.68
C2H2	GSVIVT01016867001	Vitis vinifera	indeterminate(ID)-domain 11	1.68	3.56	2.96	CL556.Contig12_All	1.68	3.56	2.96
bHLH	cassava4.1_012210m	Manihot esculenta	basic helix-loop-helix (bHLH) DNA-binding superfamily protein	1.46	2.74	3.46	CL5510.Contig3_All	1.46	2.74	3.46
G2-like	Jcr4S05937.50	Jatropha curcas	G2-like family protein	5.23	8.03	4.68	CL858.Contig4_All;CL858.Contig5_All;CL858.Contig6_All;CL858.Contig3_All;Unigene16694_All	0.25;0.50;2.01;0.42;2.05	0.83;0.95;2.66;0.71;2.87	0.45;0.57;2.09;0.41;1.17
NF-YB	cassava4.1_018152m	Manihot esculenta	nuclear factor Y, subunit B13	11.19	12.69	13.37	CL1885.Contig3_All;CL1885.Contig2_All	1.12;10.08	1.87;10.82	2.19;11.18
M-type	mgv11b022920m	Mimulus guttatus	AGAMOUS-like 67	5.88	4.14	7.27	Unigene21262_All	5.88	4.14	7.27
MIKC	cassava4.1_021663m	Manihot esculenta	K-box region and MADS-box transcription factor family protein	3.42	0.56	2.16	Unigene9694_All	3.42	0.56	2.16
FAR1	cassava4.1_001529m	Manihot esculenta	FAR1-related sequence 3	13.68	15.27	17.35	CL6442.Contig1_All	13.68	15.27	17.35
bHLH	Jcr4S02077.20	Jatropha curcas	bHLH family protein	8.09	8.45	11.6	Unigene25142_All;Unigene25141_All;CL1513.Contig3_All;CL1513.Contig4_All	1.96;3.32;1.82;0.98	0.30;0.75;4.40;3.00	0.53;1.45;5.90;3.72
WRKY	cassava4.1_011056m	Manihot esculenta	WRKY DNA-binding protein 7	200.27	269.96	342.02	CL10427.Contig1_All	200.27	269.96	342.02
MYB_related	C.cajan_06813	Cajanus cajan	MYB_related family protein	18.76	20.24	23.86	Unigene18172_All	18.76	20.24	23.86
MYB_related	Jcr4S01667.50	Jatropha curcas	MYB_related family protein	0.59	1.21	1.31	CL6183.Contig2_All	0.59	1.21	1.31
MYB_related	chr6.CM0722.290.r2.d	Lotus japonicus	MYB_related family protein	0.9	2.43	3.04	CL10953.Contig1_All	0.9	2.43	3.04
WRKY	PK04475.1	Cannabis sativa	WRKY family protein	52.45	68.78	42.48	Unigene4338_All	52.45	68.78	42.48
MYB_related	cassava4.1_013699m	Manihot esculenta	telomere repeat binding factor 1	3.43	1.95	1.35	Unigene28488_All	3.43	1.95	1.35
ERF	cassava4.1_029328m	Manihot esculenta	cooperatively regulated by ethylene and jasmonate 1	37.06	73.95	28.74	CL2397.Contig2_All;CL2397.Contig3_All	31.70;5.36	62.81;11.14	22.49;6.25
NAC	cassava4.1_007528m	Manihot esculenta	NAC domain containing protein 75	11.82	6.78	10.42	CL6847.Contig1_All;CL6847.Contig2_All;CL6847.Contig3_All	4.93;5.22;1.66	3.04;2.38;1.36	5.34;2.54;2.54
ARF	cassava4.1_002969m	Manihot esculenta	auxin response factor 1	12.96	11.14	18.21	Unigene27291_All;Unigene6015_All	0.73;12.24	1.47;9.66	7.63;10.58
bZIP	cassava4.1_012477m	Manihot esculenta	Basic-leucine zipper (bZIP) transcription factor family protein	5.09	5.58	4.83	CL1443.Contig2_All	5.09	5.58	4.83
G2-like	cassava4.1_021469m	Manihot esculenta	Homeodomain-like superfamily protein	3.85	1.78	0.74	Unigene30239_All	3.85	1.78	0.74
SBP	cassava4.1_003021m	Manihot esculenta	squamosa promoter binding protein-like 7	0.71	1.1	0.42	CL3520.Contig4_All;CL3520.Contig6_All;CL3520.Contig13_All;CL3520.Contig12_All;CL3520.Contig3_All;CL3520.Contig10_All;CL3520.Contig11_All	0.02;0.06;0.34;0.08;0.09;0.06;0.06	0.11;0.13;0.23;0.12;0.18;0.19;0.13	0.04;0.04;0.10;0.04;0.07;0.08;0.04
bHLH	cassava4.1_025628m	Manihot esculenta	ROOT HAIR DEFECTIVE 6-LIKE 2	2.63	0.31	0.6	Unigene31426_All	2.63	0.31	0.6
NAC	Potri.003G046700.2	Populus trichocarpa	NAC family protein	4.58	2.05	1.59	Unigene8922_All	4.58	2.05	1.59
MYB	cassava4.1_006742m	Manihot esculenta	myb domain protein 88	22.82	22.6	21.83	CL5032.Contig4_All;Unigene75_All;CL5032.Contig3_All	1.64;11.53;9.64	2.22;9.01;11.37	1.26;18.28;2.30
MYB	Ghi001246	Gossypium hirsutum	MYB family protein	1.8	0.27	2.64	CL7946.Contig2_All	1.8	0.27	2.64
ARF	cassava4.1_009838m	Manihot esculenta	auxin response factor 16	2.92	4.04	8.79	CL4266.Contig3_All	2.92	4.04	8.79
Trihelix	cassava4.1_005544m	Manihot esculenta	Duplicated homeodomain-like superfamily protein	4.72	6.07	6.48	CL2202.Contig2_All	4.72	6.07	6.48
BES1	cassava4.1_002728m	Manihot esculenta	beta-amylase 7	3.31	3.25	2.21	CL1636.Contig4_All;CL1636.Contig3_All;CL1636.Contig1_All;CL1636.Contig2_All;Unigene38648_All	0.10;0.10;0.66;0.87;1.58	0.09;0.13;0.94;0.67;1.43	0.04;0.08;0.50;0.55;1.04
HSF	cassava4.1_008616m	Manihot esculenta	heat shock transcription factor A4A	1.32	1.42	4.73	CL201.Contig1_All	1.32	1.42	4.73
LBD	cassava4.1_016832m	Manihot esculenta	LOB domain-containing protein 1	265.46	160.76	167.12	Unigene10094_All	265.46	160.76	167.12
TCP	XP_004490032	Cicer arietinum	TCP family protein	1.24	1.27	4.63	CL5815.Contig2_All	1.24	1.27	4.63
MYB_related	EMT33404	Aegilops tauschii	MYB_related family protein	266.57	269.14	230.12	CL11288.Contig3_All	266.57	269.14	230.12
ARF	cassava4.1_001769m	Manihot esculenta	auxin response factor 8	19.19	22.42	27.61	Unigene8888_All	19.19	22.42	27.61
Trihelix	cassava4.1_009069m	Manihot esculenta	Homeodomain-like superfamily protein	13.43	17.24	24.43	Unigene26408_All	13.43	17.24	24.43
ERF	ObartAA03S_FGP2690	Oryza barthii	ERF family protein	4.1	4.33	5.4	CL3819.Contig2_All	4.1	4.33	5.4
C3H	30128.m009030	Ricinus communis	nucleic acid binding protein, putative	0.3	0.65	0.84	CL436.Contig13_All;CL436.Contig12_All;CL436.Contig3_All;CL436.Contig11_All	0.08;0.07;0.05;0.11	0.20;0.15;0.15;0.15	0.24;0.14;0.24;0.22
bZIP	cassava4.1_004047m	Manihot esculenta	Basic-leucine zipper (bZIP) transcription factor family protein	19.16	16.59	18.14	CL2619.Contig1_All	19.16	16.59	18.14
B3	Neem_26425_f_1	Azadirachta indica	B3 family protein	3.13	2.1	2.53	CL8215.Contig2_All	3.13	2.1	2.53
bZIP	cassava4.1_028474m	Manihot esculenta	basic leucine-zipper 44	402.1	729.89	416.19	CL9677.Contig2_All	402.1	729.89	416.19
HB-other	mrna00537.1-v1.0-hybrid	Fragaria vesca	PHD finger family protein / bromo-adjacent homology (BAH) domain-containing protein	57.96	62.89	56.65	CL8890.Contig1_All;CL8890.Contig2_All	26.35;31.62	23.45;39.44	24.17;32.48
GATA	MDP0000309902	Malus domestica	importin alpha isoform 1	10.38	15.5	10.72	Unigene6258_All	10.38	15.5	10.72
ERF	Lus10022936	Linum usitatissimum	Integrase-type DNA-binding superfamily protein	2.41	2.44	4.25	Unigene17359_All	2.41	2.44	4.25
TALE	cassava4.1_024801m	Manihot esculenta	KNOTTED-like homeobox of Arabidopsis thaliana 7	8.97	7.92	14.11	Unigene684_All	8.97	7.92	14.11
bZIP	cassava4.1_007639m	Manihot esculenta	basic leucine zipper 25	0.21	0.22	0.14	CL115.Contig5_All	0.21	0.22	0.14
MYB	Ghi016903	Gossypium hirsutum	MYB family protein	7.32	7.05	11.26	Unigene12813_All	7.32	7.05	11.26
GRAS	evm.model.supercontig_81.126	Carica papaya	GRAS family protein	2.44	2.97	5.96	CL2379.Contig1_All	2.44	2.97	5.96
HD-ZIP	cassava4.1_012035m	Manihot esculenta	homeobox 1	0.74	0.61	0.97	CL2411.Contig4_All	0.74	0.61	0.97
GATA	cassava4.1_014105m	Manihot esculenta	GATA transcription factor 1	11.71	14.72	11.27	Unigene20940_All;Unigene34797_All;CL11188.Contig1_All	3.47;4.37;3.86	3.95;4.04;6.73	3.42;0.47;7.38
WOX	cassava4.1_014347m	Manihot esculenta	WUSCHEL related homeobox 13	102.21	79.27	53.99	CL10350.Contig2_All;CL10350.Contig1_All	42.61;59.61	42.24;37.03	23.64;30.35
GATA	Neem_38209_f_1	Azadirachta indica	GATA family protein	20.04	11.36	25.6	Unigene12835_All	20.04	11.36	25.6
MYB	PK02515.1	Cannabis sativa	MYB family protein	0.44	2.46	4.18	Unigene23902_All	0.44	2.46	4.18
bHLH	mrna26696.1-v1.0-hybrid	Fragaria vesca	actin depolymerizing factor 1	60.5	68.33	68.97	CL5774.Contig2_All	60.5	68.33	68.97
bHLH	cassava4.1_025250m	Manihot esculenta	phytochrome interacting factor 3-like 5	0.92	2.91	2.07	CL4069.Contig1_All	0.92	2.91	2.07
GRAS	Gorai.005G031000.2	Gossypium raimondii	BED zinc finger ;hAT family dimerisation domain	445.01	456.26	350.89	CL1859.Contig2_All;CL1859.Contig1_All	135.12;309.89	205.83;250.43	159.65;191.24
NF-YA	cassava4.1_007505m	Manihot esculenta	nuclear factor Y, subunit A1	1.28	1.21	1.56	CL5316.Contig12_All;CL5316.Contig10_All;CL5316.Contig13_All;CL5316.Contig2_All	0.35;0.21;0.72;0.00	0.41;0.22;0.49;0.08	0.84;0.16;0.48;0.08
HSF	PK17549.1	Cannabis sativa	HSF family protein	26.32	28.45	26.32	Unigene9941_All	26.32	28.45	26.32
BBR-BPC	30170.m014145	Ricinus communis	conserved hypothetical protein	28.11	20.18	20.12	CL5213.Contig8_All	28.11	20.18	20.12
MYB	cassava4.1_012036m	Manihot esculenta	myb domain protein 68	9	3.5	3.47	CL9184.Contig3_All;CL9184.Contig1_All	5.26;3.74	0.96;2.54	2.28;1.19
MYB	cassava4.1_012254m	Manihot esculenta	Duplicated homeodomain-like superfamily protein	19.75	22.52	38.01	CL4075.Contig1_All	19.75	22.52	38.01
EIL	Vun008451	Vigna unguiculata	EIL family protein	5.03	5.52	5.74	CL2031.Contig1_All;CL2031.Contig2_All	3.07;1.96	3.37;2.15	3.15;2.59
C2H2	Neem_19305_f_1	Azadirachta indica	C2H2 family protein	0	2.14	1.38	Unigene7549_All	0	2.14	1.38
VOZ	cassava4.1_006612m	Manihot esculenta	vascular plant one zinc finger protein	1.62	0.61	1.9	CL11130.Contig2_All;CL11130.Contig1_All	1.16;0.46	0.37;0.24	1.90;0.00
MYB	Lus10041435	Linum usitatissimum	myb domain protein 62	1.4	9.51	3.18	CL9835.Contig3_All	1.4	9.51	3.18
C3H	cassava4.1_003837m	Manihot esculenta	Zinc finger C-x8-C-x5-C-x3-H type family protein	8.67	2.57	3.42	CL317.Contig4_All;CL317.Contig8_All;CL317.Contig13_All;CL317.Contig3_All;CL317.Contig14_All;CL317.Contig7_All;CL317.Contig12_All;CL317.Contig9_All;CL317.Contig10_All	0.65;0.16;0.22;0.20;6.83;0.13;0.23;0.22;0.03	0.25;1.35;0.23;0.09;0.30;0.03;0.02;0.25;0.05	0.30;1.87;0.21;0.19;0.51;0.13;0.02;0.17;0.01
GRAS	Jcr4U28942.10	Jatropha curcas	GRAS family protein	0.76	0.7	8.01	CL9081.Contig2_All	0.76	0.7	8.01
C2H2	cassava4.1_014543m	Manihot esculenta	zinc ion binding;nucleic acid binding;zinc ion binding	0.16	0	0	Unigene34648_All	0.16	0	0
GeBP	MDP0000276921	Malus domestica	histone H2A 10	1.17	1.23	2.39	CL4299.Contig4_All	1.17	1.23	2.39
ERF	GSVIVT01001089001	Vitis vinifera	related to AP2 6l	12.27	25.02	22.59	CL945.Contig2_All;CL945.Contig3_All	9.66;2.61	17.23;7.79	15.39;7.20
TALE	MDP0000141097	Malus domestica	BEL1-like homeodomain 2	4.43	4.07	4.51	CL3562.Contig2_All;CL3562.Contig5_All	0.51;3.92	1.43;2.64	2.08;2.43
TALE	GSVIVT01025220001	Vitis vinifera	POX (plant homeobox) family protein	6.57	5.34	11.69	Unigene21792_All	6.57	5.34	11.69
GATA	cassava4.1_018617m	Manihot esculenta	GATA transcription factor 15	5.28	5.92	3.7	CL191.Contig3_All	5.28	5.92	3.7
B3	Bra020873	Brassica rapa	B3 family protein	63.12	55.94	75.51	CL9145.Contig1_All	63.12	55.94	75.51
MIKC	XP_004485954	Cicer arietinum	MIKC family protein	2.46	0	0.56	Unigene30697_All	2.46	0	0.56
CAMTA	MDP0000265800	Malus domestica	signal responsive 1	0.92	3.17	1.18	CL7430.Contig1_All	0.92	3.17	1.18
MYB	cassava4.1_022996m	Manihot esculenta	MYB-like 102	4.29	5.07	2.64	CL116.Contig1_All	4.29	5.07	2.64
GRAS	MDP0000119183	Malus domestica	FtsJ-like methyltransferase family protein	12.28	17.43	10.32	Unigene21197_All	12.28	17.43	10.32
WRKY	Sobic.003G248400.1.p	Sorghum bicolor	WRKY family protein	5.54	3.79	11.8	CL724.Contig5_All;CL724.Contig4_All;CL724.Contig3_All	1.19;3.52;0.82	0.81;2.18;0.81	3.53;7.10;1.17
G2-like	evm.model.supercontig_27.186	Carica papaya	G2-like family protein	0.35	0.84	0.35	CL858.Contig1_All	0.35	0.84	0.35
MYB	cassava4.1_004816m	Manihot esculenta	myb domain protein 3r-5	9.77	12.97	13.05	CL6102.Contig2_All	9.77	12.97	13.05
GRAS	cassava4.1_001986m	Manihot esculenta	GRAS family transcription factor	0.48	0.77	1.73	Unigene42969_All	0.48	0.77	1.73
G2-like	Neem_23919_f_1	Azadirachta indica	G2-like family protein	28.99	36.54	36.97	CL810.Contig1_All;CL810.Contig4_All;CL810.Contig2_All;CL810.Contig5_All	11.49;14.78;0.34;2.38	16.27;17.17;0.49;2.61	13.98;19.34;0.35;3.30
MYB_related	cassava4.1_032044m	Manihot esculenta	Homeodomain-like superfamily protein	14.47	26.69	33.24	CL1277.Contig6_All;CL1277.Contig13_All;CL1277.Contig8_All;CL1277.Contig7_All;CL1277.Contig3_All;CL1277.Contig11_All;CL1277.Contig12_All	0.25;7.29;0.08;0.08;0.23;6.23;0.32	0.33;13.67;0.12;0.12;0.57;11.28;0.61	1.71;14.74;0.48;0.60;1.52;12.04;2.15
GRAS	Ahy020193	Arachis hypogaea	GRAS family protein	6.4	7.65	9.41	CL4081.Contig3_All	6.4	7.65	9.41
MYB	GSMUA_Achr6P07260_001	Musa acuminata	MYB family protein	26.11	35.54	29.74	CL5372.Contig1_All	26.11	35.54	29.74
G2-like	Aan021546	Artemisia annua	G2-like family protein	4.22	5.94	3.71	Unigene34663_All	4.22	5.94	3.71
bZIP	cassava4.1_017720m	Manihot esculenta	Basic-leucine zipper (bZIP) transcription factor family protein	3.48	2.13	1.67	CL225.Contig14_All;CL225.Contig7_All;CL225.Contig8_All;CL225.Contig13_All	2.39;0.28;0.53;0.28	0.84;0.37;0.53;0.39	0.54;0.34;0.60;0.19
AP2	cassava4.1_005852m	Manihot esculenta	Integrase-type DNA-binding superfamily protein	6.12	5.73	8.64	CL3359.Contig1_All	6.12	5.73	8.64
MYB	Gorai.001G024300.2	Gossypium raimondii	myb domain protein 68	5.41	4.71	2.04	CL3587.Contig1_All	5.41	4.71	2.04
HSF	MDP0000319910	Malus domestica	heat shock transcription factor A6B	581.23	528.15	730.88	Unigene1725_All	581.23	528.15	730.88
NAC	Lus10020794	Linum usitatissimum	Ribosomal protein S6e	735.31	755.66	857.82	CL4130.Contig2_All;CL4130.Contig1_All;Unigene26594_All;Unigene19042_All;CL4130.Contig3_All;CL4130.Contig4_All	29.03;148.62;494.36;2.02;60.52;0.75	36.74;166.40;467.22;30.30;48.21;6.79	35.70;180.16;484.20;16.51;140.42;0.82
ERF	Can013164	Capsicum annuum	ERF family protein	14.3	9.69	25.32	CL7923.Contig3_All;CL7923.Contig1_All	6.86;7.44	5.04;4.65	11.06;14.26
MYB	evm.model.supercontig_18.232	Carica papaya	MYB family protein	22.06	7.36	15.72	Unigene20341_All	22.06	7.36	15.72
NAC	MDP0000239596	Malus domestica	Sterile alpha motif (SAM) domain-containing protein	64.07	44.07	65.93	CL10204.Contig1_All;CL10204.Contig2_All;CL10204.Contig4_All	15.33;25.10;23.64	19.76;10.68;13.63	33.38;13.18;19.37
bHLH	cassava4.1_003087m	Manihot esculenta	basic helix-loop-helix (bHLH) DNA-binding superfamily protein	4.87	5.46	4.99	Unigene28054_All	4.87	5.46	4.99
G2-like	cassava4.1_029124m	Manihot esculenta	Homeodomain-like superfamily protein	4.3	4.58	2.17	CL188.Contig2_All;CL188.Contig1_All;CL188.Contig5_All	4.06;0.14;0.11	4.19;0.24;0.15	1.86;0.20;0.11
ERF	cassava4.1_015673m	Manihot esculenta	ethylene response factor 1	10.62	33.66	36.63	CL9381.Contig2_All	10.62	33.66	36.63
ARF	30147.m014418	Ricinus communis	Auxin response factor, putative	48.34	64.66	61.83	CL6358.Contig2_All	48.34	64.66	61.83
Dof	cassava4.1_015128m	Manihot esculenta	Dof-type zinc finger DNA-binding family protein	4.22	6.64	22.63	CL11488.Contig1_All	4.22	6.64	22.63
BES1	30026.m001485	Ricinus communis	BRASSINAZOLE-RESISTANT 2 protein, putative	2.59	4.2	3.06	Unigene9530_All	2.59	4.2	3.06
NF-YB	cassava4.1_017418m	Manihot esculenta	nuclear factor Y, subunit B10	5.39	10.56	8.38	CL1523.Contig5_All;Unigene28543_All;Unigene5783_All;CL1523.Contig2_All;CL1523.Contig6_All;Unigene8751_All;CL1523.Contig3_All;Unigene27946_All	0.41;0.20;0.14;0.74;0.74;2.00;0.42;0.74	0.38;0.49;0.25;3.99;2.46;0.98;1.44;0.57	0.56;0.34;0.34;3.43;1.37;0.67;1.06;0.62
WRKY	cassava4.1_011097m	Manihot esculenta	WRKY DNA-binding protein 7	55.36	55.61	53.64	Unigene10916_All	55.36	55.61	53.64
bHLH	MDP0000304669	Malus domestica	Aspartate kinase family protein	9.83	12.84	12.41	CL7099.Contig1_All;CL7099.Contig2_All	9.57;0.25	7.62;5.23	10.92;1.49
M-type	Eucgr.C03830.1	Eucalyptus grandis	AGAMOUS-like 14	8.12	13.28	4.26	CL2170.Contig1_All;CL2170.Contig2_All	4.74;3.39	7.12;6.16	2.26;1.99
ERF	Neem_6466_f_3	Azadirachta indica	ERF family protein	5.86	2.81	4.78	Unigene8952_All	5.86	2.81	4.78
ARF	29739.m003713	Ricinus communis	Auxin response factor, putative	7.58	9.66	9.8	CL3232.Contig2_All;CL3232.Contig1_All;CL3232.Contig3_All;CL3232.Contig4_All	2.10;0.60;2.69;2.18	3.88;0.72;3.07;2.00	3.28;1.33;1.95;3.24
MYB_related	GRMZM2G175265_P01	Zea mays	MYB_related family protein	4.9	5.1	58.51	CL3150.Contig6_All;CL3150.Contig3_All	0.69;4.21	0.49;4.61	26.29;32.22
G2-like	915820	Arabidopsis lyrata	G2-like family protein	468.88	706.31	734.84	CL7210.Contig4_All;Unigene33217_All;CL7210.Contig2_All	76.59;234.57;157.72	146.97;362.82;196.51	149.78;392.24;192.82
MYB_related	GRMZM2G546369_P01	Zea mays	MYB_related family protein	83.69	74.47	85.08	CL1018.Contig7_All;CL1018.Contig8_All;CL1018.Contig1_All;CL1018.Contig6_All;CL8347.Contig2_All;CL8347.Contig3_All;CL1018.Contig9_All	0.74;16.35;34.48;0.23;12.36;11.01;8.52	0.84;13.71;32.61;0.71;7.42;11.96;7.21	0.75;14.95;43.78;0.87;5.33;11.68;7.72
bHLH	ppa002884m	Prunus persica	basic helix-loop-helix (bHLH) DNA-binding superfamily protein	3.77	4.8	3.06	CL2365.Contig4_All;CL2365.Contig3_All;CL2365.Contig2_All	1.05;1.65;1.07	1.41;2.05;1.34	0.66;1.22;1.18
B3	C.cajan_42090	Cajanus cajan	B3 family protein	2.08	3.45	3.35	Unigene24256_All	2.08	3.45	3.35
ERF	PGSC0003DMP400055027	Solanum tuberosum	ERF family protein	11.93	50.77	23.9	CL9281.Contig1_All	11.93	50.77	23.9
TALE	cassava4.1_003062m	Manihot esculenta	BEL1-like homeodomain 1	33.87	41.27	39.63	CL4172.Contig7_All;CL4172.Contig6_All;CL4172.Contig8_All;CL4172.Contig3_All;CL4172.Contig1_All	3.63;12.62;6.96;8.30;2.37	3.57;16.59;6.67;11.76;2.68	3.36;17.06;7.31;9.41;2.49
HD-ZIP	ORGLA03G0089600.1	Oryza glaberrima	HD-ZIP family protein	1.02	2.52	2.45	CL10146.Contig4_All	1.02	2.52	2.45
NAC	MDP0000238035	Malus domestica	NAC domain containing protein 82	44.02	61.13	60.02	CL301.Contig1_All;CL301.Contig3_All	20.51;23.51	27.47;33.66	19.25;40.76
MYB_related	Pbr038199.1	Pyrus bretschneideri	MYB_related family protein	16.59	15.38	14.07	CL1582.Contig31_All;CL1582.Contig10_All;CL1582.Contig23_All;CL1582.Contig4_All;CL1582.Contig5_All;CL1582.Contig14_All;CL1582.Contig27_All;CL1582.Contig3_All;CL1582.Contig35_All;CL1582.Contig26_All;CL1582.Contig13_All;CL1582.Contig17_All;CL1582.Contig2_All;CL1582.Contig7_All;CL1582.Contig12_All;CL1582.Contig25_All;CL1582.Contig33_All;CL1582.Contig18_All;CL1582.Contig16_All;CL1582.Contig24_All;CL15…	0.37;0.60;0.34;1.98;0.75;0.36;0.37;0.19;0.53;0.39;0.26;1.39;2.65;0.19;0.26;0.55;0.34;0.69;0.19;0.41;0.24;1.47;0.91;0.33;0.57;0.26	0.47;0.26;0.72;1.17;0.53;0.50;0.52;0.25;0.65;0.68;0.36;0.35;0.71;0.26;0.46;0.98;0.56;0.90;0.28;0.43;0.28;0.67;0.82;0.66;1.50;0.41	0.45;0.32;0.35;1.78;1.39;0.52;0.50;0.24;0.29;0.30;0.19;0.31;1.18;0.45;0.48;0.63;0.26;0.78;0.51;0.33;0.30;0.50;0.33;0.53;0.84;0.31
CPP	cassava4.1_023118m	Manihot esculenta	Tesmin/TSO1-like CXC domain-containing protein	0.06	0.87	1	CL1780.Contig1_All	0.06	0.87	1
SBP	Jcr4S00002.200	Jatropha curcas	SBP family protein	3.16	1.88	2.23	Unigene9518_All	3.16	1.88	2.23
ERF	30147.m014403	Ricinus communis	DNA binding protein, putative	36.84	39.21	49.58	Unigene15449_All	36.84	39.21	49.58
C3H	cassava4.1_006834m	Manihot esculenta	Zinc finger C-x8-C-x5-C-x3-H type family protein	10.1	11.02	11.94	CL6680.Contig3_All	10.1	11.02	11.94
NF-YC	Aan009406	Artemisia annua	NF-YC family protein	3.84	3.88	6.07	CL1416.Contig5_All	3.84	3.88	6.07
HB-other	Lus10016078	Linum usitatissimum	Homeodomain-like transcriptional regulator	60.57	62.22	76.17	CL4155.Contig2_All;CL4155.Contig1_All	33.20;27.37	40.70;21.53	43.12;33.06
NAC	cassava4.1_028254m	Manihot esculenta	NAC domain containing protein 50	9.55	12.17	10.17	CL235.Contig3_All;CL235.Contig2_All	0.39;9.15	0.75;11.42	0.32;9.85
HD-ZIP	cassava4.1_026976m	Manihot esculenta	Homeobox-leucine zipper protein family	8.1	6.9	4.76	CL10040.Contig3_All	8.1	6.9	4.76
MIKC	cassava4.1_015543m	Manihot esculenta	K-box region and MADS-box transcription factor family protein	3.68	4.26	5.91	Unigene14454_All	3.68	4.26	5.91
WRKY	MLOC_60890.1	Hordeum vulgare	WRKY family protein	4.82	0.52	1	CL9274.Contig2_All	4.82	0.52	1
Trihelix	cassava4.1_022377m	Manihot esculenta	sequence-specific DNA binding transcription factors	5.15	5.44	9.31	Unigene28023_All	5.15	5.44	9.31
NF-X1	cassava4.1_001412m	Manihot esculenta	sequence-specific DNA binding transcription factors;zinc ion binding;sequence-specific DNA binding transcription factors	10.68	10.88	9.64	CL9192.Contig1_All	10.68	10.88	9.64
NAC	30138.m004055	Ricinus communis	NAC domain-containing protein 21/22, putative	10.37	18.48	6.03	Unigene29494_All	10.37	18.48	6.03
B3	cassava4.1_001569m	Manihot esculenta	HSI2-like 1	4.01	3.75	5.22	CL909.Contig2_All;CL909.Contig5_All;Unigene16933_All;CL909.Contig3_All	1.28;0.09;1.45;1.20	0.95;0.16;1.50;1.14	1.65;0.21;1.80;1.56
LBD	Cucsa.011300.1	Cucumis sativus	LOB domain-containing protein 25	3.89	3.04	4.07	Unigene10157_All	3.89	3.04	4.07
GRAS	cassava4.1_006968m	Manihot esculenta	scarecrow-like 3	2.79	2.05	9.5	CL2479.Contig5_All;CL2479.Contig4_All;CL2479.Contig2_All;CL2479.Contig3_All;CL2479.Contig1_All	1.61;0.70;0.06;0.10;0.33	1.05;0.97;0.00;0.00;0.03	6.99;1.38;0.22;0.33;0.58
ARF	cassava4.1_001328m	Manihot esculenta	auxin response factor 8	126.3	122.14	136.29	CL8052.Contig2_All;CL8052.Contig1_All	62.99;63.31	62.38;59.76	67.62;68.67
C3H	NNU_016047-RA	Nelumbo nucifera	C3H family protein	91.91	107.73	73.72	CL595.Contig2_All;CL2301.Contig4_All;CL595.Contig3_All;CL2301.Contig3_All;CL2301.Contig2_All;CL2301.Contig1_All;CL595.Contig4_All;CL595.Contig1_All	3.16;0.24;56.58;0.14;0.32;5.86;12.80;12.81	2.73;0.17;71.26;0.09;0.46;6.46;8.91;17.66	2.74;0.14;45.26;0.03;0.09;7.04;4.76;13.66
NAC	28649.m000212	Ricinus communis	hypothetical protein	7.32	14.4	1.49	CL6654.Contig2_All;CL6654.Contig1_All	1.82;5.50	2.46;11.93	0.67;0.82
TALE	cassava4.1_008288m	Manihot esculenta	KNOTTED1-like homeobox gene 3	1.61	2.37	1.05	CL335.Contig10_All	1.61	2.37	1.05
ERF	AT5G50080.1	Arabidopsis thaliana	ethylene response factor 110	12.17	11.92	20.47	CL9091.Contig1_All;CL9091.Contig3_All	11.22;0.94	11.19;0.74	14.97;5.51
bHLH	cassava4.1_003856m	Manihot esculenta	basic helix-loop-helix (bHLH) DNA-binding superfamily protein	2.19	2.41	2.8	CL6201.Contig4_All;CL6201.Contig3_All;CL6201.Contig2_All	0.17;0.90;1.12	0.56;1.32;0.53	0.64;1.59;0.57
MYB	GSVIVT01035459001	Vitis vinifera	myb domain protein 4	37.27	39.38	37.46	CL9572.Contig3_All	37.27	39.38	37.46
Trihelix	cassava4.1_025208m	Manihot esculenta	sequence-specific DNA binding transcription factors	2.19	3.3	3.97	CL6810.Contig2_All;CL6810.Contig3_All	1.94;0.25	3.17;0.13	3.84;0.13
GRAS	MDP0000252300	Malus domestica	TRF-like 9	1.17	1.04	1.24	CL897.Contig3_All;CL897.Contig4_All;CL897.Contig5_All	0.46;0.13;0.58	0.42;0.45;0.17	0.54;0.46;0.24
HD-ZIP	cassava4.1_001764m	Manihot esculenta	Homeobox-leucine zipper family protein / lipid-binding START domain-containing protein	4.68	3.66	6.08	CL9450.Contig1_All	4.68	3.66	6.08
HD-ZIP	cassava4.1_023666m	Manihot esculenta	HD-ZIP IV family of homeobox-leucine zipper protein with lipid-binding START domain	3.77	5.03	4.97	CL105.Contig4_All	3.77	5.03	4.97
HSF	cassava4.1_015016m	Manihot esculenta	heat shock transcription factor B3	98.2	41.07	169.72	CL3912.Contig2_All	98.2	41.07	169.72
bHLH	cassava4.1_015125m	Manihot esculenta	basic helix-loop-helix (bHLH) DNA-binding superfamily protein	14.59	13.38	18.42	CL5476.Contig5_All;CL5476.Contig2_All;CL5476.Contig3_All;CL5476.Contig4_All;Unigene8528_All;CL5476.Contig6_All	0.94;2.77;1.21;0.69;7.09;1.88	1.21;4.12;1.68;0.58;4.27;1.52	0.69;2.72;1.24;1.13;11.51;1.12
GATA	cassava4.1_011296m	Manihot esculenta	GATA type zinc finger transcription factor family protein	3.06	0.88	0.57	Unigene30767_All	3.06	0.88	0.57
NF-YC	Jcr4S00043.90	Jatropha curcas	NF-YC family protein	23.81	42.83	43.91	CL11101.Contig1_All;CL11101.Contig2_All	8.92;14.88	19.20;23.63	20.13;23.79
G2-like	Thecc1EG030479t2	Theobroma cacao	Homeodomain-like superfamily protein (67%P)	0.99	0.89	0.96	CL858.Contig2_All	0.99	0.89	0.96
C2H2	cassava4.1_008460m	Manihot esculenta	C2H2-like zinc finger protein	4.4	6.68	6.91	CL5317.Contig1_All	4.4	6.68	6.91
TALE	cassava4.1_011625m	Manihot esculenta	KNOTTED1-like homeobox gene 6	3.07	2.74	1.45	Unigene28172_All;CL1562.Contig2_All;CL1562.Contig3_All	0.93;0.55;1.58	0.49;1.58;0.67	0.64;0.48;0.32
MYB	PK14784.1	Cannabis sativa	MYB family protein	72.64	69.72	64.57	CL2873.Contig1_All	72.64	69.72	64.57
G2-like	cassava4.1_012160m	Manihot esculenta	Homeodomain-like superfamily protein	68.97	75.04	69.75	CL6103.Contig1_All	68.97	75.04	69.75
FAR1	cassava4.1_022117m	Manihot esculenta	FAR1-related sequence 10	12.67	11.07	12.54	Unigene23808_All	12.67	11.07	12.54
GATA	Potri.002G110800.2	Populus trichocarpa	GATA family protein	0.02	0.18	0.2	CL1079.Contig12_All;CL1079.Contig26_All;CL1079.Contig25_All;CL1079.Contig33_All;CL1079.Contig27_All	0.00;0.02;0.00;0.00;0.00	0.02;0.02;0.02;0.12;0.00	0.02;0.02;0.02;0.11;0.03
C2H2	cassava4.1_005941m	Manihot esculenta	indeterminate(ID)-domain 2	3.22	4.12	4.34	CL556.Contig16_All	3.22	4.12	4.34
ERF	Neem_5658_f_1	Azadirachta indica	ERF family protein	4.81	2.71	5.92	CL10076.Contig2_All	4.81	2.71	5.92
MYB_related	Gorai.006G082300.2	Gossypium raimondii	homolog of yeast ADA2 2A	0.96	0.64	0.7	CL4537.Contig3_All	0.96	0.64	0.7
ARF	cassava4.1_001567m	Manihot esculenta	auxin response factor 2	35.27	51.56	52.47	CL6358.Contig4_All	35.27	51.56	52.47
C2H2	cassava4.1_003940m	Manihot esculenta	DNAJ heat shock N-terminal domain-containing protein	49.76	59.08	55.48	Unigene9924_All;Unigene15659_All	30.34;19.42	35.29;23.80	33.10;22.37
bHLH	cassava4.1_014169m	Manihot esculenta	basic helix-loop-helix (bHLH) DNA-binding superfamily protein	2.28	2.97	4.12	CL1831.Contig2_All;CL1831.Contig1_All	0.24;2.04	0.00;2.97	0.50;3.62
Trihelix	MDP0000275412	Malus domestica	glyceraldehyde-3-phosphate dehydrogenase C2	329.76	402.24	435.8	CL1895.Contig5_All	329.76	402.24	435.8
CO-like	Neem_3627_f_7	Azadirachta indica	CO-like family protein	6.56	3.98	4.45	CL8303.Contig3_All	6.56	3.98	4.45
C3H	cassava4.1_012715m	Manihot esculenta	KH domain-containing protein / zinc finger (CCCH type) family protein	39.93	39.8	57.75	CL1054.Contig3_All;CL1054.Contig2_All;Unigene20086_All	12.73;9.98;17.22	13.35;12.85;13.59	25.14;14.96;17.65
bHLH	cassava4.1_004810m	Manihot esculenta	basic helix-loop-helix (bHLH) DNA-binding superfamily protein	6.17	5.55	5.7	CL1329.Contig3_All	6.17	5.55	5.7
ARF	Jcr4S06379.40	Jatropha curcas	ARF family protein	1.22	0.48	1.29	CL2423.Contig2_All;CL2423.Contig5_All;CL2423.Contig6_All;CL2423.Contig7_All	0.55;0.21;0.19;0.27	0.31;0.04;0.04;0.09	0.68;0.17;0.16;0.28
C3H	cassava4.1_009488m	Manihot esculenta	Zinc finger C-x8-C-x5-C-x3-H type family protein	28.64	30.75	47.9	CL2609.Contig2_All	28.64	30.75	47.9
GATA	MELO3C011078P2	Cucumis melo	GATA family protein	0	0.06	0.12	CL1079.Contig19_All	0	0.06	0.12
LBD	cassava4.1_033834m	Manihot esculenta	Lateral organ boundaries (LOB) domain family protein	1.33	2.38	2.73	Unigene4687_All	1.33	2.38	2.73
C3H	Jcr4S00161.10	Jatropha curcas	C3H family protein	14.57	15.46	15.83	Unigene22530_All	14.57	15.46	15.83
GRAS	PK22310.1	Cannabis sativa	GRAS family protein	0.85	0.45	2.61	Unigene41736_All	0.85	0.45	2.61
HD-ZIP	Thecc1EG042062t4	Theobroma cacao	Homeobox-leucine zipper family protein / lipid-binding START domain-containing protein (84%T)	3.82	1.41	4.11	CL1480.Contig4_All	3.82	1.41	4.11
bZIP	MDP0000706379	Malus domestica	Basic-leucine zipper (bZIP) transcription factor family protein	0.67	0.44	0.6	CL4582.Contig4_All;CL4582.Contig2_All	0.28;0.39	0.21;0.23	0.29;0.31
MYB	30169.m006322	Ricinus communis	r2r3-myb transcription factor, putative	2.41	2.86	2.47	Unigene10228_All	2.41	2.86	2.47
MYB	cassava4.1_031309m	Manihot esculenta	myb domain protein 42	11.74	1.36	2.05	CL11058.Contig1_All	11.74	1.36	2.05
ERF	Jcr4S03392.10	Jatropha curcas	ERF family protein	23.59	2.37	0	Unigene29090_All	23.59	2.37	0
C3H	Jcr4S00605.30	Jatropha curcas	C3H family protein	0.53	0.26	0.85	CL7565.Contig5_All;CL7565.Contig4_All	0.22;0.31	0.11;0.15	0.39;0.46
GRAS	cassava4.1_033968m	Manihot esculenta	GRAS family transcription factor family protein	10.06	14.67	15	CL4081.Contig1_All	10.06	14.67	15
MIKC	cassava4.1_026051m	Manihot esculenta	AGAMOUS-like 19	5.46	4.76	4.45	CL1439.Contig1_All;CL1439.Contig6_All;CL1439.Contig7_All;CL1439.Contig4_All	1.62;1.29;1.30;1.24	1.58;1.07;0.99;1.12	1.44;0.86;1.18;0.97
C2H2	Cucsa.104330.1	Cucumis sativus	C2H2 and C2HC zinc fingers superfamily protein	2.43	3.27	3.74	CL2677.Contig3_All	2.43	3.27	3.74
C2H2	cassava4.1_004194m	Manihot esculenta	indeterminate(ID)-domain 5	6	7.99	7.58	Unigene23011_All;CL556.Contig13_All	3.04;2.96	3.67;4.31	4.75;2.83
MYB_related	Potri.007G122800.1	Populus trichocarpa	MYB_related family protein	17.14	12.88	11.17	CL799.Contig3_All;CL799.Contig5_All;CL799.Contig8_All	4.07;6.51;6.56	1.43;9.53;1.92	1.13;7.56;2.48
MYB_related	MDP0000261067	Malus domestica	P-loop containing nucleoside triphosphate hydrolases superfamily protein	3.74	6	6.47	CL1582.Contig29_All;CL1582.Contig30_All;CL1582.Contig11_All;CL1582.Contig22_All;CL1582.Contig34_All;CL1582.Contig37_All;CL1582.Contig20_All;CL1582.Contig28_All	0.32;0.42;1.11;0.35;0.48;0.39;0.35;0.34	0.75;0.53;1.35;0.74;0.83;0.74;0.58;0.47	0.40;0.34;2.45;1.41;0.35;0.32;0.89;0.31
MYB	Glyma06g16820.1	Glycine max	myb domain protein 4	1.93	2.22	3.78	CL5651.Contig1_All	1.93	2.22	3.78
Trihelix	GSMUA_Achr8P11760_001	Musa acuminata	Trihelix family protein	3.7	4.13	2.37	Unigene22291_All	3.7	4.13	2.37
Dof	Cucsa.102120.1	Cucumis sativus	Dof-type zinc finger DNA-binding family protein	7.14	4.1	7.14	Unigene15635_All	7.14	4.1	7.14
G2-like	PH01002098G0070	Phyllostachys heterocycla	G2-like family protein	0.76	0.07	0.21	CL2505.Contig4_All	0.76	0.07	0.21
bZIP	Bra036142	Brassica rapa	bZIP family protein	43.79	39.69	23.27	CL1937.Contig5_All;CL1937.Contig6_All;CL1937.Contig8_All;CL1937.Contig7_All;CL1937.Contig1_All;CL1937.Contig4_All;CL1937.Contig3_All;CL1937.Contig2_All	2.32;2.31;5.64;2.37;20.75;2.34;5.97;2.11	2.39;2.27;7.37;2.34;13.36;2.44;7.29;2.23	1.30;1.33;4.81;1.34;8.15;1.32;3.85;1.17
ARF	cassava4.1_001105m	Manihot esculenta	Transcriptional factor B3 family protein / auxin-responsive factor AUX/IAA-related	1.84	2.48	9.63	Unigene4865_All	1.84	2.48	9.63
WRKY	cassava4.1_010602m	Manihot esculenta	WRKY DNA-binding protein 39	2.81	9.24	14.28	CL6443.Contig1_All	2.81	9.24	14.28
GRAS	cassava4.1_003853m	Manihot esculenta	SCARECROW-like 8	7.78	8.99	11.13	Unigene19156_All	7.78	8.99	11.13
LBD	30169.m006340	Ricinus communis	LOB domain-containing protein, putative	4.28	4.43	5.28	Unigene17171_All	4.28	4.43	5.28
MYB_related	cassava4.1_012717m	Manihot esculenta	telomere repeat binding factor 1	3.19	3.63	3.42	Unigene1636_All;Unigene38651_All;CL597.Contig2_All;Unigene7901_All	0.75;0.24;1.47;0.73	1.02;0.19;1.60;0.83	1.17;0.36;1.51;0.38
DBB	cassava4.1_011628m	Manihot esculenta	salt tolerance homolog2	0.28	2.65	1.71	CL10636.Contig4_All	0.28	2.65	1.71
CAMTA	NNU_016173-RA	Nelumbo nucifera	CAMTA family protein	0.44	0.58	0.62	CL2404.Contig1_All	0.44	0.58	0.62
TALE	cassava4.1_002982m	Manihot esculenta	BEL1-like homeodomain 6	5.32	5.02	6.98	CL2780.Contig3_All;CL2780.Contig7_All;CL2780.Contig4_All;CL2780.Contig5_All;CL2780.Contig6_All;CL2780.Contig1_All	3.49;1.31;0.07;0.08;0.16;0.22	2.22;2.47;0.07;0.04;0.05;0.17	3.31;3.21;0.07;0.08;0.14;0.16
Dof	MA_16692g0010	Picea abies	Dof family protein	5.51	4.22	11.17	Unigene8674_All	5.51	4.22	11.17
MYB_related	Ahy016940	Arachis hypogaea	MYB_related family protein	5.11	6.74	6.3	CL1665.Contig3_All;Unigene8062_All	4.11;1.00	5.56;1.18	5.73;0.57
MYB	GSVIVT01003966001	Vitis vinifera	myb domain protein 40	9.39	10.27	8.26	Unigene26818_All	9.39	10.27	8.26
NF-YA	GSMUA_Achr2P12930_001	Musa acuminata	NF-YA family protein	68.17	70.41	88.22	CL8533.Contig1_All;CL8087.Contig1_All;CL8533.Contig2_All	19.93;39.90;8.34	18.05;42.25;10.10	24.51;50.15;13.56
