# Supplementary material for: Molecular mechanism of ethylene stimulation of latex yield in rubber tree (Hevea brasiliensis) revealed by de novo sequencing and transcriptome analysis
Source: BMC Genomics. 2016 Mar 24;17:257. doi: 10.1186/s12864-016-2587-4 (PMC4806457; doi:10.1186/s12864-016-2587-4)
Supplement: Additional file 12: — The top five up-regulated and down-regulated TFs in E8 and E24 compared to C. (XLS 23 kb) [file 12864_2016_2587_MOESM12_ESM.xls]

## Sheet: Sheet1
TF Family	PlantTFDB ID	TF Names	TF C_FPKM(sum)	TF E8_FPKM(sum)	TF E24_FPKM(sum)	C/E8 Log2 Ratio	C/E24 Log2 Ration
	Most up regulated TFs in C/E8
bHLH	Aquca_007_00236.4	bHLH family protein	0.26	8.94	2.51	5.10369	3.2711
ERF	Glyma12g26836.1	erf domain protein 9	0.52	14.87	9.86	4.83775	4.245
CPP	cassava4.1_023118m	Tesmin/TSO1-like CXC domain-containing protein	0.06	0.87	1	3.85798	4.05889
Nin-like	GSMUA_Achr8P04280_001	Nin-like family protein	0.08	0.79	0.38	3.30378	2.24793
C3H	Thecc1EG035217t1	Zinc finger C-x8-C-x5-C-x3-H type family protein	0.05	0.48	0.45	3.26303	3.16993
	Most up regulated TFs in C/E24
ERF	Glyma12g26836.1	erf domain protein 9	0.52	14.87	9.86	4.83775	4.245
MYB_related	Ahy020297	MYB_related family protein	2.63	1.52	45.54	-0.790991	4.114
CPP	cassava4.1_023118m	Tesmin/TSO1-like CXC domain-containing protein	0.06	0.87	1	3.85798	4.05889
MYB	Ahy020794	MYB family protein	1.78	2.63	21.4	0.563186	3.58766
MYB_related	GRMZM2G175265_P01	MYB_related family protein	4.9	5.1	58.51	0.0577155	3.57783
	Most down regulated TFs in C/E8
C2H2	Eucgr.B01823.1	D111/G-patch domain-containing protein	2.62	0.04	0.27	-6.03342	-3.27854
NAC	Nta015496	NAC family protein	7.04	0.24	1.13	-4.87447	-2.63925
SBP	MDP0000271587	squamosa promoter binding protein-like 7	2.42	0.16	0.4	-3.91886	-2.59694
bHLH	Jcr4S01508.60	bHLH family protein	19.17	1.32	8.26	-3.86024	-1.21464
Trihelix	cassava4.1_011546m	sequence-specific DNA binding transcription factors	1.53	0.12	4.6	-3.67243	1.5881
	Most down regulated TFs in C/E24
TALE	cassava4.1_004408m	homeobox gene 1	5.01	1.7	0.44	-1.55928	-3.50924
NF-YC	29656.m000483	ccaat-binding transcription factor, putative	4.41	1.72	0.39	-1.35837	-3.49923
MYB_related	ObartAA03S_FGP0184	MYB_related family protein	2.84	0.82	0.27	-1.7922	-3.39486
C2H2	Eucgr.B01823.1	D111/G-patch domain-containing protein	2.62	0.04	0.27	-6.03342	-3.27854
NAC	cassava4.1_011442m	NAC domain containing protein 38	4.11	0.46	0.44	-3.15943	-3.22356
